# Supplementary material for: Machine learning identification of cuproptosis and necroptosis-associated molecular subtypes to aid in prognosis assessment and immunotherapy response prediction in low-grade glioma
Source: Front Genet. 2022 Sep 12;13:951239. doi: 10.3389/fgene.2022.951239 (PMC9524234; doi:10.3389/fgene.2022.951239)
Supplement: Supplementary file 2 [file DataSheet3.XLS]

IL23A
TNFSF4
CD86
CD70
TNFSF15
TNFRSF18
CD200R1
TNFRSF8
PDCD1
PVR
PTPRC
SIGLEC15
LDHA
HAVCR2
CD48
IDO1
CD160
CD244
YTHDF1
NRP1
TNFRSF4
CD274
CTLA4
CD80
CD40
CD276
TNFRSF9
TNFRSF25
TIGIT
B2M
TNFRSF14
LAG3
LAIR1
TNFSF14
FGL1
TMIGD2
CD8A
BTLA
ICOSLG
CD40LG
LGALS9
CD44
JAK2
PDCD1LG2
ICOS
CD27
CD28
