# Supplementary material for: Machine learning identification of cuproptosis and necroptosis-associated molecular subtypes to aid in prognosis assessment and immunotherapy response prediction in low-grade glioma
Source: Front Genet. 2022 Sep 12;13:951239. doi: 10.3389/fgene.2022.951239 (PMC9524234; doi:10.3389/fgene.2022.951239)
Supplement: Supplementary file 8 [file DataSheet2.XLS]

id	futime	fustat	NLRP3	SQSTM1	DDX58	DLST	FADD	TRIM11	BACH2	CASP8	BCL2	HSP90AA1	TNFRSF1A	LIPT1	SIRT3	HAT1	BNIP3	ATRX	CYLD	TSC1	TERT	ITPK1	IPMK	ZBP1	CFLAR	TNFRSF1B	MYCN	ID1	MAP3K7	SPATA2	PDHB	DBT	KLF9	AXL	SLC31A1	CDKN2A	TNFRSF21	ATP7A	FASLG	GATA3	DLAT	RIPK3	LEF1	GCSH	DNMT1	HSPA4	TLR4	SIRT1	DIABLO
CGGA_1408	1362	1	2.657850991	6.153904085	2.307179027	3.886378212	3.391430753	2.140093643	0.807893963	2.528795338	2.564319506	8.777384331	5.442885906	2.078012304	4.148127456	3.441260054	3.309163743	2.578555169	2.998989573	2.712550474	0.228532923	5.617820572	1.096101331	1.119089076	3.27956532	4.241553132	2.625876858	6.634878175	2.488026632	2.571728664	3.486836166	1.822931446	4.330497045	4.36125053	2.89207139	5.019048803	2.49993884	1.533656164	0.448688835	0.399672857	2.9508031	1.674806212	2.843419972	4.593982293	3.986260705	4.401133649	3.518135527	1.752914543	2.793610015
CGGA_P13	1211	0	1.072230427	5.752569246	2.440306091	4.737481841	2.815290614	2.876465372	1.677937021	0.936775935	2.937352022	8.042684279	3.319654967	2.546852617	4.248418659	3.676013689	5.531249829	3.528592607	3.217862392	3.848749173	0.421942371	6.372958585	2.22517494	0.042874434	2.816009135	2.039413901	3.825215345	6.183651046	3.689855575	3.690364322	5.02478624	2.110706586	4.270929004	3.395076967	3.493107264	2.265345276	5.340772908	1.19841137	0.013803829	0.515615212	3.659571285	0.27437777	2.319006117	4.902278416	4.16960424	4.642876735	3.280160511	3.270930625	3.945802289
CGGA_1014	263	1	2.67528753	6.01879662	2.780924514	4.360933591	2.555244341	3.451337911	0.853044883	1.432329239	2.006601667	7.433173573	5.1369293	2.473439823	4.230845527	3.312016747	4.59082475	2.316637291	3.030225055	3.077458619	0.990183553	5.79874863	1.239828016	1.631478471	2.643907215	2.827510422	2.439474034	6.443639516	3.381016938	3.223786754	4.964855833	1.746543714	2.99807316	3.002257406	2.238404599	1.59077331	4.768918203	1.2097577	0.039919278	0.224486737	3.357996273	1.110090625	3.021299585	4.809385004	4.806881597	5.246094725	2.118211402	2.715356221	3.849095515
CGGA_760	3479	0	1.690283339	5.775604676	1.552349715	3.686214324	2.538761093	2.698150431	1.022691414	0.490525812	1.862728723	6.753262109	4.194917525	1.70563476	4.264564315	2.536117784	4.345465819	2.580313013	2.263565578	2.945134128	0.263895951	5.993277404	1.261455332	0.070289623	2.655420643	2.636820646	3.023045447	6.541456268	2.66321203	3.594740443	4.074148749	1.613330217	4.750970444	3.60137457	2.55338392	2.208460551	4.550938616	0.591133715	-0.047840138	-0.063205891	4.091303802	0.236247818	1.936679904	4.522235891	3.406696405	3.58941334	2.356695407	2.770124932	3.876990781
CGGA_1154	383	1	1.811900083	5.744235852	2.236445821	4.899897511	3.40453626	2.901387923	1.394837213	2.10578768	2.181846936	7.901264083	4.349572505	2.624265996	3.774031661	4.033967409	5.136900352	2.414870124	3.406437339	3.611210403	-0.044040051	5.329861008	2.45128177	0.634596292	3.69398053	4.453180448	3.968125229	6.84997232	3.846176162	3.173196998	4.968568199	2.38364019	3.255409419	4.116528723	3.828005783	4.371860023	5.79344847	1.742823447	0.220858301	0.163187659	4.048614595	1.424713043	3.35029951	4.494279063	4.507361407	4.543524982	4.152679886	3.176212256	3.849095515
CGGA_P93	1010	0	3.100097971	6.019647542	2.899776958	4.662966241	3.480570787	2.847446527	1.469386688	2.35726883	3.059164955	8.092229879	4.595616836	2.69920903	3.79097982	4.036263485	5.412389535	3.622803042	3.389782372	3.517272764	-0.044040051	6.221678704	2.241865925	0.219521206	3.141875636	4.34271627	3.3409345	7.244384369	3.783861626	3.301742903	5.076293202	2.432056209	3.819671071	4.547268267	3.584793838	3.852708461	5.575889518	1.746488011	0.276045725	0.248269632	3.814488626	1.335555246	2.916512104	4.897602672	3.956544899	4.665888073	4.21900273	3.483532053	3.930581083
CGGA_446	3860	0	0.718366402	5.422179386	1.862091156	3.756070128	2.463223842	3.181186331	0.956870832	0.734921726	0.709168093	5.706031394	2.209768787	2.458022085	4.117878148	3.105892858	5.907074222	3.602531087	1.78752921	3.656590248	0.309738549	5.629121553	2.299834237	0.079381856	2.534120984	1.955919241	3.915048335	6.384086391	3.513222462	2.592006724	4.670133297	1.682264501	4.769020911	2.740928803	3.075169952	2.854622326	5.994902619	1.025441078	-0.047840138	-0.089590631	3.107274272	0.668429917	1.793132586	5.4609012	3.935265398	4.318811441	0.863157088	3.871667016	4.347724933
CGGA_P104	167	1	0.542096454	4.326280081	0.734350192	3.939303065	1.840354352	1.711844629	0.906977483	0.757317226	1.107020703	4.604571586	2.890169823	0.867201276	1.959552784	2.012445423	2.281112062	1.511791342	1.759117127	1.985824113	-0.044040051	2.699549323	0.676354901	0.094735583	2.006000804	2.734644775	1.574262348	3.123027243	1.453884545	1.343920246	1.93121955	1.213776583	3.075120213	1.628564344	1.529330895	0.169116626	4.067951258	1.053452022	0.013803829	0.017995141	1.840346058	0.29417505	0.448914252	1.120892443	2.698967994	2.893534499	2.325063881	1.542817565	1.368893852
CGGA_678	386	1	1.473900926	6.665444072	2.659217523	4.357477623	4.160384105	3.035267243	1.265646311	1.89196859	2.890317543	8.091928431	5.966386072	2.437423495	3.455294123	3.421526615	5.288209709	3.804426677	2.569612482	2.939206598	0.519369603	5.576045977	0.799988457	1.368936824	3.530490191	3.561432805	1.531885145	8.21423994	2.760169956	3.701194538	4.326085683	2.210219183	4.694439543	3.6789176	3.490493675	2.10760262	5.755146421	1.321051334	0.342738309	0.787031338	3.241004389	1.811096794	2.165195148	4.51360041	4.42348016	4.165643831	2.230632375	2.127385183	2.98668821
CGGA_1162	2457	0	1.442043206	5.291535528	1.778161443	2.731365014	1.02518924	2.781715299	0.521804461	0.285283662	1.797626778	7.069414883	4.35183661	1.470669895	3.382652727	1.877553704	2.662889472	1.356006318	1.647074846	2.308767594	0.024884367	6.488747168	0.589359022	1.557521235	2.666650538	3.615441789	0.723987352	6.00484407	2.27868916	2.884826157	3.595275857	1.58725304	3.190645827	3.203821828	2.206736808	3.582117234	3.193580262	0.545556015	0.013803829	0.099062687	2.367323217	0.415614526	1.435583631	3.989107303	2.950078666	5.108614891	1.537572917	1.499248398	3.713739797
CGGA_1160	426	1	1.605168377	6.340717072	1.640981091	4.27200496	3.727172723	3.690071108	1.069940478	1.931963098	1.808650442	7.693642096	5.895204272	2.389590273	2.902560647	4.403190259	6.158510804	1.296534528	3.322627426	2.876853111	0.023741541	5.343729549	1.587597162	0.440258207	2.740176997	2.859976627	2.520831584	7.183611133	3.976709778	2.731770106	5.324434414	2.124699322	3.496521992	2.899733859	3.748017573	0.731530094	6.044677989	1.940039621	0.112297321	0.1514407	3.522999534	0.803958962	2.348689969	4.264340786	3.522448725	4.401133649	2.597715561	2.96720839	3.241411366
CGGA_1459	522	0	1.486337677	6.652448855	3.497249955	4.975449901	3.747240098	2.098960793	0.763332348	1.927416872	2.742324314	8.383951942	6.138323298	2.523397369	4.027208146	4.245602039	5.899730395	3.621172992	3.31860457	3.372761253	0.537621449	5.47792109	1.505662907	1.537541406	3.650195913	2.749335638	2.593035766	5.206163012	3.12331737	3.769847454	4.969153225	2.256673588	5.349820081	4.198779101	4.007694625	0.667305916	5.884650473	1.720605458	0.127453835	0.163187659	4.080041923	0.700129195	2.778031641	4.487993853	4.93908838	4.928849831	3.357668399	2.696542032	3.732200444
CGGA_1502	1861	0	1.035413097	6.781324521	1.819547191	4.244096375	3.07633469	3.160107663	0.639053623	0.729263455	1.833541563	7.424840348	5.13140838	2.131678923	3.933638208	3.35360089	4.057322009	1.741731114	2.205140238	2.649504562	0.514335644	6.539960651	1.042542271	0.471585571	2.931048622	3.182205102	1.579247955	6.9156129	2.758931329	3.241353992	4.700633359	1.138744696	3.908751457	3.509290428	2.617676366	2.383879562	4.427196446	0.602212292	0.013803829	0.12506834	2.579938413	0.801625141	2.604408048	4.503732063	3.914760307	4.552393919	1.886131272	2.113310627	4.283316966
CGGA_1513	1827	0	1.337096667	5.913254954	1.809320204	4.308076211	2.913041979	3.349827223	0.737714143	0.545062512	1.352392345	7.605484308	3.447343777	2.23716355	4.122167001	3.509775227	4.790475877	2.381443382	2.25551336	2.880008425	0.320325805	6.111976564	1.521074969	0.021454462	2.570573658	2.30324906	4.11353559	7.729115207	3.032985859	2.974211387	4.856070375	1.302615967	2.956479705	2.918381462	2.6127807	1.301068421	4.464732886	0.889217911	0.013803829	0.12506834	2.905821892	0.148379468	1.458142354	5.220582367	4.358444678	5.134667052	1.843273671	2.673095412	4.541035177
CGGA_1667	1476	0	1.842024243	5.776678695	2.550992589	4.235115796	2.816415173	2.468557593	1.593373938	1.196554868	2.965874212	8.235573188	3.786723716	2.670554759	4.083326331	3.731364796	5.42335328	3.79415218	3.704588971	3.922062428	0.421942371	6.040765854	2.306352759	0.388345769	3.283910606	2.756623752	3.406012776	5.283640504	3.632470106	3.267152553	4.987680326	2.357431436	5.374254913	4.061993334	3.409495859	2.21849913	4.847729055	1.594856357	0.039919278	0.059119302	3.863038452	0.83998539	2.281184458	4.824795432	4.12244209	4.646483909	5.099944347	3.481486794	3.623205074
CGGA_762	3474	0	1.011208912	5.140888374	1.662282289	3.96770536	1.911310485	2.322956904	1.22972214	0.646695571	2.372142839	6.82386883	2.956735981	1.38920853	3.949533233	2.118700274	4.497804789	2.941116102	2.620623959	3.404115713	0.037428047	6.752850139	1.410132731	0.079381856	2.408885125	2.276158106	2.556675052	3.975554765	2.530094628	3.755174864	3.819475779	1.391871582	4.322507924	3.402480515	2.551356338	2.709644953	4.279653754	0.896830136	-0.047840138	-0.071914438	2.658336173	0.615820531	2.352642792	4.946762302	3.734201469	3.303553358	3.56447203	2.633674162	3.127357936
CGGA_J73	1134	1	1.390526383	5.866402008	1.719082968	4.689370657	3.041448154	3.705914341	1.095734522	0.869534356	2.332262688	8.128771387	3.445049617	2.806193086	4.815433317	3.59633066	5.205183419	3.844194883	3.05702702	4.020188988	0.554743023	6.419224509	2.027285	0.272830108	2.941533516	2.352509404	4.94658682	7.355312294	3.402291427	3.896778141	4.825503938	1.771047127	3.337107737	2.977164946	3.38814262	3.877983318	5.095999722	1.582383918	0.052785599	0.163187659	3.485149172	0.76871697	2.806150997	4.196101579	4.983080396	4.524174645	2.148346249	3.555660566	3.741609622
CGGA_1642	1562	0	1.086697668	5.706455258	1.425598969	4.351884716	2.526101672	3.177192322	0.501156073	0.221184256	1.184404503	6.685545974	4.15940586	1.738329907	3.926103997	2.312700531	3.622852578	0.917867472	1.574592685	2.715124016	0.005662884	5.752872191	0.737616093	0.201185804	2.542372537	3.417670826	1.972181983	7.190293359	1.988947477	2.994993539	4.115227126	1.373594425	3.427069662	3.085593727	2.148044073	3.582117234	4.574788676	0.592947962	0.013803829	0.017995141	1.972194003	0.930945931	1.426440943	3.835922829	4.456066413	4.423099655	1.973646985	1.406486658	4.196081044
CGGA_157	914	1	2.467646415	5.769691351	1.778161443	4.116567053	2.81753892	3.380802653	0.980226001	0.577858434	1.65275366	7.144111672	4.048974707	2.178774281	3.890050801	3.40147432	4.068989891	1.501343474	1.72714164	3.201098453	-0.044040051	5.780185147	1.080291728	0.323768922	2.838213662	3.317113897	2.614721304	7.369276758	2.773516597	3.162504039	4.69284202	1.467110381	3.747600356	3.810590345	2.699944141	4.036249922	6.033599182	0.852074629	0.078147677	0.045545857	2.528920832	1.207169121	1.959339981	4.409244683	4.153082592	4.918067313	2.586033253	2.354917931	4.058763314
CGGA_1640	1563	0	1.204128975	5.801417628	1.273763266	3.816222068	2.192092044	3.422786767	0.684859435	0.44979777	2.436825327	7.032049523	4.637901692	1.959931837	3.670589086	3.122172688	3.539873918	1.337977468	1.981883506	2.53322489	0.721433592	5.755544514	1.050189901	0.878851527	2.913903618	3.233240357	2.238070159	6.682223202	2.353489341	3.047433811	4.239509592	1.314758026	3.157034935	2.797982432	2.460224795	4.250197925	4.540639829	0.611407709	0.115299031	0.896261539	2.373459451	1.230284828	1.617058295	4.212405466	4.553025126	4.85841476	1.830775613	1.945906639	3.948984681
CGGA_605	3668	0	1.348996396	6.631782072	2.316005599	4.824104025	3.239464892	3.386179141	0.617634618	1.690581033	2.568514079	7.136097256	5.468898529	1.826578205	3.174716051	3.44596614	5.89590011	2.942596015	3.534869486	2.862487382	0.037428047	6.775416616	1.442769529	0.386456865	3.582913828	4.436075433	1.476686006	5.019753268	3.396472743	2.458346368	5.109399639	1.391871582	4.745510712	5.040337113	3.221818912	2.778052359	5.709481919	2.030340077	0.104947303	0.019503129	3.379521424	1.232831405	3.10210245	2.606561691	3.833173119	4.776412392	3.13502165	3.277442872	3.779769797
CGGA_1463	1630	0	0.844265205	5.969400861	2.163592202	4.517925037	2.963153133	2.516485703	1.737830649	0.977628947	3.031077624	8.342275558	3.739248539	2.761048251	3.975443079	3.846224	5.349356935	3.844865134	3.308680386	3.626096709	0.015318959	5.988057797	2.250122604	0.114840266	3.042098695	2.329734777	3.507038331	5.879962161	3.58673075	3.261068318	4.981160145	2.143188034	4.751805142	3.629210112	3.589777405	3.576948782	5.907721413	1.368537228	0.039919278	0.072561587	3.700008436	0.323284875	2.41577447	4.88912992	3.816995358	4.469451533	3.959416712	3.65254068	3.936021523
CGGA_1321	702	1	1.355128045	6.63964522	1.783404988	4.633954215	3.440739115	3.44137186	2.038231825	1.296663489	2.550604249	7.838620484	3.516520122	2.614059132	3.754446246	4.172910887	4.353047799	3.364199777	2.891693075	3.615147838	-0.004085589	4.846415433	2.020633907	0.032214508	3.174362176	3.600867504	5.929476148	6.78350465	3.761519437	3.35654677	4.454231016	2.259305127	3.201661783	2.816208096	3.395306968	5.227779051	6.224580706	1.358562866	0.013803829	0.200290252	3.630516644	0.801625141	2.604408048	4.604279934	5.545771204	4.992505067	2.773831395	3.502771669	4.301365166
CGGA_1147	2498	0	1.534592192	5.856812137	1.772896222	3.845105729	2.717538436	3.229303336	1.042694355	1.081789478	2.759116195	8.207831282	3.581115434	2.142747683	4.156096256	3.772455227	5.477521845	2.98000494	2.860276251	3.499034147	-0.044040051	6.209142524	1.768646216	0.210390208	2.471675586	2.083056121	3.265907577	5.456911127	3.35023889	3.252489767	5.068778168	2.305649455	4.976383944	3.789017872	3.012313223	1.020970084	5.539448349	1.091315295	0.013803829	0.017995141	3.400387496	0.612420006	1.703974478	5.055674438	3.799803615	4.302080674	4.77420352	3.312375187	3.847236036
CGGA_807	3415	0	0.99533052	5.502755704	1.090627723	3.798492131	1.67482471	2.765399416	0.470415338	0.286589014	1.791351226	8.742264049	2.712376524	0.463118225	4.329614464	1.729774842	5.432023616	2.582069964	3.041156783	2.87480769	0.009924027	6.510964714	1.13068762	-0.118123869	1.939803793	1.934728142	1.425195154	3.339622728	2.003024734	4.364936614	5.197689129	1.778624411	4.702925174	3.069423222	2.499893248	0.78317283	4.117577109	0.368952206	-0.004986541	0.003563085	3.471324471	0.12515982	1.397538473	3.96030816	3.06116242	4.699972905	1.238462635	2.171858383	2.3951419
CGGA_P315	451	1	1.576168347	5.647408736	1.762305442	4.231163248	2.580805224	3.121310265	0.796699103	0.609755693	2.055582269	7.404738752	3.745620574	1.962135952	3.929679809	3.145643737	4.419978824	1.720284085	2.412875459	2.812420669	0.024884364	5.86673766	1.0653373	0.272830108	2.599176747	2.787779868	2.685725353	7.109356863	2.911759178	3.090132862	4.558003134	1.610759239	2.555449269	2.497615957	2.328197271	3.220702362	3.820611123	0.836899241	0.013803831	0.072561566	2.716815537	0.550259614	1.743429032	4.651706386	4.368576392	5.139219734	1.560753515	2.374949563	4.309175768
CGGA_1231	2279	1	2.812112368	6.090386011	2.326962009	3.1519966	1.766480377	3.1153091	3.361692003	3.196943165	1.934098973	4.389424444	4.420633176	2.472616638	3.857970758	1.714461863	2.45007566	1.655367973	3.47337435	2.862487382	0.902698312	5.513618535	0.814177224	2.626237575	3.31385034	3.998228058	0.797495031	5.508600343	2.1530226	2.634853725	3.335131584	0.662404557	1.902750424	3.200382211	1.450317129	4.578943218	2.352528554	1.154267013	1.069885113	0.745983943	1.482805971	3.072119239	2.001390806	3.60411007	5.512122346	5.52014636	2.679545454	1.817863124	1.756713135
CGGA_1383	884	0	0.801034781	5.921634792	1.674419532	3.734517232	2.64214013	3.486076388	0.657576326	1.005955492	0.889138643	6.787083481	3.457620593	2.411081569	3.814777774	3.227579368	4.313060417	2.324305852	1.881639001	2.889325988	1.652942155	5.228167391	1.239828016	0.074271954	2.290069912	2.437061044	4.022193287	8.407107451	2.822930493	2.569499058	4.686300229	1.296495489	2.694492181	2.082784177	2.570250861	2.01088363	5.573776438	1.078822218	0.013803829	0.031838699	2.787923274	0.313658149	2.09326296	4.628720266	4.739887987	5.583014477	1.457311998	2.45947262	4.335684576
CGGA_1731	972	0	2.237917842	5.449283649	1.735455383	4.411282103	2.587798065	2.988280306	0.853044883	0.736340508	2.221209786	7.339482398	4.080112988	2.093864544	3.327689697	3.367088558	4.214882074	2.889091244	2.30359003	3.342787451	-0.013928261	5.661265475	1.284371968	0.340257513	3.063202349	3.840358109	2.83825033	6.691091497	3.028804102	2.949694706	4.760762119	1.577713281	3.298928957	3.129577768	2.780604585	4.178849891	5.225898287	1.128054254	0.013803829	0.150596924	2.795964848	0.90734056	2.971319726	4.831264294	5.215275465	5.108861402	1.90409143	2.771888261	4.118644391
CGGA_1058	995	1	1.900444927	6.238708473	1.908241709	4.566447646	3.15762312	2.480496728	1.271203052	1.737767661	2.72957843	8.684105082	5.049858689	2.861875798	3.807651642	3.842058306	5.305105037	2.689503998	3.352186922	3.317152625	-0.044040051	5.864720301	2.119715781	0.210390208	3.100086558	3.811979931	2.112274544	6.439926779	3.787752409	3.262288106	5.21574929	2.449970455	5.184102965	3.949424574	2.886580509	5.266676561	5.707270662	1.34344968	0.013803829	0.099062687	3.96727614	1.207169121	3.439204666	4.8507011	3.943080229	4.536819258	3.902045615	3.543161948	3.872582613
CGGA_236	706	0	0.244462889	5.994673071	2.147831408	4.227682174	2.668154508	3.40802906	1.716853623	1.124046051	1.872658899	7.025676499	4.228829927	2.186931872	4.13176571	3.178331615	5.876960641	3.23491557	1.541925173	3.355410382	0.519369603	7.03920107	1.61657222	0.19133319	2.42281066	2.34636279	3.496886579	6.920312555	3.07911318	3.168902003	5.101135185	1.124428521	3.855975293	3.282645027	2.665330413	1.570120394	5.566330219	0.947187293	-0.047840138	-0.071914438	3.884844811	0.257126905	3.025269733	5.090508499	4.652279666	4.36350093	3.037438519	3.021727248	4.592784503
CGGA_642	3618	0	1.903895388	5.326803995	1.987438661	4.412054759	2.178694835	3.181186331	1.309187498	0.458846355	2.47124438	7.316138319	3.364235805	1.26578131	3.785789657	2.974439716	4.028524616	2.017669742	2.873925663	3.611202858	-0.046707521	5.93472707	1.786727034	0.215656674	2.413965435	3.057952574	3.650994444	6.539162773	2.766502217	3.527223981	4.721649521	1.914991455	4.697745548	4.332880149	2.533000103	2.864838062	5.996530213	0.928508964	-0.047840138	-0.004514965	3.294907542	0.474329524	0.839166555	4.738891614	4.160195502	4.101421463	4.025259876	3.05477806	3.301761166
CGGA_1118	398	1	1.141481697	6.283434114	1.41623334	4.724499745	3.687678256	3.659654113	0.990201299	1.6415219	1.346282583	7.357994626	5.189543797	2.025005339	3.620332629	4.198041926	4.098892311	0.968286856	2.173977943	2.667456485	-0.004026997	4.478406975	1.882189625	0.141046154	2.427839418	3.011896203	3.002988379	7.322948344	3.573425449	3.484943981	5.094506952	1.506354712	3.825570168	2.234495681	2.541181591	2.948566982	4.636158063	1.257632124	0.247691634	-0.029197246	3.073025282	0.75354137	1.045120477	4.159985059	4.244670818	3.902639168	2.314518736	3.22340262	4.10118518
CGGA_607	1389	0	1.439930398	5.528492355	1.665800289	4.638603314	2.527652817	2.858091445	0.820466761	0.682765676	2.617969271	7.55029721	3.737453466	2.386566134	4.218835292	3.892280032	5.20493574	1.743473765	2.986385111	3.472678394	-0.046707521	6.14962228	2.561542956	0.183106849	2.656486593	3.035912393	3.379295595	6.892698917	3.912310724	3.021310898	5.118736124	2.676801385	3.657861392	3.534883282	2.765278004	2.338806651	5.944521068	1.088491499	-0.047840138	-0.020893755	3.352170006	0.512874352	1.954478434	5.789508216	3.901027775	4.621544168	3.594321609	3.218410601	3.736041208
CGGA_564	679	1	2.499236605	5.914517238	2.869259033	4.288345927	3.177194844	2.984441372	1.359567139	1.925653215	2.855990898	8.507020893	4.407860926	3.182910127	3.783716323	4.176167486	4.192548138	3.427912912	2.924541116	2.756604149	1.475634002	5.835018897	1.158902949	1.756155015	3.134808934	2.727329459	2.689516232	5.337720159	3.462716222	2.997350598	4.840770177	2.27775428	3.222782178	3.43755217	3.265877391	4.857054396	4.183143832	1.22739319	0.423375087	1.414066162	3.720150718	2.001222789	4.566087409	5.448829039	4.302569521	4.991239748	2.931931386	2.382126714	3.711205756
CGGA_1145	239	1	2.085764373	7.076674816	2.25530336	4.268581083	3.828572406	2.45461568	0.394338488	2.287664523	1.255214147	7.530207508	5.964550015	2.146726938	3.734339486	3.869771046	2.9885669	2.470310579	3.647263065	2.45277278	0.050986077	5.067482418	1.066646937	0.278055431	3.139332987	4.214412631	1.165093279	5.520639006	3.688182077	1.701744341	5.592058219	1.46152051	2.913001387	3.903617871	3.333922789	1.859616372	5.056942873	1.521248331	0.082520775	0.301603968	3.730552997	1.706652227	3.538954745	4.414986689	3.724742341	5.529715825	3.384687767	1.55956708	3.4354856
CGGA_1132	2533	0	1.361088199	5.231102667	1.145302147	3.464309108	2.016490931	2.791358002	0.666736517	0.777922389	2.352738183	7.650251719	3.051455007	1.707501542	3.769866517	2.729683669	4.829836918	2.045727329	2.664296386	2.952373577	-0.044040051	7.094092271	1.321251914	0.210390208	1.912334369	2.162800832	3.480683132	5.777581128	2.560189761	3.371993881	4.486863566	1.518722946	4.106630219	2.555041188	2.061761316	3.974164155	4.243379217	0.758096868	0.013803829	0.112126281	2.876704938	0.589477185	2.050252301	4.575128211	3.913835611	4.241734614	2.128330599	2.94433998	3.472816256
CGGA_J130	2507	0	0.861042912	5.844486211	1.883283977	3.706050755	2.217393822	2.609326208	0.716272275	0.623590352	2.313906223	8.454452131	3.925070943	1.492291542	3.991863466	1.857040928	5.344633579	2.830186934	3.725078133	3.020562382	-0.046707521	6.531728238	1.13068762	0.621763508	2.569708093	2.606714188	1.510050663	4.367485542	2.428395257	4.025609998	4.63201478	1.767356952	4.078795702	2.616493126	2.312916997	0.915425032	3.775232056	0.48431993	0.003338869	-0.029197246	3.428838979	0.605966675	1.283220211	3.739758566	2.538047897	5.016612444	2.056941318	2.066377714	2.082064877
CGGA_1350	2107	0	0.691655953	4.560611989	0.895965522	4.432550293	1.897930339	2.094702001	1.464551132	0.485347944	1.893974214	5.052102073	3.016617291	0.805481741	2.942488994	2.060065667	2.889904314	2.11820645	2.093687521	2.355540673	0.341476225	4.58375719	0.895612387	-0.045317907	2.430824412	2.418704751	2.627552267	4.484852893	1.952186178	2.169812126	3.202277488	1.073438151	3.666753598	2.744544467	2.166730146	0.442258904	3.728508312	0.733442625	0.039919278	0.017995141	2.310325983	0.351720215	1.125760483	2.064379952	2.957356006	2.768249941	2.60034452	1.772875866	2.214615958
CGGA_1704	1360	0	1.236919624	5.717188815	2.004803429	4.042840566	2.25493656	3.507743187	0.657576326	0.476561657	2.106236815	7.188302228	4.679271253	2.258609815	4.046494731	3.021334425	3.272871693	1.196249835	1.824008149	2.876884966	-0.044040051	5.855120888	0.786332921	0.356512171	2.543514152	4.019522135	1.706760503	8.79830459	2.666576515	3.124171806	4.222109321	1.700198526	3.643390478	3.479212197	2.587965837	4.525116947	4.715485025	0.733442625	0.013803829	0.248269632	2.373459451	1.248468978	1.994239688	4.69150418	4.528486204	5.408335658	2.786301122	2.042501446	4.253949227
CGGA_D28	860	1	1.0938769	5.684216841	2.354265388	4.775068781	2.920201295	3.154876352	1.189538831	0.764226425	2.560443829	7.592851897	3.163562836	2.600284605	4.057054194	4.045772976	5.557713328	2.630701565	3.146337357	3.44606864	-0.044040051	5.84516494	2.269166946	0.114840266	2.577238758	2.470105286	3.66171941	6.596603193	3.674731289	3.294681531	4.875197166	2.259305127	5.380187735	3.211613828	3.346620712	3.122615539	6.01603612	1.477805661	0.013803829	0.059119302	3.295688852	0.379511765	1.711244276	5.222506443	3.589104636	4.436146799	4.158332489	3.715389979	3.730307044
CGGA_D29	3171	0	1.072910523	5.553767883	1.269984219	3.90327954	2.357390111	2.665610227	1.049154121	0.292746346	2.526043802	7.398958424	3.954182822	1.345581295	3.820694929	2.638787686	4.451952506	2.464749285	2.376085202	2.750060479	0.397275593	6.9569496	1.400673379	-0.075745663	2.036187486	2.210888588	3.034951144	5.621258433	2.302138004	3.780837803	3.974337802	1.253327068	4.426419896	3.177817559	2.577542456	2.436176607	4.376599623	0.550982782	-0.021877914	-0.089590631	2.597660075	0.479922898	2.076122801	5.776627835	3.469370641	3.699276136	3.171047475	2.384740053	4.257426113
CGGA_1204	2338	0	0.603797085	5.819950472	1.524398903	4.615607141	3.115214874	3.209063558	1.584596142	1.247684559	2.725299603	8.327926786	3.062344753	2.678063756	4.284086268	3.867247103	5.182658961	3.965586217	3.011170362	3.816008185	0.18327809	5.95100349	2.63091933	0.074271954	2.767443541	2.023202657	4.000709954	6.199585854	3.758189932	3.104453395	5.025704684	1.833916832	2.953836962	2.668958048	3.604590812	2.483208266	5.443495069	1.477805661	0.065527598	0.031838699	3.458718868	0.284316322	2.114206076	4.913673314	4.311086272	4.614759654	3.090748455	3.845131827	4.173255402
CGGA_1608	1629	0	1.816242313	6.236537212	3.294840989	4.283053359	3.066610175	3.344575291	1.201534151	2.16930471	2.323381609	7.864240417	4.748700785	2.599128037	4.505813307	3.77344898	5.063450171	2.800392951	3.377115295	3.476014778	1.34239753	5.915398135	1.521074969	2.030615275	3.352953754	4.42747678	3.388914755	4.98829676	3.224566764	3.58123617	5.112832613	1.558388668	3.358717148	3.715476087	3.135587221	2.42984494	5.672775039	1.302219746	2.112355152	1.405015465	3.351134651	1.882657551	4.446960443	4.366441555	4.93908838	4.969377495	2.578820467	2.651331087	4.085056591
CGGA_D40	3085	0	1.532247133	5.598078845	1.188167096	4.160518734	2.235290895	3.050238591	1.619668486	0.46949909	2.127392683	7.587249854	3.096927462	1.255596566	3.871888042	3.152967171	4.858238978	3.64321709	2.046639538	2.808161334	1.045071484	6.354345255	1.640963604	1.133348605	2.624166348	1.938282822	3.625948158	7.408846087	2.139506621	3.837944806	4.868442357	1.86251547	1.97352272	3.28596696	3.087235826	3.374657163	4.119933382	0.518036701	0.423375087	1.238983196	2.983316912	1.767595481	1.723605184	4.747440307	3.965384322	4.082479117	2.28904001	2.535184346	3.664170656
CGGA_1679	1442	0	1.262625117	5.713622574	1.524398903	2.984688267	1.320078984	2.87441805	0.581792893	0.274842484	1.573371141	7.631632169	3.586267504	1.589755248	3.593109376	2.378563585	3.16405905	1.76694505	2.157653132	2.388096399	0.620488923	6.329546632	0.644482164	0.124761848	1.756619149	1.930549766	1.030757951	5.588189667	2.425592844	3.353206038	4.216093898	1.344557197	3.319160319	2.510585455	2.16301905	1.33261478	3.466150446	0.423807337	0.103031145	0.224486737	2.348683637	0.664342239	1.264632503	4.195005096	3.518283173	5.297090528	1.498035952	1.584706125	3.774932223
CGGA_1862	110	1	0.989953446	6.190904253	3.244798301	4.870891245	3.398705451	2.57509255	1.888344603	2.475535345	2.550604249	8.191063034	5.747803355	2.5505056	4.303805032	4.711359789	4.984008074	3.057522558	3.276468261	3.095471737	0.889392754	6.015367374	1.380253935	0.114840266	3.601067411	2.487808738	3.151725185	4.109870918	3.505731871	3.882910301	5.277278099	2.388341701	5.649376522	4.044034611	3.820801252	0.373426155	5.844141669	1.226584725	0.039919278	1.089419988	3.954200793	0.589477185	2.574650562	4.561069983	4.732952767	4.749544249	4.041778063	2.758028951	4.455985608
CGGA_1854	934	0	1.875697841	5.955985159	1.505213407	4.541830459	3.203100341	3.079917329	1.140380878	1.028130924	1.902370608	7.460584833	4.702262033	2.307952737	3.943077059	3.621484644	4.549883964	1.873971572	2.508031148	2.91227075	-0.023866958	5.793455519	1.536287741	0.290062512	2.511104107	3.988502477	2.673488812	7.606418494	3.202557685	3.645250949	4.776888917	1.700198526	4.189249422	3.727563064	2.523318439	4.507044496	5.239539631	1.109821164	0.013803829	0.059119302	2.949679868	1.120151065	2.124543361	5.164600522	4.450783446	4.992505067	2.087391718	2.911971202	4.19698303
CGGA_1046	2829	0	2.102199385	5.786047958	1.812400928	4.525959339	2.192458501	2.538048569	0.851372476	0.784911546	2.281412325	6.330848088	3.194607311	2.236161033	4.244284041	2.7283315	4.807176714	0.628643581	1.766853014	3.125706245	-0.018114124	6.268599402	0.889866418	-0.139928225	2.194755495	3.255330083	2.589014242	5.703543878	1.65979552	3.849525033	3.658462495	2.106432485	3.899133222	4.553980064	2.508227935	3.28857925	5.638526212	0.591133715	-0.047840138	0.217103998	2.817889442	0.45165419	2.286578766	4.003660692	3.27327408	3.607541263	4.396346584	2.229544311	3.251027924
CGGA_P356	506	0	0.719789704	5.580068497	2.022432071	4.387138877	3.029559837	3.341059705	0.853044883	0.736340508	1.584256194	6.890010648	3.900246839	2.293878798	3.175354679	3.204218255	3.95128146	1.485489812	1.743250142	3.068338053	-0.013928261	5.466488309	1.351123778	0.782856549	2.405328909	3.376119251	1.36813826	7.650835953	2.793225709	2.682878086	4.723630736	1.528770094	2.083538013	2.529812866	2.878933961	3.935544914	5.003769101	0.896514557	0.127453835	0.163187659	2.896813667	0.820955088	2.576422099	4.629601327	5.20753224	5.182681319	2.333756738	2.106070765	4.285548032
CGGA_337	1008	1	1.59839093	6.106181971	2.465989475	3.901596812	2.871253703	2.533636352	1.247809131	1.031280955	3.133086375	8.180195119	4.581756248	2.290632667	4.374327305	3.222812359	4.936790384	4.030517422	3.718523	2.929286306	0.050986077	6.239873824	1.786727034	0.697371196	2.971533116	3.699879765	3.098786404	7.846507887	2.704610627	3.756895476	4.902954245	1.841042627	3.018322322	3.335910772	3.022963472	2.878754024	4.703409125	1.247622767	0.082520775	0.210750859	3.671421942	0.644841518	1.696042844	3.68760395	3.590243267	4.973615769	2.589612779	2.793319166	3.378000568
CGGA_P83	1030	0	2.288764368	6.273696617	1.824632413	4.715134073	3.255667	3.582906777	0.899412813	1.191793403	2.234056232	7.773595287	4.273139364	2.501930563	4.19599006	3.803773487	5.129211997	2.250639941	2.625182708	2.943590003	-0.044040051	5.766317451	1.735103948	0.31543485	2.748561586	4.083376193	3.676354869	7.978828368	3.133421162	3.349854684	5.206537836	1.990758282	2.9826289	3.055472442	2.907331836	3.566541684	5.252100116	1.146021744	0.078147677	0.175665442	3.151030789	1.063767451	2.628374471	4.878264278	4.167364107	4.735066405	2.867595648	3.072435829	4.271250398
CGGA_1189	2602	0	0.872761348	5.412407055	1.895250645	4.620691527	2.453529391	3.068369182	1.952851341	0.743398901	3.319667862	7.687055218	3.812564208	2.574887524	4.383448849	3.571814388	5.036852512	3.060524387	2.2163761	3.722054619	0.090912682	6.259387785	2.04415188	-0.065396383	2.536444124	2.483934438	3.337942052	7.709608277	3.331785099	3.633209932	4.74487458	2.015136998	3.355309031	3.179014488	3.005741579	1.424196237	5.538081962	0.857872968	-0.047840138	-0.089590631	3.228136752	0.193206691	2.224361876	5.22060019	4.228136793	3.720776424	3.544535513	3.309445309	4.626538823
CGGA_P131	929	0	1.576168237	6.539598883	2.527174226	4.27981627	3.192898051	2.837595133	1.575757439	1.279089934	2.27798872	7.95921472	4.177025992	2.710649092	4.507617533	3.796520513	5.604638091	3.559147995	3.505722278	3.905398953	0.434756457	5.529250319	2.301112294	0.562747783	3.109123023	2.694702958	3.863306533	7.108411415	3.686992741	3.408565468	5.130094731	1.875205336	3.294845399	3.716825144	3.417687393	2.899275745	5.663992157	1.477805661	0.103031145	0.099062687	3.866465668	0.728025986	2.694338875	4.601747562	4.111527847	4.686442881	3.107991535	3.514749476	3.952157051
CGGA_1435	324	0	1.73141252	6.010941766	1.610469763	4.50489357	3.936205107	3.231257447	1.874427595	1.368522495	2.243603188	7.706748776	4.734525991	2.379811591	4.420889356	3.804736384	4.747025758	3.072148322	3.123898163	3.512092987	-0.044040051	5.784529468	1.825133716	0.595965557	2.740919504	3.694882423	3.02896625	6.428034845	3.576361424	3.467089975	5.246940115	1.795033692	4.159799843	3.328877497	3.217167695	3.674415673	4.922220973	1.281077617	0.078147677	0.12506834	3.469986339	1.144947707	1.92643791	4.567280803	4.943173485	4.584511344	2.182678051	3.141777116	4.210913703
CGGA_707	3299	1	1.324949006	5.992107036	2.190896524	4.538024781	2.707622974	2.661117173	1.780009794	1.279089934	3.449227619	8.191195608	4.495540824	2.070463016	4.247256274	3.6266702	5.415626821	3.361129135	3.561382768	3.839222875	0.080464055	7.109589721	1.886528952	0.628247599	2.939927107	2.255666479	2.476090212	4.766209465	3.436142986	4.096384676	4.888232898	2.055464904	5.7573224	4.216723472	3.782377644	2.453014814	4.833965213	1.053452022	0.078147677	0.059119302	3.731843995	0.604819985	2.387136215	4.514679845	3.848207828	4.521442741	5.271191087	3.191023713	3.678377321
CGGA_908	2436	1	1.52509142	5.144204979	1.619348167	4.690743992	2.347039938	3.268360819	1.090396697	0.764334454	1.75615577	7.404972393	4.667255829	2.419609673	4.084485503	3.127264883	4.623109488	1.528951547	2.806342978	3.457653771	-0.046707521	5.87420988	1.749742244	-0.065396383	3.170594765	3.163104648	3.449761179	6.641907133	3.214819137	3.016538773	4.482466612	2.527730715	4.98624575	4.223660113	2.270679324	2.956887479	6.524017448	1.316270531	-0.047840138	0.13076134	2.74347652	1.141586648	2.072888122	4.869244447	3.655222171	3.853069385	4.732463544	3.664921123	3.358982541
CGGA_1440	1961	0	1.287879825	5.913628995	1.854741334	4.454317129	2.918161	3.150145736	1.022213861	1.309671177	2.893287264	7.742733157	4.261057456	2.210114569	4.385958379	3.761459854	5.369003718	2.636527384	2.767587104	3.472429423	-0.023866958	6.393296295	1.700574759	0.500415694	2.73322587	2.658801566	2.856055165	6.337291593	3.420302396	3.979289093	5.101713265	1.472378619	3.583933918	3.133694784	3.035797014	3.445113566	5.509686889	1.10368275	0.013803829	0.017995141	3.33493886	0.6423582	2.439792004	5.022410323	4.117387202	4.392294356	3.542043326	2.995165047	4.3828808
CGGA_1517	1826	0	0.765490721	5.742931271	1.824632413	4.317506066	3.085098779	3.254908877	1.293595082	0.617595309	2.059270282	7.587528418	3.817994965	2.327934333	4.32476892	3.425635341	4.676804131	2.090391941	2.144073654	3.208013485	0.641493941	6.186281187	1.408679645	0.493275862	2.554867936	2.578646886	2.977187437	5.969033765	3.214203003	3.232607955	4.942671935	1.24630877	3.288696174	2.616166865	2.554831356	5.046141185	5.525212532	1.053452022	0.065527598	0.031838699	2.844807865	0.685939338	1.982718202	5.084090005	4.560557067	4.748465373	2.12328077	2.666611865	4.506364224
CGGA_269	2932	0	2.653216731	7.302184009	2.20141283	4.127448415	2.580653374	2.098362764	0.510816856	1.705867154	3.173113291	8.001298295	5.689762656	2.261965756	3.546645328	3.261987283	3.971526005	2.73605246	3.74620809	2.993826885	-0.046707521	6.641391514	1.287298068	0.552640862	3.532193883	4.992062726	1.272060398	5.03588284	2.741077772	3.888781298	4.204789318	1.642068172	4.112124613	4.286006638	2.76887441	3.568867278	6.045469719	1.28724923	0.468427251	0.102421842	2.584904281	1.240994905	2.400466487	3.823243922	2.965242444	5.010507395	3.830300726	2.395158804	2.863643444
CGGA_909	3448	0	1.55348888	5.492028782	1.959282404	4.44959891	2.400154251	3.258061522	1.798463115	1.198651615	3.191347452	8.282457048	3.498680501	2.458022085	4.149841712	3.330557049	4.848539029	3.388789933	2.800705125	3.616761541	1.098309882	6.434140688	2.077517387	1.449276285	2.862035407	2.664192361	3.12877948	4.960061276	3.505397966	3.832963528	4.958594977	2.157667519	4.55642298	3.531194903	3.027632269	2.570563877	5.048613051	0.903221857	0.511280862	1.041310734	3.192373876	1.613801244	2.045073696	5.955778419	4.047271196	4.720226596	2.58309851	3.334654414	4.565003335
CGGA_862	1046	0	1.960514895	5.868446377	1.778161443	4.290569266	2.279442046	3.221943042	0.899412813	1.087021525	2.259352315	7.955952451	3.687094878	1.825444547	4.435502304	2.82474139	5.474171834	2.748932891	3.111951572	3.439607121	-0.033903572	6.257333061	1.447353203	0.323768922	2.794275223	2.834407025	2.172167718	5.06018899	3.065820599	3.829691423	4.759790421	1.802917129	4.487811907	3.57055101	2.577878154	1.144865856	4.777938874	0.967206903	0.065527598	0.072561587	3.434739542	1.0794034	2.488345104	4.106653371	3.774058874	4.297482775	2.225578638	2.649130513	3.457501768
CGGA_D11	827	1	1.057748486	6.206327831	3.042561796	3.873596891	3.402300954	2.907193341	0.667896945	2.79356407	1.959248291	6.9464935	5.531114071	2.428534359	3.681469069	4.671718845	3.329421783	3.496098854	3.247331624	2.281965034	0.155097416	4.8812942	0.896558495	1.19200705	3.743988732	3.749668599	3.156359641	3.657796611	1.61337007	2.140042921	5.129135381	1.887214098	3.166337464	4.335437617	3.795145888	1.443360038	4.909201123	1.242592516	0.19601065	0.123760369	3.480017935	0.905567864	2.84889311	4.432774509	4.231572136	5.379027367	4.101787888	1.964389095	3.699793706
CGGA_705	1507	1	1.59145473	6.565837295	2.417678929	4.924605211	3.247458691	2.974697211	1.464551132	1.447748759	2.688321227	7.856277294	4.632919021	2.706504726	3.920116151	3.896222606	5.228385023	3.073468269	3.014769546	3.619853983	-0.044040051	5.642740012	1.580777972	0.272830108	3.163856496	3.667202746	3.861742156	7.226037287	3.556107729	3.138026574	4.952639755	2.33306734	3.493823977	3.853968747	3.392924433	3.723111932	6.325392448	1.312656216	0.232082162	0.697739633	3.525454507	1.053231964	2.917847037	4.439629271	5.006690203	4.663140567	3.273677504	3.187004099	3.867676426
CGGA_P86	1026	0	0.410144987	5.764048396	2.167527688	4.93572849	2.969984182	2.955257555	1.806133977	1.172550307	2.993751361	7.918310106	3.066983164	2.561385549	4.357649859	3.664457351	5.311751078	3.770072308	3.137845203	4.070717594	0.199448431	6.132981721	2.31935341	-0.022625374	3.2532425	2.679428229	3.712199239	5.918602215	3.711067258	3.054923294	5.287504472	1.977362372	4.792642591	3.428683794	3.909434733	2.366621028	6.098189529	1.264980095	0.013803829	0.045545857	3.832353288	0.619973335	3.017622238	5.025705971	4.702182312	4.55811516	3.339218792	3.588614306	4.135964834
CGGA_1437	1037	1	2.319655842	6.013424036	1.574256879	4.174218354	2.497656166	3.01493673	0.702725216	0.936775935	2.175161892	8.169243557	3.645554098	1.926272095	4.340279964	3.138192212	5.543428945	2.62288823	3.165197698	3.146546906	0.024884367	6.159220003	1.430934292	0.114840266	2.502854217	2.68962984	2.156686431	5.478331632	3.004763771	3.828990433	5.170190604	1.775080433	4.374347277	3.49828461	2.750786901	2.324697655	4.665617783	0.889217911	0.039919278	0.031838699	3.39271261	0.801625141	2.397442314	4.694639424	3.733823988	4.708067205	2.298647287	2.681679929	3.679266972
CGGA_881	252	1	1.858959039	5.617774449	2.357678782	4.776761382	2.915092837	3.013739847	1.479001305	2.695683141	2.290258073	8.034227161	5.062249339	2.366729108	4.286327493	3.990118838	4.376304178	2.818693475	2.87131044	3.571017879	-0.044040051	5.873303334	2.557270348	0.434497081	3.405840522	3.659559067	2.232222475	4.441621484	3.929757236	3.772813181	5.119010114	2.119658119	5.933040907	3.727563064	3.334098591	5.221403931	5.893825166	1.623476566	0.103031145	0.045545857	3.18141797	1.257460765	3.108637645	4.568405183	4.245081008	4.541741677	3.307899888	4.037869004	3.960948716
CGGA_791	252	1	1.102727954	5.69966613	1.612061486	3.708867369	3.180925229	2.859934199	1.211377394	1.748762898	2.871533466	7.564662553	4.227111356	2.265169227	3.24056067	3.725521748	4.971909136	2.526931568	2.558245697	4.443976756	-0.004026997	5.396621788	1.583411202	0.440258207	2.726066875	2.890332758	5.769845571	4.133840817	3.480192944	2.994940433	4.801205303	1.894203156	5.335341673	3.547714632	4.533261236	4.876895068	4.805313436	1.301833011	-0.021877914	0.109591551	3.608000875	0.824274733	3.294401246	4.969480033	4.244670818	4.6737304	3.704311942	2.408099731	3.768104882
CGGA_583	3107	1	0.613828215	3.683894702	0.875510416	3.836933189	1.248766144	1.316117671	0.899412813	0.476561657	1.647617799	4.657039339	2.22114487	0.636127344	1.923489948	1.959433117	2.119000903	1.728911452	1.743250142	1.736474713	-0.044040051	3.709928466	0.600592663	-0.045317907	1.651244722	1.930549766	1.319980173	2.703051378	1.467583376	1.564428706	2.690925634	1.004144395	4.234242563	2.364343851	1.446067745	0.520716588	3.50941454	0.708286883	0.013803829	0.017995141	1.819241119	0.170298056	0.40693247	1.330640712	1.907607633	2.36734653	2.342393909	1.312622773	1.005519931
CGGA_1334	146	1	1.249829698	5.793647369	1.708055879	4.36343423	2.650056737	3.314315846	0.702725216	2.207809725	2.911839416	8.27541642	5.400448956	2.23883046	4.447043407	3.496122987	5.097639335	2.258764273	2.830750909	3.364849497	-0.044040051	6.244033963	1.32728694	0.419318864	3.098689681	2.969868598	1.237479445	4.776638489	3.017563444	3.440808563	5.030649618	1.960392385	4.573771776	3.763200174	2.776395384	4.726089085	4.861334371	0.99439009	0.090648142	0.224486737	3.537901132	1.557935715	1.947478915	4.768544697	3.712086558	4.210071986	3.095696682	2.622369949	3.898151989
CGGA_662	284	1	1.1651469	5.723816218	2.132851869	3.995075801	2.248584911	2.172793872	1.064775667	0.642109899	3.117070898	7.494343864	4.002563277	2.318925116	3.99743761	3.400787554	4.994251804	3.249030156	3.018963985	3.928502151	0.090912682	6.531601507	2.047216616	0.692136281	3.14684037	3.046976686	2.990823607	5.746293183	3.783911711	3.467416777	5.334111265	1.682264501	5.51763378	2.960088372	2.739898063	3.590130214	4.520551159	1.031288768	-0.047840138	-0.037578703	3.368923419	0.69150226	2.367039452	5.385477899	3.469370641	3.691174035	4.435423408	3.497838737	4.403234846
CGGA_P388	293	1	1.772218312	6.92640585	2.236445821	4.346315671	3.428176387	3.382920089	0.980226001	2.538729107	2.175161892	7.676253591	6.362864092	2.429106323	3.764751865	4.338869263	5.174081504	2.121255644	3.346954851	3.047193932	-0.044040051	5.585955457	1.51082279	1.031869559	3.941518805	3.965039064	2.092740139	6.389487369	3.345183416	3.641891426	5.24300547	2.210987145	5.442947489	3.112986281	3.168374283	4.287204374	5.413605708	1.482344193	0.329016217	0.455980449	3.55301044	1.364632183	1.848144649	4.397491781	4.060721722	4.627901969	4.514450445	2.972505974	3.881600931
CGGA_603	168	0	2.392706441	5.387530449	3.4936952	4.790664246	3.367255973	2.570799114	1.609534828	1.728437874	2.551666935	6.940808599	4.850986258	2.091930612	3.449127942	3.349591855	4.643353239	1.732989257	3.103682232	3.240632921	-0.046707521	5.509645957	3.49301135	0.902098174	2.953584907	4.364919661	2.112447862	5.972894102	2.873773023	3.105517135	3.760045499	2.374088391	3.746078975	4.745230419	2.954673625	3.118222564	5.679235875	1.440085058	0.175818336	0.058150672	3.195648504	1.361258131	1.092878335	3.434511673	4.101026447	4.585574618	4.051822035	3.554294809	4.254305396
CGGA_D58	181	1	1.206719026	6.032271206	1.517597561	3.677644347	2.237514012	2.13734106	0.881554271	0.923514543	2.0588318	7.149559044	3.518915375	1.469291336	3.631594182	2.439590796	4.515010509	1.916577173	2.849412018	2.578728802	-0.046707521	6.479209431	0.849063315	0.372593856	2.401230571	2.333139847	1.903988492	3.933971422	2.125917502	3.589190529	4.046328383	1.372785183	4.352990805	2.975462838	1.960250762	1.264130494	3.730793429	0.62246816	0.003338869	0.102421842	2.282373004	0.76211341	1.834350052	4.708960343	2.737466645	4.302294421	2.154892757	2.124381869	2.895101169
CGGA_P156	822	0	1.56071809	5.823195751	2.298432559	4.677551247	3.152721048	3.02683627	1.189538831	1.388840153	2.329309274	8.128522811	3.96687857	2.593324661	4.344782497	3.859073166	5.496346208	3.35186627	2.79743691	3.544481894	0.22323256	6.134785518	2.258322961	0.063901373	2.912257298	2.729713494	3.356350793	5.693495648	3.62027464	3.521503313	5.198460931	1.970604648	4.227186505	3.740868976	3.546150897	0.555886294	5.418037231	1.353545177	0.013803829	0.045545857	3.749699869	0.871059961	2.165028823	5.046284979	3.889058	4.657619811	3.616387866	3.477385303	4.204932071
CGGA_1504	1854	0	1.722185159	5.905753407	1.657279057	4.115936751	2.907898581	3.39846307	0.490703575	0.818070757	1.824660483	7.001402825	6.465481986	2.411081569	3.50687443	3.465553998	3.435888625	1.41977218	2.408629923	2.768341848	-0.044040051	5.652365615	0.747522547	0.659645039	2.694950604	3.724471077	1.742142692	7.365498518	2.698332426	3.066795191	4.611477907	1.413038272	3.270076126	3.646332611	2.547039144	5.029698238	4.464732886	0.939413016	0.013803829	0.017995141	2.461244106	1.284047969	1.848144649	4.400387581	4.20414597	4.736524409	2.102888996	2.196621803	3.66358398
CGGA_501	3798	0	0.81311796	5.712317993	1.828121199	4.217837603	2.54612517	2.461527246	1.225160228	0.923514543	2.60166117	7.601049391	4.239952824	2.507246506	4.129169424	3.664241352	4.900436414	2.905287182	2.441920339	3.511198535	0.064418025	6.494457644	1.772043681	0.247289395	2.791368388	2.725336934	2.90060697	5.731439618	3.568845392	4.148829032	5.4024327	1.949060427	3.288679312	3.147545103	2.897094302	3.503682947	4.961621896	1.09966465	0.035873128	-0.071914438	2.970726487	0.714080392	1.918643148	5.949644314	3.22940406	4.416056148	3.258630596	3.279056794	4.740429588
CGGA_1389	1370	1	1.079482177	5.644919351	1.772896222	3.802752022	2.397483422	3.202564426	0.965913092	0.585915033	1.765316789	7.367143812	3.938299475	2.242154011	4.052843262	2.987151212	4.147672281	2.326850124	2.525312272	3.03511505	0.913553049	6.064140027	1.124044846	0.521572005	2.308475432	2.170165693	2.871863229	6.903582971	3.001896167	3.045928888	4.831381208	1.42953183	3.700289545	2.739085092	2.448866315	4.329367577	4.864550828	0.980873107	0.013803829	0.112126281	2.925357022	0.534214844	2.512840823	4.990416269	4.460159475	4.90502719	1.506036155	2.63806096	4.322127804
CGGA_1185	731	1	1.59145473	5.608250926	1.702507936	3.827870325	1.977597746	2.545728087	1.062846917	1.611788522	2.389884161	8.690788234	4.942606938	2.552934075	4.137817821	3.042122541	4.695396691	3.832057984	3.003935401	3.570198872	-0.044040051	5.554331974	1.678466548	0.933786545	2.434600137	2.461169526	1.901441979	4.6519889	3.639264268	2.595541904	4.604920679	1.558388668	5.079017169	2.364343851	2.651337415	5.31521572	5.789050274	1.913921976	0.115299031	0.212441084	3.520625249	0.714156805	4.188223389	4.745671211	4.683233115	5.340481932	2.927619151	3.122005716	3.661548729
CGGA_P113	1032	0	1.486337677	5.859462766	2.069749322	4.414617935	2.469985825	2.455470243	1.042694355	1.017096404	2.355636334	8.510040108	3.297936495	2.192825309	4.229071826	3.099112233	5.958603265	3.253717442	3.627067465	3.562795957	-0.013928261	6.286069623	1.713642129	0.063901373	2.842603016	2.624625539	1.866464199	5.107353227	3.371192989	3.62919272	5.123989007	2.177593258	4.446501368	3.97871729	3.384542029	0.49818431	4.874784763	1.001093801	0.090648142	0.072561587	3.980793271	0.581733269	2.75688495	4.392571944	3.442273334	4.771559401	3.073282632	2.673095412	3.324211366
CGGA_1771	1068	1	0.902686183	5.765648228	1.793830823	4.659571987	2.776329175	3.570565932	1.276838354	0.912771374	2.63645257	7.987351191	3.348463569	2.153693992	4.484370648	3.245380685	5.522854162	3.388473575	2.918271412	3.823801742	0.937153751	6.563562938	2.091801293	0.419318864	2.616426151	2.192031978	3.406012776	5.95650339	3.362267403	3.944202003	4.536416327	2.033235279	4.132939609	3.640648393	3.48874905	3.859586638	5.101268911	1.281077617	0.103031145	0.017995141	3.659571285	0.56609732	2.174941632	4.552918814	4.755232107	4.522354676	2.489133006	3.222656434	3.787107492
CGGA_1655	1209	0	1.343132279	5.964142729	1.634078912	4.318547793	2.539315247	3.091670868	0.754850706	0.784711037	1.50016905	7.072904421	4.458631169	2.492953736	3.94893236	3.243698584	4.128855063	1.275732628	2.1303169	3.27589883	-0.023866958	6.079273338	1.080291728	0.063901373	2.951921958	4.004598114	2.754785881	7.535966467	2.841685592	3.185095856	4.688660398	1.633788283	3.827897205	3.428683794	2.788975269	3.383701327	4.856169665	1.027549728	0.103031145	0.017995141	2.884064265	0.901367961	2.41577447	4.539694378	4.35014805	5.365904554	1.837038808	2.310706403	4.244321876
CGGA_369	3957	0	1.717548939	6.183654001	1.411856808	4.347837942	2.873311062	2.749949645	1.159040756	0.74337484	2.181846936	8.060257441	4.08917032	2.084180663	4.065770872	3.367832291	5.374740016	2.494378834	2.826464579	2.92879004	0.015318959	6.142076746	1.284371968	0.10483204	2.526266876	2.513953462	2.322616042	5.888040048	3.011895017	3.528106346	5.060141707	1.610758876	4.379762042	3.367588735	2.672436997	1.931224291	4.589474851	0.82153537	0.039919278	0.045545857	3.340753144	0.930945931	1.791847897	4.731971761	3.629181281	4.856810098	2.477493683	2.475097792	3.932795189
CGGA_P176	804	0	1.143154499	5.597781105	2.449886588	4.584440895	2.728583334	2.906038527	1.895246613	1.372614507	3.257837321	8.098843588	3.912260441	2.534577519	4.115244106	3.762464684	5.409142724	3.544409629	3.472879116	3.956921768	0.133167568	6.322744584	2.34745679	0.021454462	3.208480901	2.33954002	3.113582543	5.782824898	3.773410414	3.763890672	5.106614978	2.393023432	4.383360332	3.768403133	3.925593443	1.989578076	5.475331778	1.175400169	0.013803829	0.031838699	3.881410406	0.73490223	2.495935424	4.931297631	4.172583424	4.587069286	3.868936948	3.447174049	3.78869252
CGGA_488	435	1	0.281225536	4.404159326	2.234463942	4.328555288	1.881148075	2.126290308	1.732361298	0.817120591	2.657996186	7.804152813	5.523888241	1.586310826	2.939980268	2.848378634	1.799262997	3.734523106	2.417309924	2.765294674	1.003813938	4.7626263	1.13068762	0.215656674	3.577429422	2.250988757	5.238097203	3.270161987	2.5737439	3.832963528	3.601149268	1.343729896	3.615666504	2.515069874	1.974322452	6.510237001	5.067070524	1.148899378	-0.047840138	-0.029197246	2.014638751	0.069020875	3.916972962	2.014159485	6.198515561	5.186013898	3.554102736	1.278449896	2.189140636
CGGA_1906	779	0	1.763249662	6.401922065	1.839771219	4.131587347	2.981592172	2.854428207	0.693824015	1.022626349	2.070268579	7.391760759	5.096506001	2.252060674	3.631521884	3.604002182	4.184834381	2.157220402	2.761515007	2.628024288	-0.044040051	5.59333962	0.995579716	0.582793804	3.521689865	4.418555593	2.381129892	7.315538593	3.001896167	3.131122883	4.587014107	1.620026882	3.267990786	3.195984859	2.72012453	6.116308212	4.944643399	1.175400169	0.103031145	0.271652785	2.856182387	1.331344786	1.778210963	5.067905453	4.199064561	5.660522699	1.805428774	2.270877452	4.216732669
CGGA_112	1534	1	1.281607062	5.67778102	1.574256879	4.614031384	2.927313484	3.348516509	1.076105415	0.869534356	2.018079214	7.516665228	3.583178266	2.324886494	4.227590529	3.450598644	5.317641381	2.440462082	3.002725372	3.454319064	-0.044040051	5.837330461	2.033897968	0.042874434	2.432084096	3.474151279	6.024290232	6.715630839	3.526191473	3.518660953	4.895842863	2.107706975	4.522221898	2.367926028	3.126470634	3.590787865	5.935550837	1.348507748	0.013803829	0.045545857	3.206936746	0.948356201	2.357801472	4.735138001	4.398155334	4.172086662	2.092577342	3.098960889	3.785122351
CGGA_1152	2484	0	2.059042655	6.58316674	2.044146985	4.347331067	3.320540436	3.040940682	0.552155738	1.229350708	2.077547024	7.195491212	6.648528447	2.253702304	3.691831722	3.180300924	3.783058517	1.892733229	2.46253636	2.614127161	-0.013928261	5.879565511	0.963194023	0.771676755	3.515904466	4.461163177	2.102546158	7.034118265	2.732875645	3.071211919	4.59629811	1.401907549	3.168332871	3.695094802	2.901712033	3.36947367	5.235322479	1.128054254	0.078147677	0.476144037	2.647242859	1.335555246	2.160041665	4.296783507	4.289714832	5.30997619	2.298647287	2.026987696	4.052486417
CGGA_1566	1716	0	0.531550842	5.436642567	1.498756042	4.115936751	2.732239778	3.3710057	1.159040756	0.485347944	2.16844061	7.314963303	3.086891081	2.052541753	3.627798559	3.318287045	4.037991175	2.417220469	1.888626752	2.793992602	1.266501349	5.653989455	1.441905649	-0.022625374	2.301432012	2.006802944	3.056318931	7.942392724	2.922709912	2.729045395	4.598892907	1.166606073	3.070282523	2.188594256	2.539190006	2.707673671	4.661810456	0.925278243	0.039919278	0.017995141	2.723297489	0.284316322	1.971085833	4.847605376	4.785560546	5.565261001	1.481892912	2.438281441	4.543897634
CGGA_1010	246	1	0.499442544	3.954423959	0.790416266	4.029925121	1.962637204	2.135171658	1.449934125	0.609755669	2.395500178	4.9538584	1.279327994	0.747193119	2.143636882	2.128790509	2.288220118	1.75019772	1.885138975	2.173049716	-0.044040051	3.752611296	0.860304234	-0.022625374	1.688280259	1.581696652	3.32290399	2.849285667	1.764840296	1.589711737	2.479764531	1.326771948	4.15019285	2.015175373	2.105762868	1.0693371	3.472428437	1.047026473	0.013803829	0.017995141	2.092688996	0.223440794	0.906902496	1.935610239	3.861820132	2.799076303	1.671059755	1.542817565	2.142221175
CGGA_1469	1922	0	0.398582954	4.42151614	0.822963191	3.980935956	1.635938838	1.393169383	0.965913092	0.422404041	1.589662935	4.801489799	2.062201205	0.669151132	2.891211533	2.34617166	2.823224807	1.827641164	2.040773991	2.081875911	0.466103802	3.958647199	0.786332921	-0.045317907	2.213297377	2.023202657	1.950277993	3.290694264	1.481094584	1.751107773	2.669165455	1.065944457	4.368910028	2.038081595	2.073940205	1.339264826	3.650357685	0.874494242	0.039919278	0.017995141	2.246404015	0.044593227	0.892704214	1.464024952	2.317651101	2.666160823	1.886131272	1.72235552	1.703229991
CGGA_1012	3116	0	1.190800455	6.454284439	1.955092468	4.50314337	3.291477397	2.978419014	0.88414568	2.146415631	2.014265143	7.618916899	5.573316961	2.974205028	3.79596514	4.065269845	5.104032934	1.975264323	2.604184488	3.213742341	0.005662884	5.177385637	1.979916326	0.419318864	3.047959758	3.497271756	5.07626404	6.418432038	3.437990591	3.508168977	5.266086201	1.97398867	3.072703242	3.466348317	3.258466083	1.85568885	5.427648772	1.500334115	0.039919278	0.099062687	3.582557993	1.279656423	3.328672902	4.681371593	4.589953738	4.921974825	2.885018486	2.660089489	4.16356946
CGGA_1680	596	1	2.500362586	5.770752929	3.362546246	4.462081536	2.326818992	3.571274493	0.788439899	1.899177079	1.971512208	6.621110258	5.661807419	2.593324661	4.556242476	2.815759633	3.488132125	2.336972696	3.282990053	3.838584939	-0.004085589	5.567192585	1.397392023	2.849919864	3.354069593	4.500410379	2.082855585	6.434590431	3.598562101	3.150338837	4.444116554	1.721499373	3.456350615	4.545790045	2.417000957	3.59462096	4.898116912	1.535546771	0.139497666	0.697739633	2.531534783	2.801491859	2.810530894	4.178128558	4.8246126	5.411398324	3.095696682	2.717426803	3.569376554
CGGA_1675	980	0	1.502603156	6.568657114	2.778436563	4.559827822	3.785383306	3.332219598	1.056165588	1.601766366	2.265596158	7.29938033	6.334370607	2.756121779	3.524123829	3.91321452	5.053103241	2.585025322	3.014769546	3.354877231	-0.023866958	5.224852121	1.972990559	0.821149108	3.059592087	4.028401548	4.034497976	8.006340694	3.400376246	3.570468047	4.91191795	1.86036466	3.035914688	2.884335474	3.127995088	4.494004287	5.847222118	1.623476566	0.600249745	0.486117293	3.400387496	1.248468978	1.379657646	4.473031317	4.063579793	4.722586393	2.792492999	3.137570956	3.425821244
CGGA_1657	1511	0	1.924774548	5.425156783	2.099011963	3.842660221	2.372172707	3.162192928	0.581792893	0.39435027	1.517452864	7.128390601	5.004844338	1.930827263	3.597510692	2.911572163	3.1414306	1.61131195	1.863965106	2.602070913	0.005662884	6.240660398	0.776749923	0.696220557	2.992548634	2.80895303	2.346889617	4.361315116	2.375407788	2.761360387	4.434578628	1.284155635	3.55401406	2.790097624	2.344038127	3.055187507	4.623048141	0.638590806	0.013803829	0.059119302	2.267036014	0.8649079	1.999959716	4.033440858	4.531238191	5.196965698	1.656860836	1.84450467	3.985881304
CGGA_283	3470	1	1.220295477	5.556244347	1.770674971	4.117033609	2.49765129	2.621987101	1.154721594	1.034602032	2.626058545	7.917595153	3.831007652	2.776119176	4.324928778	2.953319294	4.590186501	2.486905985	2.515345802	3.382273299	0.320975304	6.305776215	1.684659273	0.358557559	2.832321833	2.450212097	2.34321473	5.165268766	2.476213566	3.809571863	4.703946704	1.670309058	2.780760261	3.262541208	2.887034245	4.015384752	4.500420156	0.783596186	-0.047840138	0.027367664	3.085070068	0.630430866	1.773053149	5.111150274	3.365465216	3.600582006	3.326476498	2.676566359	4.105894009
CGGA_1003	3087	0	1.210746687	5.116355122	1.472613707	3.451408474	1.632518032	3.175649819	1.430176139	0.422404041	1.562389152	7.992391372	3.318387214	2.797706062	3.996464806	2.702641871	4.52877572	4.041378164	2.837856572	3.593710317	0.520207224	5.302961194	2.069621164	-0.01144543	1.914325751	1.840688936	3.884994779	6.142495659	3.157009132	2.74128331	4.766811501	1.704490687	3.559047543	2.117533397	2.213855113	2.770799814	4.593521769	1.097514725	0.013803829	0.045545857	3.308944747	0.342314772	2.562181369	4.703331473	4.869672526	4.720367014	1.545344515	3.40517238	3.57683143
CGGA_1081	216	1	0.929865937	5.590725753	0.693073197	4.551873337	2.508966765	2.883719258	1.274472657	1.581989671	2.09634922	6.820718619	4.64231515	2.356081421	3.770185429	3.565197542	4.274294757	2.789221212	2.381519758	3.337823952	-0.046707521	5.288344943	1.768350747	0.132441605	2.83419764	2.865382966	2.443511806	5.484979796	3.12334758	2.956023225	4.646288482	1.382355902	4.031068011	3.702727977	3.469989308	0.231577262	6.215809533	1.330564485	0.104947303	0.095194158	3.224908459	0.422606568	2.810105552	5.103109141	4.623607901	5.29361675	1.976726316	2.82036166	3.937133973
CGGA_1524	1226	0	1.378823627	6.211159674	1.719082968	4.467981367	3.061268517	3.0179244	0.88414568	0.936775935	1.971512208	7.879927555	4.632011011	2.481291682	4.108607189	3.623216591	5.103373251	2.433538839	2.496350471	3.13922279	0.721433592	6.393380782	1.867685633	0.549186248	2.852199063	2.661396414	4.225672467	7.590404209	3.139683462	3.492713697	4.976530106	1.477621917	3.236310661	3.186126219	3.13255673	2.815840971	4.85875472	1.007760723	0.065527598	0.260010357	3.247218914	0.664342239	2.501596546	5.356173521	4.001212316	4.831429601	2.635476441	2.856995686	4.350474834
CGGA_P122	971	0	1.163767108	6.831176427	2.815279916	4.810058808	3.484173603	2.710851743	1.315596066	1.917226944	1.998890176	8.083861143	4.700971511	2.767903124	4.061944724	3.948447662	5.623237796	3.533008218	3.128209702	3.477802845	0.667155441	5.940979953	2.334765472	0.154021311	3.341170929	3.440236583	4.081216259	7.700443906	3.71525617	3.117172526	5.039738355	2.042815457	3.885402389	3.341312741	4.066864537	2.810227121	6.233889606	1.38824727	0.115299031	0.085875212	4.527429386	0.73490223	3.172929268	4.804096314	4.243680704	4.720737561	3.125017733	3.540256549	4.147157941
CGGA_P438	310	0	1.0938769	6.62242608	2.022432071	4.602533709	3.441363148	3.0274277	1.702237498	1.287909857	3.054254678	7.978021293	5.110331981	2.00310324	3.894986315	3.81145213	5.806056309	3.504447496	3.069607899	2.785509973	0.107156609	7.132707898	2.079178427	0.478861355	3.118773948	3.701098013	2.951278171	6.372768266	3.118226916	4.090430344	4.871532651	2.013828108	4.554970924	4.076609074	3.828803589	3.742091056	6.927304948	1.169580296	0.039919278	0.618719068	3.686984218	0.762028146	3.097197589	4.598663461	3.480220349	4.620120489	3.996781929	3.30155802	4.038439334
CGGA_235	2340	1	0.595057257	5.639079009	1.612061486	4.431551353	2.693509914	2.422007837	1.069940478	-0.029231408	1.664455884	8.363516601	2.583177703	2.359149801	4.317878961	2.910371114	5.222547113	2.844182662	2.261625304	3.285725234	0.142486693	6.072269366	1.224496536	-0.162164378	2.640420011	1.838888766	2.651659745	5.27920985	3.075390939	3.439877995	5.282291723	2.021599748	4.168265801	3.363349252	3.026077678	2.11442481	5.024797218	0.705282551	-0.013391625	-0.012666794	3.402069149	0.163504396	1.659127311	4.676205338	3.67411921	4.624522583	1.307400761	3.295112458	4.143282485
CGGA_1715	872	0	1.524008557	5.856812137	2.611574201	4.744827418	3.192898051	3.236613313	0.845148133	1.368522495	2.647915622	7.66783514	5.911222408	2.303283807	4.417942025	3.618591999	4.700647159	2.808747849	2.939062269	3.524140014	-0.044040051	6.555774927	1.452774762	0.542344797	3.196367149	3.250418233	3.54705949	4.929625748	3.381994006	2.951347507	5.101882289	1.379314152	4.978103928	4.059892249	2.867363682	5.173315184	6.333201656	1.368537228	0.186602221	0.175665442	3.300529295	1.197799733	2.476868665	4.543161279	4.853027113	4.59638834	2.138375548	3.067951959	4.334905168
CGGA_1126	784	1	1.243389361	5.750519072	3.315014127	4.545622972	3.016606276	3.711830292	1.062846917	1.177391157	2.010439294	7.173001763	5.132023131	2.569765132	3.704764153	3.699270363	4.136309234	1.758602664	2.83643918	2.97544995	-0.033903572	5.598974058	1.239828016	1.092884774	2.302843855	3.040959281	3.643178876	7.428027247	3.296350674	3.264723598	4.615164804	1.67409899	2.455196084	2.517024571	2.515294336	2.922219159	5.138529732	1.181193124	0.065527598	0.137891213	2.97006581	0.685939338	2.15252238	4.370577969	5.377482711	4.583657916	2.258031775	2.801004714	4.402054555
CGGA_1473	813	0	3.569123506	4.549970491	1.537038449	3.641067043	2.37728279	3.443372989	3.499397649	1.79598881	5.747323572	7.684094398	3.578013446	3.145527881	4.37575478	2.423367932	3.369905316	1.775227561	3.0898775	3.598512026	2.171397101	5.038610676	2.685168714	3.252768997	5.435093971	3.056717811	3.650628851	5.397692507	2.296460832	5.198145916	3.138703405	2.292964748	5.837514327	4.025839563	2.632231092	4.977083648	4.101511937	1.291693546	2.104272752	3.206113818	4.973541031	4.052362102	3.541252978	2.976545245	6.829487127	4.537267814	1.110605931	2.36354803	3.820045399
CGGA_1536	840	1	2.399894493	6.087764409	2.639487317	4.729377597	2.955292591	2.900055762	1.368973434	1.909525777	3.547497492	8.357621002	4.890243807	2.803371978	3.819206402	3.960884611	5.405884798	3.114930869	3.564943732	3.791612347	-0.044040051	6.097607016	2.216739767	0.76038598	3.405307547	4.392207828	3.204818327	5.407465623	3.686992741	3.378542991	4.921802415	2.487125035	5.922698518	4.5067956	3.21012892	3.120701081	6.256252584	1.513656295	0.013803829	0.820217226	4.014395963	1.866400387	3.017622238	4.905737568	3.828982814	4.633190255	5.292375163	3.621497986	3.546397498
CGGA_1215	29	1	1.31586472	6.78454409	1.886285539	4.820587167	3.422756725	2.96890829	1.46619741	1.192850779	2.384000888	7.667113874	5.28245682	1.612439451	3.454062654	3.673314098	5.220910212	2.174643345	3.891615601	3.383841734	-0.046707521	5.601997847	2.170500115	0.070289623	3.242318588	3.71539348	2.141526504	5.976117746	3.477024826	3.563109284	3.989044485	2.087958392	2.892662291	3.640272379	3.850889336	1.009117324	5.853106496	1.813498207	-0.013391625	0.027367664	3.402069149	1.051469012	1.410839292	3.834624873	3.97417247	5.052984524	4.079165749	3.045656694	3.96152537
CGGA_P17	1203	0	1.616577143	6.219658939	2.639487317	4.528236163	3.027718615	2.737593953	1.40503531	1.492819817	2.716698464	8.077817188	4.703121773	2.691859613	4.266550892	3.974795574	5.634105486	3.604740233	3.660712432	3.959776974	0.246474028	6.139440752	2.250122604	0.464263253	3.128343388	3.156891002	3.574024914	6.519744055	3.820219059	3.712589304	4.948864101	2.177593258	4.760614909	3.976486083	3.51463798	2.529468626	5.670504334	1.557056792	0.151432481	0.017995141	3.603267483	1.352254975	2.399492792	4.623774857	3.947586133	4.581518887	4.342642939	3.433352724	3.944459333
CGGA_400	1321	1	1.393256569	6.038673024	2.099830913	4.48029284	3.507177509	2.919706584	0.928421469	1.260684882	2.558005904	8.079243937	5.515439285	2.946243591	3.487038383	3.471646275	4.416892498	1.777194524	3.001499893	3.171809533	-0.046707521	5.716390706	1.22983318	0.906442304	3.367903666	3.705718416	2.636243452	7.514758194	2.741077772	3.869238542	4.478351365	2.109490574	2.679175327	3.724527207	3.284816283	4.327321087	5.209013464	1.116263761	0.082520775	0.095194158	3.322942806	0.824274733	1.760860298	4.389876068	3.631904095	4.683476168	2.946167429	2.486380059	3.110579454
CGGA_252	165	0	1.30745269	5.407351286	1.852909297	3.812706855	2.731634433	2.958477838	0.542250264	1.169361811	1.574947503	5.860295489	3.697050203	2.413638815	4.171140579	3.527267974	4.564020693	2.270431997	2.88739292	3.303795355	-0.046707521	4.848933146	2.355524576	-0.044979651	2.546852522	3.045401902	4.28199998	6.837496968	1.948025092	2.876111983	5.56358568	2.474853119	4.678748902	3.149991584	2.844496872	3.036165765	6.768391617	1.413475694	-0.047840138	-0.054581487	3.26176341	0.539568502	1.954478434	4.900253604	4.04791477	4.961217667	4.09265736	3.590091485	2.447761604
CGGA_108	366	1	1.475391455	6.552001109	2.556881683	4.191390399	2.751530362	2.98274462	1.304643241	2.11013176	2.520602635	7.639075255	5.840095252	2.379811591	4.237911411	4.016189037	4.799718573	3.661247727	3.264248438	4.265749329	0.062272325	5.441118554	2.000451012	0.246485572	3.342862148	4.460439417	3.032035426	5.193518224	3.363262757	3.727399968	5.19861452	2.374179549	4.759263092	5.160901666	3.957204307	0.964425466	7.927103354	2.119546727	0.254247097	0.175665442	3.406919178	1.343933126	4.363374229	4.420858878	4.588645373	4.747026091	4.379556806	3.057415034	3.878544201
CGGA_1374	141	1	0.849221188	7.195455531	2.822709843	4.635259254	4.415529119	2.946232678	1.481269903	1.450945439	2.515239379	7.282654695	4.568043201	2.857988973	3.746009922	3.873540346	7.821660262	1.885033389	3.017723056	3.448581825	-0.046707521	4.860051634	2.022519365	0.599192183	3.415621157	2.558020223	2.187601162	6.869175314	3.246318259	3.531027955	4.119661899	1.928704698	4.105665304	2.710871622	2.497803717	4.810491534	4.245631908	1.566229867	0.402585371	0.229676353	3.59565491	0.770616346	1.092878335	3.246923207	4.250897046	3.815674595	4.002119956	3.28710193	3.403562235
CGGA_1850	750	0	2.247589128	6.008712451	2.539136182	4.557335411	3.217066331	3.186396195	1.06949382	1.112835574	2.237247006	7.67068706	4.21910411	2.563787164	3.670078184	4.01930401	5.311393055	2.258764273	2.580954872	3.031058578	-0.044040051	5.934543734	1.687360088	0.608987722	2.915547443	3.224571756	4.158021498	6.667405446	3.171621431	3.513905168	5.337440818	1.939687504	4.482821516	3.600191992	3.037454575	4.757414834	5.824923091	0.946420283	0.115299031	0.031838699	3.171849727	0.925087017	2.237461719	5.199557017	4.04963421	4.60059463	3.383881788	3.2265469	4.245300955
CGGA_P5	378	1	2.154688334	6.967266681	2.044146985	4.456607119	3.575994216	2.557755482	1.25414355	2.840932384	2.810160433	8.198690775	5.903007512	2.162723749	3.722404762	4.060804285	5.255050952	3.492636786	3.936285814	3.717773486	0.615169317	5.393721349	2.128875331	0.144350943	3.77523887	3.677331495	1.801720824	6.793993064	3.772753735	3.13940241	4.94387363	2.662131845	3.352858334	4.955467077	4.068782452	1.428589212	6.300698417	2.185419149	0.174982881	0.150596924	3.966657803	1.678103932	3.008997583	4.35089087	4.217470963	4.740883598	3.959416712	3.319528107	3.607757985
CGGA_1598	564	1	1.268980197	5.865329648	1.242783561	4.897786902	3.3474673	3.679676951	1.177427873	1.167689815	2.084781983	7.845303636	4.227855433	2.492953736	3.934033435	3.84020214	4.051126076	1.885265743	2.260420968	2.788910904	-0.044040051	5.980427776	1.609528612	0.219521206	3.161214901	4.055674171	3.327737943	4.975714856	3.300602391	2.998153713	4.819818074	1.472378619	3.606746193	3.811848509	3.078101659	5.554351673	5.186450527	1.323006546	0.090648142	0.085875212	3.259873249	1.681279845	2.030942117	4.48554982	5.61519413	5.267865707	1.861807295	2.775815868	4.310889984
CGGA_336	2549	1	1.156928904	6.06030601	2.319643286	4.19549395	3.254179234	3.442572868	1.102210177	1.177391157	1.446811909	7.098837639	2.773354367	2.728074232	4.385958379	3.692295893	6.219156322	3.944902282	3.355660874	3.756362366	1.153525718	5.327914428	2.274552113	-0.01144543	2.963004682	2.863908245	5.443304149	7.484950626	3.65122918	3.501436041	5.185362683	1.445789754	3.68971108	3.471185787	3.384542029	4.1522848	6.429428753	1.671051292	0.039919278	0.591349091	3.940951289	0.581733269	1.531833084	4.655314045	4.852817597	4.624633357	1.685112132	3.721972286	4.284022365
CGGA_P151	915	0	1.772218312	6.190246571	1.580360841	4.387138877	3.099832622	3.200556698	1.089225324	0.818070757	2.178508491	7.763399713	3.887306101	1.983908489	4.218362145	3.555220449	5.062764292	2.308916003	2.75846554	2.861128518	-0.013928261	6.111002429	1.284371968	0.084549469	2.528581701	2.899389954	2.344215823	7.577695664	2.758931329	3.4750427	5.047845361	1.669689872	3.045825208	3.131637711	2.570250861	3.893383383	4.414100935	0.84451023	0.052785599	0.49601962	3.279792642	0.573940224	2.061149201	4.956459395	3.650746324	4.518703816	2.307510133	2.482827233	4.012836809
CGGA_1477	1194	1	2.304292912	6.129238136	1.485748958	3.823724809	2.101326112	2.783204185	0.746311598	0.875810684	2.106236815	7.259551302	5.042630127	2.311052717	3.602438977	3.15763528	3.934686205	1.582358014	2.833598704	2.937694328	-0.023866958	5.710469012	0.971374625	0.471585571	2.90813069	3.668472483	1.64228884	5.956245743	2.936612266	2.948039454	4.693884725	1.97398867	4.814868423	4.005216213	2.331383736	3.112530164	4.419731311	1.19841137	0.013803829	0.017995141	2.840987598	1.089718011	1.700322253	4.921283603	4.174812949	5.224473522	2.916389168	2.649130513	3.814666633
CGGA_1455	1946	0	0.421614806	4.067181872	0.906077064	4.018925269	1.808901624	1.574900925	0.899412813	0.30588907	1.769985177	4.854985789	1.459501974	0.601964605	2.34916364	2.53333749	2.607577775	1.975264323	2.144073654	1.982229537	0.402413774	4.136582727	0.757346079	-0.01144543	2.013316117	2.206422651	1.362220166	2.626964306	1.707871412	1.577147837	2.975079888	1.284155635	4.20270296	2.05164488	2.069895923	0.690683029	3.59522936	0.896514557	0.013803829	0.017995141	1.976758031	0.068427107	0.459185354	1.907693707	2.194102515	2.681874342	1.805428774	1.572902203	1.719146575
CGGA_J023	1028	1	0.351860617	5.160326877	1.731012883	4.457629921	3.603769375	3.372387354	1.412009703	1.852280983	2.298995105	7.27465764	3.807914869	2.727537819	2.43400244	4.622112677	3.458684576	2.67143404	2.280928021	3.225362679	-0.046707521	4.493084056	3.140279878	-0.162164378	3.315178204	2.15450917	4.739740573	7.783138967	2.667602079	2.260146716	5.694689329	2.462592382	1.791285885	1.836268411	3.897322816	0.315911439	3.870857475	1.448847171	-0.030447001	0.197907177	3.884844811	0.222095071	1.532254961	4.529880275	5.29978791	5.369741857	1.63347668	4.079778666	4.524828725
CGGA_1027	2688	0	1.160446983	7.532392346	1.640981091	3.961203204	3.020496732	3.523668906	0.86353013	0.976865378	1.598806741	7.674407024	5.193827929	3.037772779	4.496815471	3.934093624	7.522853573	3.544438226	3.006507524	2.424481422	0.240417097	5.202185105	2.214882903	0.149585303	3.06194516	3.214181677	3.667892066	7.307347167	3.39483502	3.510023578	3.984967056	1.358322038	3.139390107	3.028610899	2.363219794	2.641967063	5.822549705	1.729716619	0.019756627	0.164965492	3.954168039	0.668429917	1.214571214	3.476950598	3.95039735	5.681628257	0.887964262	3.406785459	4.652555337
CGGA_1362	2092	0	2.829097142	6.042370304	2.658686949	4.339186503	3.003493457	2.627193666	1.710234085	1.832329151	3.216857341	8.471278775	4.545099779	2.366729108	3.959388197	3.764972012	5.366292749	4.181820703	3.554943108	3.572655054	-0.033903572	5.765583259	2.158899694	0.928900191	3.296301239	3.735408105	3.625302729	5.819167964	3.449000696	3.794061026	5.16971749	2.295512869	4.23825867	3.856407574	3.087633473	3.415370525	4.617518645	1.486865676	0.163260234	0.294649473	3.485149172	1.074213613	2.230411089	5.03354718	3.397364578	4.627493977	3.461501047	3.241969487	3.709014007
CGGA_1588	1679	0	2.098780283	5.739118711	2.28410328	2.888884729	1.301525376	3.328662769	1.115062622	3.214821166	3.573575414	7.042889028	5.873746271	1.00940336	3.463372976	1.694494227	2.655522623	3.308688722	3.881375899	3.88786282	0.124570834	5.948631095	0.767088076	2.058363012	3.727748372	6.196097592	3.116448612	6.927572958	2.004856438	2.919479416	3.588618295	1.742408069	1.721510356	4.153362763	3.208715807	2.953598389	3.36773641	1.775419582	0.163260234	2.567602471	1.824559295	2.29102258	1.119859403	3.739088278	4.448133122	6.087820734	1.939315183	1.406486658	3.834493364
CGGA_1482	1888	0	0.682154495	5.779629553	1.580360841	3.246379077	1.662916079	2.856513473	0.746311598	0.663555643	1.476740141	7.737004854	4.823189491	1.716005156	3.341181229	3.183880335	3.108876749	2.258764273	2.090816144	2.450387015	0.554743023	6.188608804	0.851308795	0.659645039	3.076819407	3.688638661	1.920454624	6.858935814	2.553426604	3.001304084	4.296629097	1.159704561	3.856293809	2.908739054	2.544428904	2.700824741	3.33770924	0.946420283	0.065527598	0.085875212	2.427051838	1.207169121	1.398589267	5.111596616	4.132102776	5.887218469	1.733177828	1.752949151	4.409494012
CGGA_1700	1372	0	1.050253705	6.13185725	1.93187159	4.221501752	2.589190764	3.103295728	0.702725216	1.097416054	1.998890176	7.213643597	4.955016713	1.867499673	3.844520998	3.246220154	4.08112852	1.914846139	2.265305807	2.893954173	0.238785654	6.1751872	1.072838363	0.919063272	3.197008216	3.703576282	2.125127172	6.419034669	2.771704767	3.041401864	4.628374191	1.326771948	3.346974227	3.982057402	2.829883545	3.621415852	4.429984162	0.925278243	0.151432481	0.12506834	2.725448886	1.32711971	2.938997193	4.761030495	4.381744189	5.234912797	1.984899438	2.258323124	4.196338534
CGGA_1101	214	1	0.252070562	3.790798175	0.94577732	3.869251423	2.529052016	2.472552427	1.888344603	2.601515303	3.803373685	5.043571566	3.22503248	1.128638023	3.035066848	1.974441482	3.397527824	1.396995274	1.362342493	2.202774546	-0.044040051	3.533762095	0.929889516	0.042874434	2.656369355	1.592801748	2.93646127	1.736962693	2.25141552	2.69779496	2.924317714	1.296495489	2.972231239	2.464650543	2.29250974	-0.109071348	3.745194977	0.829241183	0.013803829	0.017995141	2.242924073	0.8649079	2.441772313	1.981316141	3.691618597	2.327560739	1.121241443	1.548901852	2.047855709
CGGA_659	730	0	1.567466138	5.526498577	1.095935918	3.821533561	2.031698487	3.108907303	0.91686345	0.848490774	2.082028785	8.785400326	2.583177703	1.240227809	4.310014591	1.951096192	5.844846578	2.739313453	2.845291578	3.020562382	0.622886941	6.300920748	1.14768144	1.001975916	1.864749083	1.887649764	2.075282843	3.77865224	2.147625271	4.090287368	5.39646976	1.621592905	4.117127182	3.199204417	1.84350069	2.127962226	4.10891132	0.630196496	0.209218785	0.838980135	3.712318452	1.482214845	1.549081528	4.247515391	3.431687067	4.996506191	1.750081907	2.157152439	2.511956795
CGGA_858	3359	0	1.183781937	5.731775571	1.59737315	4.005431361	2.208370531	2.753713516	1.100503874	0.35264661	3.154659888	8.078005001	3.744784941	1.209160862	4.391772711	2.238057477	5.162936764	2.825500541	2.83840141	3.357000613	-0.004026997	6.976875013	1.312697167	-0.086191217	2.158679479	1.663918661	1.95380574	4.12733414	2.372245235	4.604991423	4.353469209	1.515175528	4.817926173	3.277089974	2.282512469	2.058815276	4.469786803	0.575207309	-0.047840138	-0.089590631	3.524418354	0.077226033	2.131510828	5.042211332	3.08395273	4.100241174	2.831182953	2.35578398	3.201958344
CGGA_1669	139	1	1.318836957	5.469718211	2.236445821	4.50314337	3.245959549	3.242424505	1.502721833	1.470502802	2.500186933	8.02272873	4.858297697	2.566182459	4.291908063	3.984903216	4.897801655	3.936274815	2.730616185	3.493765512	0.298726941	5.438766436	1.805270551	0.340257513	2.955099854	2.978176776	6.705513814	4.034665959	3.343153754	3.506249833	4.561303846	1.939687504	5.298204626	3.989820698	3.634577601	6.220272227	4.338357922	1.838143387	0.052785599	0.383013438	3.359134684	0.664342239	3.479223204	4.389877618	5.376943452	4.493221127	2.359504124	3.320715759	3.350338123
CGGA_904	774	1	1.052656582	5.517959503	1.582527432	4.657439984	2.828609819	3.833806771	1.028027915	0.556431595	1.694402235	6.897262763	2.525568696	1.722156135	3.306880044	2.907266426	4.163786468	1.286812319	2.383327482	4.182024545	-0.046707521	5.468309004	2.01940264	-0.162164378	2.44653928	2.789573759	4.487929084	8.154738344	2.74320681	3.736168881	4.450760224	2.148741786	3.446800767	2.955865154	3.212034278	3.088591499	6.274460559	1.127224253	-0.047840138	0.058150672	2.701299398	0.565603433	1.980742224	4.185180144	4.629384157	4.093148521	3.017892779	3.127931312	3.134708736
CGGA_703	1355	1	2.494961012	7.08202169	2.883758888	4.460715606	3.351549516	3.238553402	0.702725216	2.514474932	3.034416069	7.332805559	5.983824056	2.227106786	4.447282793	3.910619369	3.981683207	2.472223027	3.153712187	2.98821539	0.062272325	4.574518537	1.468893004	1.186564996	3.785949925	4.477708613	1.784990201	5.292139359	3.225712375	3.608542106	4.724639481	1.45115689	3.972754359	4.404203165	3.587786657	4.625267923	4.699341492	1.373493901	0.88774841	0.99619004	3.425196863	2.139196743	3.469131076	4.067143566	4.663238994	4.649279781	3.347449554	2.679540131	3.754628287
CGGA_320	3005	1	1.646156442	6.062845505	2.539136182	4.580378487	2.872245005	2.817613539	1.310131129	1.097416054	2.727440375	8.704272907	4.954663345	2.271580907	4.415479087	4.01930401	5.342606902	3.932557158	3.16623533	3.343800103	0.421942371	6.541663064	1.632960803	0.434497081	2.649116403	3.095358803	2.308921196	5.923507988	3.165559473	3.360983924	5.272053001	2.033235279	4.99121834	4.143504122	3.737345557	0.36835046	5.045835243	1.007760723	0.013803829	0.017995141	3.695956493	0.534214844	1.932487123	4.968117759	3.685464859	4.826138975	3.68367007	3.036031399	4.010958828
CGGA_P270	322	1	1.908601186	5.47566637	2.440306091	4.929595793	3.530501557	3.019117159	1.615052729	1.821267623	3.229721905	7.876432493	4.187997705	2.522147581	4.04861546	4.00678715	5.29787076	3.33835223	3.715124674	4.068144052	-0.033903572	6.0403054	2.406533328	0.074271954	3.227347058	3.693636002	4.399286754	6.990256275	3.851044013	3.775032166	4.601767869	2.776019009	3.572378359	3.844173253	3.813548166	3.232510948	6.223158475	1.778989033	0.013803829	1.218503748	3.695144027	1.436384583	2.347149729	4.833125603	4.396308594	4.598073352	4.72236584	3.554704198	3.92339372
CGGA_333	1783	0	2.161538298	6.044953756	2.36145029	4.345702648	2.183295453	2.960220783	1.278864203	1.759705757	3.698276533	8.189833567	4.175413067	2.574887524	4.326492012	3.423904976	4.8661893	3.089692803	2.987649623	3.287374983	1.143335258	6.390885881	1.612467709	1.041105592	2.815324832	3.317399515	2.184106815	6.102412782	3.267099046	3.317884468	5.272436586	1.646133297	4.759573176	3.610986362	3.084227101	4.345322508	3.995577823	0.940988043	0.428496599	1.256935607	3.302729423	1.923289094	2.609424659	5.277338337	3.620958912	4.050241557	4.15311658	2.722847626	3.842547251
CGGA_1318	1497	0	2.731468991	5.515646422	2.187029833	4.377819284	2.630153496	2.947636603	1.146631439	1.761407215	2.591891348	7.186144743	5.464106203	2.690804957	4.02900916	3.216399644	4.152182094	2.740124903	3.514708852	3.806842351	-0.044040051	5.577134169	2.146982142	1.240051705	3.050879065	4.050842954	3.497615057	6.601755259	3.737978373	3.305255207	4.631439788	1.852870793	2.688038492	3.098303566	2.651337415	4.341187747	5.147158591	1.639539093	0.466925497	0.445788011	3.340753144	1.564929869	2.890877232	4.486365014	4.770156312	4.888705975	2.530977516	3.273412285	3.441650713
CGGA_P20	1196	0	1.197479905	6.162142931	2.031160633	4.798191673	3.009133318	3.195520881	1.66973123	0.994707369	2.395500178	8.220155143	4.630647629	2.691859613	4.5775068	3.887395925	5.216850507	2.494378834	3.192870591	3.615933313	-0.044040051	5.832354177	2.037191454	0.173120661	3.033249311	3.318741142	3.72973868	7.320585853	3.759523165	3.432584593	5.127129469	2.589843638	4.605284212	3.947145529	3.251691848	3.585014408	6.264137452	0.867066052	0.013803829	0.031838699	3.651962706	0.936776422	2.994067297	4.67483764	3.883850176	4.485205617	3.172518754	3.498749523	3.913203591
CGGA_1345	2113	0	1.948700422	6.613391049	2.28410328	3.86765921	2.425457654	2.821209137	0.601170513	1.017096404	2.740208909	7.562569777	5.832120792	2.330973482	3.741654394	3.166762618	3.733271956	2.032637781	2.659275744	2.770070397	0.071408793	6.231550165	1.01144356	2.015536861	3.077531149	4.216849127	1.183824012	6.831292481	3.032985859	3.203333038	4.529936279	1.302615967	4.964279414	4.442179598	2.961983637	4.694021285	3.863352709	0.889217911	0.039919278	0.248269632	2.795964848	1.874556579	2.325559504	4.840108223	4.492403609	5.814508632	2.838051854	2.242422775	4.185062938
CGGA_P319	565	0	0.989953446	6.180563812	2.155688245	3.937065738	3.594523447	3.361117187	1.791272455	1.608456806	2.137731444	8.305938435	5.203719501	1.784162837	3.736396754	4.121936726	4.81474361	3.21359445	2.75846554	3.25850353	0.080464055	5.747657653	2.053518518	0.403936995	2.944740513	3.036991718	3.119308362	6.203535276	3.617201924	3.481950475	5.264945478	2.318194844	2.863497502	2.96095617	4.040310072	0.24505142	6.234493986	2.213326904	0.139497666	0.175665442	3.913911435	0.67878245	3.05151793	4.68537085	5.439642441	4.883410668	3.816255188	3.412831761	4.270892687
CGGA_1411	329	1	1.977579046	6.931717061	2.57603231	4.366582452	3.003960669	2.374372555	0.688851991	2.02577002	2.407446104	8.645276672	5.310651582	1.245362841	3.35418194	3.01893391	4.992929264	2.288673539	3.997203584	3.065541526	-0.046707521	6.276857161	1.13068762	1.05638298	3.520222313	4.661807805	1.482298988	6.146590062	2.687263491	3.874139754	4.408163713	1.93551832	3.030755672	3.995237976	3.569086353	3.228488163	5.446080124	1.404495538	0.296500022	0.399672857	3.411027044	1.609987875	1.828538199	3.858983066	3.308743158	4.729823365	3.657208537	2.060165124	2.793610015
CGGA_P115	959	0	0.83572235	5.209805572	0.675835088	4.25521554	2.054010918	1.500431049	0.469534734	1.206019692	1.325939357	4.344907188	4.139538015	0.685259097	2.309297951	1.310740109	2.022454699	1.630213912	1.885138975	1.565016455	-0.044040051	3.169509929	0.600592663	0.332042905	2.601347361	2.289817247	0.564898664	3.06123914	1.38976931	1.470673071	2.516663601	0.913272362	3.42150688	3.203821828	1.845565944	3.94761912	3.397018689	0.77426411	0.013803829	0.017995141	2.112753786	0.52611314	1.340880483	1.10174235	2.860198387	2.762537281	1.719617831	1.342377452	1.55280494
CGGA_1330	2366	0	0.769731721	6.162155372	1.731012883	4.475417457	3.99545087	2.801911358	0.749746979	0.99756032	2.138526873	7.683002241	4.989317092	2.306396427	3.137294823	3.820726633	4.331524375	1.10011444	3.280619601	2.756604149	-0.046707521	5.847201922	1.558041563	-0.075745663	2.873927986	3.043825175	4.018665539	7.384045604	3.48651805	3.642273784	6.161464229	1.921862696	3.521828057	2.147893877	2.868442771	3.962445933	6.787900226	1.525395641	0.051699218	0.027367664	3.655394715	0.709603257	1.342983804	5.474663416	4.076590956	4.275678249	2.234732613	2.705352768	4.04885149
CGGA_1183	408	1	1.518686361	5.219725528	2.521152253	4.821470907	2.936387152	2.999266719	1.29913152	1.986751048	2.442232068	7.343641908	4.913416735	2.850269044	4.863475862	4.132063356	4.302448344	2.326850124	2.719584435	3.522426555	-0.044040051	6.139335143	1.505662907	0.380469892	3.161875923	2.773485894	3.272231886	5.345796299	3.61950666	3.114359578	4.947469455	2.57202743	5.14174882	3.035756117	2.471465237	5.169278193	4.275541985	1.552784758	0.013803829	0.031838699	3.337268408	0.954104676	3.224697123	4.921283603	4.91308285	4.643679456	2.473591765	2.871451776	3.815244829
CGGA_1653	1513	0	0.918951466	5.356272759	1.824632413	3.763043777	2.054010918	3.291504131	0.629689169	0.326136183	1.600405752	6.854965333	4.793111314	1.684462626	3.580907955	2.846225766	3.013118035	1.223364603	1.916123182	2.567157084	-0.023866958	5.786262296	0.995579716	0.933786545	2.288641439	3.054757345	1.763752402	6.019786719	2.388864141	2.874197741	4.160623734	1.424060637	2.897066238	2.708667205	2.328197535	1.072119791	5.260400215	0.699786692	0.013803829	0.045545857	2.239431349	0.664342239	1.519151654	4.10364676	4.47869141	4.966804731	1.389496382	1.987203483	4.030186548
CGGA_1720	1290	0	1.679913337	6.241223917	2.21765425	4.816268853	2.858290391	2.37337034	2.104065294	1.764328094	3.102496796	8.156146347	4.28748811	2.751171608	3.930473181	3.884732729	5.217244252	2.428899811	3.765105025	3.868794299	-0.004085589	5.354656252	2.616956021	0.074271954	3.333815706	2.863908245	2.677580746	5.970559559	3.969303458	3.136649921	4.983849874	3.016948453	5.228467506	3.786457534	3.784040228	2.783024435	6.226205597	2.015127291	0.013803829	0.045545857	3.856838307	0.671583579	3.079833064	4.57884308	4.196515901	4.718142174	3.724668545	3.780255839	3.778341267
CGGA_1121	2560	0	1.995388951	5.507897727	1.610469763	4.43348505	2.622085756	3.165314227	0.729057633	0.536717099	1.931313161	7.570435048	3.325972787	2.356432973	3.377900366	3.621484644	4.952598149	1.662554848	2.165717548	2.843524484	-0.044040051	5.980062793	1.290599353	0.514563211	1.99308551	2.967783782	3.579938495	6.772793525	3.045427778	2.972594534	4.878204878	1.656359321	4.35796808	3.279835927	2.488109495	4.451541924	5.470726417	1.085084459	0.013803829	0.031838699	2.898621543	0.700129195	2.616451032	5.45067175	3.956991335	4.988595995	2.473591765	2.571528	4.203526669
CGGA_D24	837	1	1.229270008	6.215015361	1.412020787	3.689061383	3.136866708	2.644969564	1.100503874	1.011162168	2.607797205	6.431273709	3.673513888	0.972416116	3.328047972	3.913299971	3.710992001	1.366492613	2.16372523	3.397900651	-0.046707521	5.131711122	1.391153375	-0.139928225	2.629605854	3.271448065	3.251625074	5.213483679	2.893883616	3.53861793	4.899995157	1.83743673	3.873906786	3.596102723	3.217632314	4.929488766	6.018894992	0.797388908	0.155150932	1.09261097	2.670693323	1.238281046	2.338091935	5.305527634	4.717763352	2.986019827	4.186788944	2.488850745	5.876002192
CGGA_724	3406	0	1.331035576	6.058582603	1.793830823	4.3881156	2.955292591	3.197538507	0.860892377	0.736340508	2.234056232	7.741886419	4.285107429	2.343036069	4.193541582	3.418588871	5.014474122	2.556296591	2.743084031	3.007775986	0.21536607	6.375788899	1.345210058	0.507511292	2.715720837	2.578646886	2.562020835	5.833418897	3.011895017	3.638520464	5.143487035	1.553505701	4.678418208	3.203821828	2.582933716	3.048072842	4.607179326	0.889217911	0.013803829	0.017995141	3.149627149	0.612420006	2.378826885	5.197192024	3.765701249	4.794794627	3.003728053	2.725669459	4.247867375
CGGA_1005	3286	0	1.492408568	5.167033899	1.697073082	4.633583933	1.766480377	2.694115179	1.304899231	0.580849204	2.23003379	7.515574649	2.925146883	1.849976572	3.75023692	2.924793987	4.497458674	2.983611782	2.657898199	3.546078831	-0.046707521	6.181212812	1.456539613	0.014133413	2.091608588	2.343729082	3.49978334	7.049368344	2.423562387	3.441855964	4.131315334	1.763584219	3.923094028	3.059007736	2.655786042	1.549251046	5.591748425	0.21298095	-0.047840138	0.1514407	3.301166805	0.33032962	1.265646047	4.356116018	3.847858636	4.051441348	2.405092287	2.974823878	2.831080979
CGGA_1673	1457	0	1.621549491	5.951387196	1.751629893	4.203073216	2.630153496	3.333550935	0.987321945	0.90058127	2.088384061	7.782467489	3.265311882	2.144580494	4.387226799	2.992569383	5.298233545	2.518262993	3.018356531	3.549507427	-0.023866958	6.16449875	1.651375215	0.114840266	2.376603959	1.831380124	3.07718211	5.880923752	3.276989776	3.541185777	4.931787987	1.987424139	4.220092039	2.951607492	2.479819178	3.110598993	5.652508027	1.097514725	0.039919278	0.045545857	3.457688306	0.741740146	2.65353549	4.710813128	4.083392688	4.280627192	2.133362843	2.998363349	3.779940943
CGGA_1660	433	0	1.150058361	5.748248288	1.250596105	3.716290294	2.493094549	3.109334584	1.165199514	1.292294857	3.611685329	7.399704153	3.532709478	2.472125255	2.271838968	3.209456822	4.1777295	2.016061141	2.168392133	2.854760049	1.061451345	5.900888339	1.166225737	2.14459083	3.696455829	2.616619494	2.06284636	5.405393093	2.560189761	2.452790735	3.748837394	2.098660845	1.999169785	2.091554004	3.044062217	1.472779685	3.624951188	1.072528572	0.013803829	2.024480512	3.760414512	3.100583894	2.889512845	3.624283806	4.466272547	4.788262865	1.354273606	2.219763702	3.262138541
CGGA_825	836	1	2.130494929	6.053892581	1.94585218	4.473848284	3.32542382	3.206069288	0.860892377	1.462966952	2.742324314	7.664515265	4.153477838	2.763991809	4.360255786	3.895343577	4.925177277	2.016061141	2.61997178	3.205713225	-0.033903572	5.71555006	1.484792894	0.281478732	3.407437784	3.564443451	3.348073946	6.47439208	3.283485809	3.665181782	5.146724744	2.116681728	4.338598583	3.493540905	3.316320829	5.35360098	5.342060031	1.2097577	0.078147677	0.99619004	3.752773179	1.004668355	2.507231678	4.580509889	4.561897258	4.759193284	2.571568605	3.15152987	4.115001755
CGGA_P279	668	0	0.623789963	5.949668765	1.318928061	4.594129124	3.155991534	3.328662769	0.936789947	0.511315852	1.971512208	7.162280627	4.058965551	2.097711868	4.067851436	3.448542303	4.926487116	2.412514416	2.061667309	3.021532281	1.410589479	6.129685883	1.403049265	0.182552339	2.433342948	2.121592193	4.218076255	8.032045125	2.91959347	3.090132934	4.943273169	1.180284486	2.400059158	2.113237464	3.012313223	4.050782589	5.004340155	0.852074629	0.013803829	0.099062687	3.024068823	0.351720215	2.162538276	5.027818348	4.487849967	4.803661224	2.172957448	2.760020188	4.415853399
CGGA_1443	1956	0	2.310457879	7.341611709	2.533168869	4.403135071	2.859370261	3.020902997	0.958695244	1.878200606	2.230857304	7.364100133	5.852228162	2.444105357	3.755857656	2.852458086	4.698353751	1.671629149	3.325763904	3.177720296	0.024884367	5.951501963	1.145324703	1.914447043	3.647186807	5.186224605	1.288898442	6.634833632	3.410864028	3.385051252	4.7081044	1.396301339	2.587247037	3.277985518	2.797281493	2.797021455	5.44938395	1.417235371	0.503817058	1.489661907	2.896813667	2.862347411	1.911180171	4.471584579	4.093376046	5.727966093	3.016880664	2.8660529	3.76056135
CGGA_675	3579	0	2.170439331	5.471711159	2.031334978	4.913672833	2.383995208	2.357396778	1.238797413	1.034602032	2.831494773	7.391997498	3.110485683	1.818722395	4.310014591	3.017955981	4.600681085	3.236202452	2.40843313	3.846613216	0.240417097	6.867841165	1.864970954	-0.034908831	2.786527543	2.715335451	3.002988379	5.162208444	2.927703375	3.578049851	4.625503089	1.894203156	4.515129305	3.916196631	3.49528386	3.118222564	5.605675297	0.755608302	-0.004986541	-0.089590631	3.368923419	0.422606568	2.37999376	5.436682488	4.337697363	4.311114992	2.777496893	3.115644564	4.192059883
CGGA_1662	1493	0	1.24982984	5.775305638	2.187029569	4.068209718	2.802841277	3.167389171	0.55215577	1.755542098	1.384677327	7.327868457	3.270588288	2.052541603	4.37729173	3.100083785	4.436255134	2.354474156	2.282226355	2.620105332	0.478377544	6.365550074	1.08029173	0.66582261	2.466801964	2.619293424	2.59303549	6.074680603	2.73287601	2.998153631	4.608347524	1.233407387	3.168333303	2.725341473	2.620115782	2.412379714	5.17613294	0.87449421	0.013803831	0.031838695	3.190895786	0.714156814	1.848144859	4.983939173	4.318015555	5.240305109	1.183360057	2.183172588	4.367945628
CGGA_625	2098	1	1.101020853	5.990974133	1.772896222	4.216350715	2.67602805	3.259195715	0.804904445	0.663555643	1.797626778	7.610649961	4.467958992	2.522147581	3.94854356	3.578401168	4.386620148	2.130354073	2.384966875	2.958189615	1.068311182	6.404707953	1.32728694	0.074271954	2.955099854	3.328467694	3.734085176	7.679168383	2.874897963	3.412783664	4.801391307	1.472378619	3.891930085	3.244250483	2.819800047	2.341648673	4.241203087	1.040568621	0.065527598	0.294649473	2.821661776	0.67878245	2.327735592	5.305933682	4.727142033	5.221626163	2.45391023	2.704944223	4.397792093
CGGA_1031	2457	1	1.834503003	5.333071457	1.793298364	4.639717452	2.457414159	2.960220783	1.197444496	0.959343382	2.124596905	7.30694652	4.006099689	1.599414639	3.471231723	3.186414564	4.618581416	1.923789964	2.535281181	3.282421544	-0.046707521	6.369490394	1.861502439	0.393324713	2.394819903	3.222511227	2.982657792	7.374576424	2.758056022	3.772315625	5.066163304	2.091051741	3.384471009	4.077368756	2.944934197	1.264130494	5.725362444	0.870976117	-0.047840138	0.003563085	2.958068158	0.859884582	1.828538199	5.443262935	3.65852491	4.662973626	3.623602605	2.810007062	3.839441952
CGGA_1184	156	1	1.698854124	6.232675719	2.039832651	4.351379486	2.618029541	3.245799864	0.788439899	1.039062325	2.188494836	7.987885433	4.137534382	2.1186075	4.110935171	3.045204284	5.611187283	2.424242909	2.85471565	3.118194353	-0.004085589	6.272731661	1.226784907	0.323768922	2.922916801	2.879541453	2.105796776	5.450945072	3.053635469	3.811318619	5.244464947	1.553505701	5.120308971	3.263093269	2.958424904	1.601411881	4.532158687	0.79812559	0.065527598	0.188032299	3.396009608	0.76871697	2.423833446	4.62483647	3.714278954	4.75527407	2.244217772	2.688074845	3.783132586
CGGA_1369	360	0	1.384686765	5.366050066	1.702507936	4.093630125	2.488512619	3.047343305	0.552155738	0.528311452	1.693084976	7.299714133	4.230965618	2.256976875	3.612766285	3.331482759	3.774112717	2.071464062	2.105094153	2.626050121	-0.044040051	5.740767739	1.173110779	-0.022625374	2.742835221	3.333305712	2.961058012	6.993396074	2.793225709	2.777143286	4.551063581	1.660820038	3.172825815	2.854470605	2.507210795	3.757442653	5.300603675	1.122006467	0.013803829	0.017995141	2.640245427	0.467852482	1.384418705	4.910242059	4.571766576	5.268701192	1.984899438	2.374949315	4.297898302
CGGA_D56	64	1	1.930677864	6.150144603	1.449482358	4.532473015	3.353916454	4.098187578	1.732361298	0.948705788	2.405117799	7.919337554	4.229688757	2.183609901	3.158972851	3.404793424	6.090757229	3.710011592	3.260295516	2.323390678	1.264744824	7.486997357	1.7194718	1.27305917	3.053163957	2.812201691	3.136184319	6.265291937	2.553163456	3.557480938	4.955693774	2.081752776	4.181276227	3.37064277	3.036932192	3.334547971	5.836262206	1.558155085	0.565348715	1.161131659	3.364365781	1.777418803	2.074506328	3.527537593	4.724038202	4.373222514	2.093286604	2.727195595	4.262323049
CGGA_1618	1615	0	1.210746687	5.839181635	1.445950221	3.705201575	2.431934435	3.198042501	0.684859435	0.722143026	1.662961058	7.485934094	3.412479649	2.08223251	3.930076348	3.198952787	4.239430034	1.337977468	2.317596433	2.752651625	-0.044040051	6.254571182	0.904275964	0.191906964	2.444606102	2.499488955	2.226346808	6.561403381	2.727202448	2.790757038	4.589344176	1.553505701	3.891930085	3.430342847	2.255604726	4.379850441	4.792367444	0.82153537	0.013803829	0.017995141	2.825557139	0.467852482	2.290191141	5.257810868	4.473797416	4.795822017	2.26716328	2.346218616	4.05682443
CGGA_247	609	1	1.385316883	5.406482948	1.662282289	4.595194714	2.296418507	3.730220716	1.652884464	0.57114156	2.845540704	5.243183872	3.846380982	2.637784562	4.014982626	3.928610575	5.251532646	2.195841139	2.255791472	3.800535916	0.275493786	4.65324521	2.206662617	0.969660501	2.281054234	2.56251919	5.508518733	4.737278771	3.949313707	3.665669534	2.738699391	2.460129399	5.147178574	2.889409268	2.599403009	5.310139188	4.918712684	1.237543422	0.09753527	0.851508443	3.488678645	1.499323846	1.972043935	3.96243526	5.773384341	4.113200166	2.448451061	4.474432629	4.034888439
CGGA_1714	1330	0	1.689415089	5.968778013	1.492268521	4.028555899	2.094694136	3.082165918	0.629689169	0.824629434	1.893974214	7.26701017	5.289122543	2.159122116	3.835427569	3.148424073	3.612365932	1.911190145	2.382789149	2.680000616	0.389183649	6.249888912	0.954956061	0.528538152	3.008551193	4.228845078	2.21153442	6.874108162	2.846739476	3.068269068	4.534569405	1.396301339	3.701794063	4.151396584	2.78479788	2.571662747	4.385541031	0.889217911	0.013803829	0.150596924	2.734008937	1.444103894	2.26983103	4.764411382	4.605288134	5.430453784	2.029001667	2.206599932	4.415750866
CGGA_1645	1534	0	1.550324569	5.52056203	1.804177496	4.219215876	2.940395427	3.093894711	1.189538831	1.206019692	2.460970847	7.448266496	3.736508115	2.715806245	4.048262005	3.916664965	5.016153096	4.072534096	2.979454283	3.712761366	-0.044040051	4.958964785	2.303735126	0.191906964	2.673792072	3.042938205	3.663558208	5.498405385	3.065820599	3.133890079	4.694925885	2.35983938	4.260127578	3.388256097	3.464460756	4.153075318	5.202966957	1.724336422	0.039919278	0.045545857	3.254830688	1.459398784	2.030942117	4.509122265	4.758186537	4.478553719	3.747770364	3.572733372	3.953156173
CGGA_2006	516	0	1.287879825	6.588611478	2.778436563	4.772015187	3.613796968	3.136359723	1.474202824	1.904363295	3.34371735	7.935495804	6.418353802	1.832996995	3.334102492	3.911484947	4.561214463	2.568698016	3.009968465	3.232994447	-0.044040051	6.276384879	1.628311277	0.144350943	3.238517918	4.649849742	1.763752402	7.080207372	3.370205586	3.960971844	5.056771248	2.003998536	3.013340363	3.75273685	4.289305063	3.903701067	7.590553508	1.586555456	0.457539043	2.168102227	3.33493886	0.795114155	2.211404969	3.971348155	3.572563538	4.768395323	5.150264832	2.681679929	3.486799352
CGGA_1527	1714	1	1.999212668	5.83357722	1.982435844	4.633954382	3.382339204	2.867567464	1.029077771	1.440064724	2.6248816	7.694209659	4.534850667	2.028130815	3.761016554	3.718335061	5.319064661	2.142372808	2.846319661	3.064405067	-0.023866954	6.117264837	1.463544977	0.380469898	2.946340154	3.807386195	3.636622975	7.573596197	3.076527194	3.144884897	4.993396582	1.704490997	3.385719987	3.898392318	3.177146525	4.174593601	5.801613997	1.259567676	0.078147667	0.328447051	3.368200218	0.846263311	2.152522429	4.903743189	4.286678309	4.591740184	3.363762452	2.911971086	3.939912088
CGGA_1630	1407	0	1.776682058	5.701727086	1.645728932	3.756869114	2.296082114	2.968465336	0.581792893	0.561575909	1.556861013	7.280395413	4.718496015	1.762857982	3.79188836	3.016068957	3.403434004	1.671629149	1.714896609	2.407651127	0.967793637	6.297142489	0.767088076	0.847737882	2.84435327	3.008904987	1.326104083	6.154142174	2.383503383	3.100178008	4.18007391	1.252704442	3.362608659	3.137799362	2.371978916	1.889253286	3.921849712	0.545556015	0.013803829	0.017995141	2.170632989	0.833674168	1.374878395	4.503932762	3.533682987	4.787918061	2.225578638	1.928937657	4.19993954
CGGA_P146	344	0	1.275307839	5.857008694	2.682973688	4.499635562	3.172196079	2.786176183	1.213416484	1.529089776	2.596658485	8.120462625	3.942199274	2.191080188	3.827568822	3.961296829	5.793227037	3.083976012	3.42202052	3.808156786	-0.023866958	5.933910926	2.216739767	0.246485572	3.264161423	3.245286826	3.047268471	7.400348979	3.306944987	3.35543401	5.290981439	2.65843995	3.840142257	3.578021532	3.852460671	0.358132134	5.767710509	1.491371905	0.103031145	0.099062687	3.907364575	0.877181977	2.905784995	5.210710147	4.228875843	4.635621041	3.216154004	3.309981314	3.404394066
CGGA_288	1057	1	1.115202924	6.702531323	1.884187744	4.381753328	3.537935513	3.494110599	0.720341186	1.660642236	2.439532322	7.799473266	4.999062035	2.093864544	3.925307117	3.938807623	5.256564807	2.62875337	2.579147148	2.718754639	0.641493941	6.53973845	1.655933761	0.372539555	2.944740513	3.913710419	3.426222401	7.418634051	3.085800811	4.019633608	5.392020323	1.620026882	3.531976527	3.77487765	3.299546812	4.480070776	5.98409853	1.091315295	0.232082162	0.212441084	3.383868955	0.942580116	2.469157066	4.802179213	3.731128578	4.149491117	3.303669716	3.144572782	4.287890112
CGGA_1863	902	0	0.927015706	5.877070046	1.574256879	3.959958232	3.132047515	3.39344705	0.821156609	0.55334851	1.959589836	7.525307004	3.051455007	2.260241175	3.912480723	3.342983712	4.714623532	2.412514416	2.265305807	2.921312517	1.044096235	6.028487359	1.50047963	0.053436141	2.757097503	2.269426655	3.601380303	8.442964918	2.924264158	2.988643777	4.913159007	1.373594425	2.874782323	2.451240343	2.837882533	4.714441057	4.53386014	0.881878015	0.039919278	0.112126281	2.889548609	0.415614526	2.192094785	5.097503517	4.500046938	4.845829435	1.336312472	2.746007251	4.566929114
CGGA_1137	2519	0	0.691655953	5.099705752	0.935961976	4.103886121	1.800159473	1.298208969	1.37418856	0.906692281	2.60377567	5.532941787	3.463294518	1.015145906	1.865398039	2.249034653	2.382832525	1.724605762	2.000837363	1.754433342	-0.044040051	4.073997295	0.665826488	-0.045317907	2.207171073	3.023017814	2.125127172	2.65890554	1.968693783	1.813181349	2.52694786	0.921840687	3.103780061	3.110898591	1.976864883	0.181125985	3.924699577	0.836899261	0.013803829	0.017995141	1.886260363	0.493160713	1.825280997	1.404345286	3.123438843	3.02629864	2.542168421	1.492878805	2.165512458
CGGA_J024	2801	0	2.113816885	6.102559334	2.155260393	4.259649875	2.307095323	2.617776977	0.775914503	1.213033401	1.798294467	8.621851314	5.102790124	2.226404472	4.029634132	3.608885498	4.297553518	1.124816305	3.017723056	2.421888599	-0.046707521	6.129125734	1.332705034	0.215656674	2.488017386	3.580724642	2.966190758	7.233887221	2.569184513	3.119250986	4.752367231	2.160631871	3.638930323	3.844793246	2.671032256	2.249979473	5.702769784	1.001812537	0.027851845	-0.046039615	2.865568484	1.011801368	1.3868027	5.950565669	3.216328363	5.276880522	4.053075455	2.389956604	3.574486266
CGGA_1339	2120	0	0.861200197	6.116908893	2.131691767	4.338675513	3.177809127	2.915277869	1.698219344	1.339468391	2.587105187	8.151649088	3.919414322	2.554145943	3.979229062	3.765472053	5.145796933	3.746203341	3.471325921	3.604085799	0.062272325	6.655673196	2.030595816	0.589398627	3.067520196	2.570374654	3.894174324	5.13417471	3.533756001	3.729719445	5.074202391	2.116681728	4.468581058	3.14597216	3.377305686	3.169020466	5.713863002	1.426749419	0.039919278	0.260010357	3.533132589	0.493160713	2.061149201	4.909051813	3.933563639	4.55811516	3.750821364	3.731770622	3.945802289
CGGA_1140	921	1	1.281894192	6.159183781	1.757580243	4.069399677	2.183295453	2.431384932	0.674919888	1.04779386	1.574947503	9.805424954	3.058444044	2.546960057	4.263756992	3.102152042	6.115158328	2.479546633	3.278492293	2.547402844	-0.046707521	6.14978534	1.060684782	0.097348482	2.516568557	2.351616605	1.949716514	4.707642385	2.810379657	3.870873369	5.866382806	1.752211843	3.96506127	2.598273202	1.816145907	1.624184824	4.003978802	0.87748323	-0.021877914	-0.089590631	3.538561011	0.163504396	1.455102588	5.355514857	2.860311543	4.75368345	2.07067228	2.290993246	2.92404721
CGGA_882	1008	0	1.952648706	5.909885271	2.094871032	4.454775456	2.706377345	2.804566607	1.745605672	1.011539452	2.971149589	8.309864363	3.532709478	2.276401518	4.343989633	3.528327397	5.683540375	3.83137969	3.881375899	3.701940753	0.034360787	6.836103625	1.809270218	0.063901373	2.991781183	2.676866412	2.232222475	4.346849332	3.304835029	4.136086208	5.06508664	2.378919759	5.081139045	4.593033829	3.497447061	1.669954661	5.224951634	1.091315295	0.013803829	0.271652785	3.964178864	0.781986616	2.397442314	4.471377681	3.547625918	4.743056171	3.339218792	3.188346222	3.457501768
CGGA_1647	1525	0	0.747384082	5.866596907	1.859693676	2.854236184	1.61175837	3.087767594	0.369608478	0.285283662	1.755927469	7.013149831	4.666956195	1.422517511	3.625129975	2.653871215	3.156572332	1.522143587	1.778619889	2.314066408	0.730999185	6.026389547	0.611719813	0.388345769	2.543514152	3.443218084	0.819684906	5.785065117	2.302314496	3.030759559	3.851047873	1.350424841	2.820303038	3.026902094	2.371978916	1.904319929	3.85734133	0.583613732	0.013803829	0.112126281	2.003710007	0.581733269	1.210985693	3.943736158	3.59153572	5.525386279	1.685112132	1.371338252	4.215470659
CGGA_861	893	1	1.944740379	6.26989235	2.000359986	4.424565362	3.019395736	2.977799538	1.293595082	1.927416872	2.820120505	8.145631174	5.10657608	1.917100137	3.782770028	3.66279503	5.124914933	2.916680549	3.450136601	3.496402764	-0.044040051	7.047890558	1.362862835	0.228579986	3.572926156	4.060489844	2.468853275	4.959640307	3.402291427	4.494304426	5.076641285	2.342876273	5.55092803	4.646298617	3.226946468	1.446869738	6.221937104	1.450218242	0.039919278	0.017995141	3.615666175	1.578798805	2.484531752	4.150677741	3.856491195	4.487570095	3.81480247	2.94433998	3.370241176
CGGA_P338	532	0	1.115202924	6.770830648	2.364480124	4.339186503	3.493720984	2.615060687	1.102210177	1.685882585	2.835889562	8.418500893	5.404676622	1.860206347	3.621383353	3.809058736	5.890166987	2.715095956	3.327546419	2.86587993	-0.044040051	6.847670739	1.58561899	0.826516646	3.159891194	3.79583572	1.319980173	4.545490756	3.174035878	4.349076916	5.171765852	2.393023432	4.574549329	4.487649516	4.006342625	3.125958111	5.401027208	1.181193124	0.198120051	0.896261539	3.652811122	0.534214844	2.899031498	4.292571928	2.671587797	4.764866158	4.036852306	2.856995686	3.625088451
CGGA_245	318	1	1.837348825	6.430072149	2.320399095	3.851221969	3.566995302	3.383429032	0.775914503	1.863992322	2.10204043	5.647480229	6.282870859	2.404652508	4.16264963	3.641014744	4.086844973	1.078708421	2.700371982	2.941184118	-0.046707521	4.980781862	1.775728816	0.528620912	2.535282554	4.02614575	3.842121994	7.755829265	3.045414262	3.699431442	5.068954139	1.424744321	3.035389138	3.859377413	2.97078964	2.056445392	6.37903279	1.105218923	0.331404963	0.27233519	2.205767143	1.29127518	2.085780925	4.465245126	4.386624038	4.646273282	3.369119171	2.810007062	3.628643201
CGGA_314	2568	1	1.412901951	5.659806334	2.112624072	4.577416229	2.369723702	2.417300317	1.095459996	1.133246531	1.745437413	6.988255899	4.41012321	2.891807507	4.18464898	3.058599381	4.629882543	3.263050013	3.050928087	3.683582261	-0.046707521	6.678239673	2.101317832	-0.096734853	3.002604487	3.093405138	2.748155557	6.779738638	3.126999065	3.943247742	5.347806115	1.658265897	3.564780825	4.192231869	3.253595532	2.294166603	5.047221445	1.349405943	-0.047840138	-0.046039615	2.89371	0.77905107	2.154568526	5.395296651	3.641940495	4.585574618	3.495784002	3.22340262	3.750515385
CGGA_809	1252	1	2.54285882	6.000786272	2.069749322	4.713340261	3.152721048	3.474493596	0.804904445	1.191793403	2.425941181	7.702347791	4.885409586	2.300158548	3.966682219	3.868602437	5.343648422	2.197792016	2.738426072	3.343800103	-0.013928261	6.124027789	1.479516903	0.228579986	2.931048622	3.874772151	3.476413366	6.583919977	3.445344441	3.521503313	5.004351245	1.980726614	4.857603851	4.218598757	2.861531243	3.890418522	5.519321849	1.175400169	0.013803829	0.150596924	3.243390658	1.424713043	2.312417214	5.155586115	4.059903994	4.43464979	3.86193616	3.127691587	4.209135942
CGGA_1525	1686	1	1.904529426	5.513380615	1.819547191	2.858371826	1.755335537	3.000480099	1.640584604	0.403776792	2.76327906	7.529467303	4.894320289	1.727230337	3.392092381	2.297698497	3.194913286	1.414120626	1.978690917	2.493723116	0.763788157	6.381001747	0.633662614	1.174771633	2.601347361	4.085266711	1.818227577	6.261995803	2.451014904	2.47669548	3.616596109	1.682865627	3.238446589	2.749981836	1.860420372	2.496379671	3.059378977	0.638590806	0.369912143	0.723112919	2.49700858	1.655641111	1.426440943	4.442616508	3.743477602	5.741820638	1.92767586	1.492878805	3.991174497
CGGA_P310	224	1	0.672589927	5.574270453	1.281396752	2.573645346	1.078456312	2.857208011	0.369608478	0.722143026	1.242986469	7.407806952	4.864751218	1.113198956	3.122575839	2.178629292	2.979671907	1.262864709	1.362342493	2.151741291	0.062272325	5.495229096	0.72762533	0.419318864	2.709824852	4.166036343	0.723987352	6.764279822	1.952186178	2.439264404	3.47989844	1.669689872	2.713667758	3.059816214	1.86532692	2.587667818	3.147774348	0.323923382	0.013803829	0.796569467	2.055523278	0.517957598	1.183240569	3.999208119	2.211727434	5.768321355	1.521896857	1.234461126	3.807900196
CGGA_1061	532	1	0.989995584	5.09380072	1.127365527	4.55245756	2.221886372	3.366840119	1.462401702	0.88283094	1.418981869	6.124465037	2.546005755	2.969491858	3.720454334	4.058924383	3.425663153	1.80277129	2.505289881	3.672831227	-0.046707521	5.195773387	2.442350104	-0.162164378	2.137195009	2.278925879	4.984225756	8.036508967	3.854394188	3.616803658	4.374903688	2.61521477	4.527965484	2.971287459	3.241228284	1.259755068	6.264004146	1.363376868	-0.047840138	0.042891868	3.027726917	0.596019759	1.81291749	4.800457386	4.633371135	4.917418271	1.995980925	3.583261011	3.767041772
CGGA_1474	333	0	0.583522663	4.919186766	1.021813726	4.132208599	1.808901624	1.593300423	1.40503531	1.011539452	2.358526332	5.251732529	2.859683634	0.669151132	2.518626758	2.43473438	2.722283102	1.950773363	2.466571414	2.245873412	-0.023866958	4.984186688	0.776749923	0.173120661	2.372630342	3.010929571	1.204219231	3.010964799	1.832889244	1.953661244	3.111478869	1.367846318	5.191438192	3.471185787	2.488109495	0.610864082	3.803387538	0.881878015	0.013803829	0.017995141	2.358046566	0.388637458	1.014849289	1.714216005	2.613471623	2.886009672	2.74534954	1.880858453	2.08673516
CGGA_P265	733	0	0.603797085	3.851547851	1.234925782	4.138400541	1.736863183	1.54906937	0.458815301	1.005955492	1.46485582	5.0993442	3.308202382	0.529887709	1.803804517	1.327903716	2.350047666	1.943677642	1.885138975	1.69021718	0.238785654	3.42838231	0.611719813	0.396167899	2.483769382	2.621961715	1.661055951	1.528916719	1.264354131	1.420366163	2.633275901	0.785986191	5.100607844	3.353636998	2.049444297	2.915383599	3.285088508	0.749933253	0.039919278	0.017995141	1.819241119	0.415614526	1.11392887	1.062281363	3.057675804	2.515475486	1.299661402	1.141441259	1.648160278
CGGA_1591	1133	1	1.108129528	6.588560058	2.254976345	4.563970046	3.23843215	2.629776326	1.530608813	1.641345944	3.455161626	8.510063782	4.364774616	2.631012639	4.066464929	3.677107134	5.799108609	3.830701397	3.99370117	3.554509487	0.053053188	6.16222436	2.303735126	0.144350943	3.428517326	2.912469116	2.663197141	5.028405838	3.854073799	3.785322342	4.796961937	2.374179549	5.158853108	3.197948168	3.610460085	2.965698499	5.342488772	1.56131447	0.013803829	0.112126281	3.737312361	1.30577264	3.05271166	4.587150778	3.452558147	4.879028856	4.415492752	3.535397898	3.841447907
CGGA_727	1023	1	1.436102651	5.589454347	2.704843156	3.631231524	2.930290642	2.244262055	1.159538612	1.996300986	2.464534875	7.753190723	4.559952166	2.524355645	4.187171362	4.06348014	4.287898024	3.006695215	2.96473959	2.917313049	0.275493786	5.651018892	1.107720381	0.587733984	3.137826355	2.680767913	2.962045564	4.803721113	3.188262596	3.389847887	4.936468964	2.27775428	3.578462007	3.346530051	3.067587866	4.956657191	4.300324286	1.232477279	0.043821822	0.116704016	3.411027044	0.890559626	3.040358548	5.098838669	4.026545982	5.088072563	3.312333265	2.619920365	3.853904565
CGGA_1159	2464	0	2.481367901	5.990974133	1.472613707	4.042840566	2.105723595	3.416245567	0.629689169	0.757317226	2.070268579	7.354833366	3.641620602	1.981752565	4.384942196	2.704083446	5.117351212	2.192084161	2.909044946	3.085215291	0.107156609	6.283563739	1.057788056	0.074271954	2.567226142	2.845826884	2.137848006	6.137671984	2.768072363	3.13940241	4.7922771	1.472378619	3.731527496	3.22898796	2.328197535	3.235553524	4.015092737	0.725114087	0.103031145	0.031838699	2.998250465	0.415614526	2.362035835	4.494885035	3.919834643	4.452453972	2.001607151	2.642502625	3.660189583
CGGA_1689	1414	0	2.448211726	6.046528707	2.119530021	4.595734504	2.977736655	3.345890955	0.796699095	1.191793403	2.230857304	7.76748031	4.843754053	2.329455093	4.044014924	3.652765718	4.772343744	1.803749856	2.662625278	3.265059775	-0.044040051	6.019366143	1.374485785	0.549186248	2.572800347	3.606184466	3.318051081	6.275037978	3.188400133	3.110125859	4.841244835	1.86036466	5.048945548	4.405841169	2.819800047	4.199901409	5.9873312	1.140061892	0.013803829	0.059119302	3.118240563	1.20249336	2.085314001	4.961114217	3.881951278	4.291703807	4.11243952	2.88925473	4.22913459
CGGA_780	923	1	2.130494929	6.151155591	1.869545586	4.467076233	2.586402928	3.099987184	0.853044883	1.443912907	2.372879381	7.929800645	4.089864306	2.240493421	4.477430884	3.541551595	5.531681679	2.778378344	3.123898163	3.377676969	-0.013928261	6.322026444	1.45817206	0.782856549	2.831155275	2.848099197	2.689777112	4.5008829	3.171621431	3.712589304	5.037746335	1.875205336	5.047858848	3.629210112	2.632231092	3.395111196	4.305822257	1.001093801	0.065527598	0.085875212	3.505013442	0.913284738	2.806150997	4.52178025	4.244380856	4.526897968	2.582431256	2.775815868	3.698403723
CGGA_P158	844	0	0.444283971	4.311213956	0.627110354	4.420786837	1.465926396	1.635763785	0.702725216	0.253675078	1.779267594	4.561860651	1.645840769	0.501446819	2.415829238	2.018165834	2.067482974	1.606537084	1.583929745	2.292712715	0.158530952	4.077276235	0.633662614	-0.022625374	1.910340493	2.265999241	1.276243505	2.886815656	1.425901755	1.40552674	2.424430975	0.776324057	4.656680454	2.130342741	1.509107811	0.239382836	3.834518987	0.708286883	0.013803829	0.017995141	1.861014006	0.612420006	0.691094238	1.394832618	2.444002949	2.462087122	1.318111009	1.305054977	1.425516986
CGGA_890	2982	1	1.129245839	5.788123842	2.337066483	4.658059589	2.920201295	3.855382835	1.623621319	1.03360931	3.761643574	7.726683807	3.533781422	2.379811591	3.824495372	3.636393316	5.016153096	3.029068183	3.263302697	3.792279624	-0.044040051	6.32247507	1.536287741	0.182552339	2.85912774	2.965696051	2.725660299	6.752486579	3.491851777	4.200965379	4.857387069	2.438807053	5.932762674	3.936842944	3.17130599	2.888802631	6.16499924	1.259567595	0.078147677	0.175665442	3.393812674	1.069001901	2.499712393	4.347140356	4.377996783	4.050385875	4.412689897	3.124852872	3.689652917
CGGA_856	1297	0	1.242621067	5.545261153	1.741035368	4.123735718	2.484349961	2.90000297	0.881554271	0.474790307	2.032309054	7.468502975	4.106309581	2.245873355	4.226258647	3.427863374	4.03962887	3.047899546	1.617430778	2.685622171	-0.004026997	5.954682054	1.575002889	0.004494834	2.411427774	2.169573085	3.152711835	6.139551497	2.997841612	3.073143319	5.527233045	0.857904005	4.749607384	3.288177117	2.510304909	4.552546092	6.058869671	0.797388908	-0.047840138	0.042891868	2.537520827	0.539568502	3.008392922	5.541675182	3.784469219	3.935238693	2.285082406	3.309445309	4.802636554
CGGA_810	551	1	2.938528006	6.791294238	2.187029833	4.620713744	3.458081221	3.222927934	1.282448941	3.140302352	2.895155344	8.200275351	6.503909849	2.563787164	4.108607189	4.073773715	6.127248533	2.741891684	3.0898775	2.853162274	0.115900977	5.556455977	2.158899694	1.291153107	3.971968233	6.707080636	2.93646127	4.574439791	3.369216593	3.262288106	4.383588773	1.488037996	3.941767474	3.622012271	3.758821021	0.619096837	6.144089118	1.393125878	0.286811466	1.893522324	3.590713009	2.141378711	3.640480692	4.528829511	4.180368197	4.603109666	4.538527255	3.055901559	3.616818704
CGGA_D27	3178	0	1.021691611	5.627608981	1.686727352	4.371763935	2.544287198	3.259536385	1.807219726	0.516302951	2.624040983	7.120978292	4.109121953	2.401648119	3.98907037	3.156611461	4.496421123	4.063777048	2.271303905	3.548956672	0.64987692	6.212625078	2.325408365	0.897737396	2.484406292	2.638945293	4.724553565	6.177306817	3.862556564	3.999518949	4.726058053	1.47058642	4.391066536	2.722639991	2.712298832	1.707500101	6.014068956	1.148899378	0.319923419	0.885080552	3.440637708	1.385167207	1.769000704	3.859879625	4.552108386	4.021292891	2.347211225	3.641195949	5.042779916
CGGA_1377	2068	0	1.936786973	5.877455697	2.206252083	4.56479701	2.99307503	3.337532571	1.535197207	1.196554868	2.841751999	7.529862658	3.599568896	2.46817049	4.364412093	3.956756104	5.183471855	2.783496378	3.265193366	3.855681809	-0.044040051	5.472981135	2.369960116	0.348413697	2.727420515	3.475607542	3.919071665	7.354203975	3.705455277	3.298218345	5.055527104	2.467606926	4.529480307	3.578021532	3.357767393	3.139233136	6.388057965	1.578198922	0.039919278	0.085875212	3.39491194	0.936776422	1.974004321	5.073404915	4.188469454	4.547969982	4.014458772	3.636686757	3.888220121
CGGA_1568	345	0	1.916710406	5.556309037	2.044146985	4.129721125	2.505216066	3.051398355	0.813056744	0.593916308	1.712765042	7.187552553	5.167177786	2.078325146	3.373809127	3.285728966	3.857954283	1.606537084	2.429689945	3.022898689	-0.044040051	5.926669546	0.995579716	0.555987031	2.882203652	3.932783672	1.874323096	7.427022861	2.684565224	3.057904544	4.476110053	1.620026882	3.079940104	3.389963945	2.853705545	3.701784652	4.302725595	0.910979983	0.039919278	0.085875212	2.597195124	0.982452395	2.403584219	4.980007818	4.206678717	5.373420801	2.307510133	2.15922893	4.326855136
CGGA_1454	1946	0	1.318836957	6.070915163	1.383943692	4.373375897	2.61531646	3.014338701	0.684859435	0.43160714	1.868437147	8.371733035	3.162130239	2.095789786	4.398320461	2.920901259	5.716726917	2.711474815	3.094329722	3.131847538	-0.013928261	6.369776805	1.265487925	0.010592471	2.04211091	1.831380124	1.889892848	5.15935948	3.003331161	3.809177249	5.224872759	1.771047127	4.622639566	3.094080348	2.793136752	1.088683071	4.611962128	0.583613732	0.013803829	0.017995141	3.549254084	0.467852482	2.019767142	4.388977959	3.79725407	4.771910445	1.990491471	2.552433569	3.783531156
CGGA_725	3558	0	0.65812788	6.168756236	1.501868809	4.153953218	2.379930868	2.833962416	0.86353013	0.340902617	3.357659096	7.846589131	3.884909027	2.527194133	4.53152313	2.889579043	4.620523153	2.654540148	3.098954339	3.936735809	-0.046707521	7.180638216	1.282165913	0.051881132	2.85189308	2.459931848	2.218683796	5.447065521	2.461963793	3.729216987	4.418697263	1.519568307	5.530982395	3.658051228	2.659610152	3.948728854	4.204219687	1.048689165	0.019756627	-0.089590631	2.729502427	0.901835699	1.818796912	4.581638918	3.348461771	3.716757357	4.063067649	2.879302768	3.64868348
CGGA_1390	2050	0	1.367023854	6.59132348	1.959688581	4.107070548	2.664419248	2.57599743	0.921971943	1.152983942	1.898179659	7.860361048	4.885409586	2.084180663	4.19721189	2.960727345	5.20935188	2.239715749	3.283917904	3.113186424	0.080464055	5.901930908	1.290599353	0.456893928	2.56162533	3.474151279	1.431427388	4.659543632	3.237088184	3.167864407	5.083749579	1.59199325	3.629172503	3.499862337	2.877014372	2.962959261	4.404657828	1.001093801	0.039919278	0.059119302	3.240830232	0.913284738	2.749241787	4.408803765	4.231710045	5.382918497	1.759899228	2.261475	3.698403723
CGGA_1523	1804	0	1.888124793	5.959219657	3.070408944	4.532928874	3.146973118	2.50301149	1.580185176	2.53271303	2.765354603	7.813534794	5.211539135	2.274797017	3.709203224	3.834610695	5.392418072	3.613807384	3.609493592	3.817310883	-0.023866958	6.188002188	1.829066664	1.305344462	3.507657901	2.990548694	3.824409235	5.91300822	3.676906439	3.386131332	4.694665788	2.35983938	4.797248889	4.017194117	3.238014457	3.77696578	5.298381609	1.586555456	0.379940966	0.112126281	3.532175525	1.447945685	2.980217258	4.741754093	3.962776431	4.185132245	3.393830996	3.200345975	3.418829697
CGGA_1108	870	1	1.776682058	6.553693829	4.18310082	4.761772357	3.139536725	2.774987678	2.479458189	2.892983596	3.618960149	8.28588898	5.777458947	2.691859613	3.959388197	4.131715226	5.152104797	3.775071484	3.707077335	3.736890628	0.053053188	6.007801563	2.191063395	2.171397603	3.931854577	4.45681479	3.136327849	5.610972643	4.177694866	3.659408009	4.634772428	2.400009911	3.538796508	5.105327216	4.080849163	4.11187979	5.397349585	2.223321006	1.129324184	0.866341125	3.719232001	1.983384571	3.563324853	4.97852931	4.3523873	4.846803778	4.097183546	3.393025753	3.622261458
CGGA_P84	1026	0	1.722185159	5.815982821	3.033867161	4.744479353	3.128702276	2.845343115	1.40503531	1.507463492	3.005750739	8.078004212	4.085694017	2.399824788	3.934428662	4.011891212	4.758218923	3.578790808	3.709560008	3.901793479	-0.044040051	5.952374714	2.290560312	0.298582557	3.150586163	3.460976911	3.358705934	7.004217246	3.79484629	3.614608366	5.07280543	2.649156465	4.43618521	4.114508965	3.616297547	3.285672884	6.595224455	1.709344371	0.039919278	0.236428992	3.720024495	1.021070875	2.461396089	4.881808669	4.051695769	4.629125163	3.738577312	3.422600553	3.756882481
CGGA_106	4374	0	3.006485721	6.945475288	1.959688581	4.364432347	3.274088163	2.759122174	0.702725216	1.737767661	2.567773007	7.877445738	5.527455619	2.171672926	4.020335057	3.568097308	5.118218881	1.995845487	3.045457751	2.903151023	-0.013928261	6.338079818	1.17995579	1.428898508	3.611775971	4.748839658	1.437023219	5.734591645	3.248335202	3.526223967	4.899835394	1.577713281	4.485319054	3.83678023	3.165434205	2.900433946	4.540639829	1.072528572	0.3496227	0.455980449	2.923597078	2.221547158	2.121967919	4.529219286	3.796743101	4.867984225	3.098164445	2.571528	3.943955145
CGGA_551	3728	0	0.644366215	5.312018193	2.17731363	4.364634768	2.143764422	2.575120596	1.038634713	0.660348815	2.398111141	8.262035912	2.975986342	1.914930783	4.198062591	2.838744133	5.148155436	3.199865928	2.673190257	3.463677703	0.240417097	6.36087441	1.822807219	0.27044258	2.499984798	2.136209223	2.628474825	6.468627775	3.15240761	3.36951999	5.033017506	1.897686076	3.864542427	2.740928803	2.642338867	2.729560832	4.201223905	0.922228687	-0.021877914	-0.046039615	3.304290444	0.155946277	1.942043892	5.087166357	3.720783652	4.296768985	2.94229775	2.982408978	4.016971297
CGGA_1004	899	1	3.016979199	7.57932574	2.104962313	4.190840736	2.825520531	3.28733195	0.494807883	2.396203507	2.499984905	5.892347629	5.153467471	2.801257135	3.98160203	3.037416454	3.03866941	1.608497791	3.648119355	2.913306035	0.090912682	5.511881483	1.170039717	1.104646427	3.589465847	5.072776983	1.199352691	4.849229423	2.728267763	2.960924437	3.341275126	1.382355902	3.280933761	4.000478249	2.854798866	2.662940867	3.50350224	1.66727995	0.45861349	0.295826517	2.089832184	1.783916797	1.982474778	3.736420299	3.864578308	4.403269558	2.38108484	2.638235689	2.923327163
CGGA_892	448	0	0.872761348	5.291903763	2.450103341	4.569906905	2.603862041	3.336023888	1.130359326	0.805143272	2.560113156	6.833425209	4.223666929	2.605196856	4.200567301	3.001259185	4.433073369	2.960271866	2.473045228	3.955423748	0.192281934	6.266941768	1.779403553	0.522534769	2.776794303	2.990734248	2.907081127	6.569493495	3.391556396	3.021310898	4.798752517	1.571377807	4.305144139	3.086179275	2.835865834	3.444033079	5.287710826	0.928508964	-0.047840138	-0.012666794	2.561333985	0.434321877	2.566333435	5.005686441	3.906668775	3.796149516	3.09462595	3.387113663	4.544988497
CGGA_1445	1955	0	0.264865883	4.43622647	0.651694233	4.94269391	1.952545419	2.729015329	2.632129519	0.777922389	3.371906149	5.62934205	3.260014094	1.032176834	1.612355705	2.105529879	2.080609936	2.349501022	1.92625229	2.003618437	-0.044040051	1.744256547	0.717548785	-0.033915468	2.329347937	1.759530708	1.793383496	3.181669433	1.869765025	1.420366163	3.672488449	1.467110381	4.834175154	2.087175788	2.547039144	1.123780912	3.82526503	0.656386464	0.013803829	0.059119302	2.008132634	0.212994713	1.835133167	1.199805117	4.266920985	3.008739408	0.852654929	1.406486658	2.548013107
CGGA_267	1374	1	0.435226242	5.36459703	1.780416619	4.427794223	2.064162018	3.061797461	1.038634713	0.176787971	2.638113186	7.746827169	3.758729317	2.265169227	3.267907631	3.52125007	4.664641686	1.107202117	2.411989215	3.692940063	-0.046707521	5.960045289	1.337665626	0.08840108	2.004228932	2.425602326	1.852447992	8.272092595	2.66321203	3.435916338	4.574859772	2.091051741	3.760871215	3.722924604	2.251581373	0.770453509	6.099495567	0.864439392	-0.047840138	0.329943466	2.377603266	0.163504396	2.168215856	5.273215872	3.420202625	4.422428771	3.841846263	2.847015868	3.560780705
CGGA_1311	1080	1	1.545099389	5.412239525	1.616410689	3.434758938	1.714897708	2.204090175	1.127785306	0.831151282	1.868437147	8.168220843	2.169289022	2.80525377	3.458353114	3.384062275	5.236131328	3.35186627	2.675918513	3.723473001	-0.044040051	5.012870868	2.170697673	0.032214508	2.029603039	1.564873369	2.689777112	5.516441544	3.54623608	2.545234832	5.278966801	2.254036889	3.450909619	2.437699064	2.321795833	4.328348928	4.523617197	1.2097577	0.013803829	0.059119302	3.597906167	0.254255916	3.850460204	5.114820973	3.455966085	5.112555947	2.06116172	3.597848782	3.647638101
CGGA_812	3410	0	2.136752993	5.799707491	1.757580243	4.032234036	2.54612517	2.497943503	0.782374181	1.427249416	1.815515771	7.448769961	5.352084894	2.434464137	3.528957324	3.130034891	4.338319658	2.582069964	2.228297481	2.434817504	0.103979932	6.579300331	1.451963738	0.782822462	2.738170649	4.153568248	2.67951523	6.471219965	2.75382259	3.375637722	4.633315266	1.10191966	5.166225808	4.819871542	2.704866596	1.627489792	4.814870033	0.934762052	0.003338869	0.137707818	2.658336173	1.249095065	2.222914327	5.048314441	3.112275304	3.075234203	3.496684745	2.397754417	4.21205776
CGGA_D61	4089	0	1.758313572	5.915325862	1.428794667	3.987871754	2.520204235	3.527483094	0.851372476	0.46949909	1.660670803	8.717063934	2.977047357	2.290632667	4.43581238	2.920683678	5.364437542	1.817969	2.620623959	2.732500874	0.529092991	6.042320415	0.97458285	0.777971781	2.536444124	2.408107744	3.308625098	7.959281262	2.527776376	3.50233638	6.579259817	1.211482156	3.873906786	2.526720559	1.66605709	2.136909456	3.914592643	0.769670214	0.235053685	0.984205032	3.020679155	1.44490782	2.122175826	5.608841153	4.101647921	4.958554412	1.340742917	2.397754417	3.986686924
CGGA_493	2382	1	1.699765492	5.493527433	1.8218542	4.485155058	2.35532544	2.621987101	1.033341906	0.566258153	2.278883804	6.986348569	3.806167154	2.173613178	4.489653994	3.039351741	4.584916982	1.748697252	2.691359385	3.419566187	-0.046707521	6.331266787	1.600084857	-0.086191217	2.885719126	2.865382966	3.582790121	6.742235724	2.911845294	3.872507378	4.899995157	1.99559395	4.418960073	3.620530222	2.268302649	3.039504995	5.506155182	1.148899378	-0.021877914	0.204352135	2.8992974	0.56044759	1.805037833	4.217902604	3.536779746	3.903899807	2.75139683	3.143610506	3.565928193
CGGA_1066	723	1	1.534592192	6.083033748	2.183151833	4.656545546	3.407117709	2.627193666	1.795004607	2.231488562	3.177435603	8.189363245	5.369179528	2.265117086	4.041173629	4.1042351	5.163567074	3.668313063	3.33110169	3.260693975	-0.023866958	6.360439302	2.040474543	0.154021311	3.47606187	3.456558577	2.49043771	6.162451506	3.460790706	3.638520464	5.101713265	2.140273562	4.910510231	4.999816608	3.542001971	4.646917761	4.767524795	1.38824727	0.039919278	0.099062687	3.613022665	1.243947505	1.965227201	4.514482245	3.829976464	4.442603672	2.699819017	3.020494859	3.642339511
CGGA_1510	465	1	0.756465821	6.421413647	1.814444064	4.396862489	3.571586983	3.904677751	0.804904445	1.210723869	2.406657017	7.277493777	5.308808239	3.022159911	4.411277794	3.889609716	5.227996041	2.807082052	2.494391494	3.682923367	-0.023866958	5.089464244	2.05675655	0.237567739	3.312035231	2.564833278	4.938439961	6.035499689	3.134676484	3.499503824	4.911504264	1.852870793	4.107737529	2.851952366	3.135587221	3.186805455	6.046897353	1.910721315	0.052785599	1.050227022	4.037722599	0.993610722	1.988492806	4.26589136	5.054313817	4.789641298	3.409598889	3.144572782	3.819662247
CGGA_265	3959	0	2.288764368	6.420818997	1.995901465	4.755924366	3.172196079	3.129398665	0.666736517	1.356159708	2.468914263	7.462351698	5.691318204	2.812743807	3.642612333	3.718335235	4.849523392	1.577460716	2.739980894	3.083926844	-0.044040051	5.654799685	1.391707055	0.228579986	2.904818096	3.736618581	2.766245644	7.928919972	3.411811681	3.186408783	5.105265097	1.814642098	3.547271834	3.578021532	2.770049771	5.141130394	5.883838027	1.21539273	0.065527598	0.49601962	3.217488417	1.149847594	2.71028184	4.608066093	4.291062094	4.669019387	3.665943403	2.838650818	4.171802202
CGGA_905	3174	1	2.102199385	5.889432462	1.356058848	3.802946215	2.802161543	2.659443517	1.090396697	1.584092147	3.103841233	7.806778253	4.58938918	1.642529951	3.35418194	3.061469872	3.45261407	2.383380853	3.120129022	3.254105037	-0.004026997	6.264680051	1.25623133	0.300589101	2.788465711	3.474526274	2.017738492	5.562790045	2.913832821	3.763761585	4.227366835	1.890712497	4.677792418	4.725048144	2.83413544	3.372939081	5.712988407	0.727066248	-0.013391625	-0.012666794	3.017146487	1.254460254	1.795124157	4.698200088	3.510707914	4.078914068	4.69827633	2.711932543	3.119317155
CGGA_103	1188	1	1.486337677	5.632749345	2.515103893	4.665974578	3.198403842	3.145922414	2.389775314	1.408809991	2.95347712	8.082707434	3.631732672	2.344533128	4.054950335	3.804736384	4.989683247	4.150480675	3.254751179	3.89998697	-0.044040051	6.214983955	2.399309493	0.010592471	2.862576696	2.559269558	2.994688964	5.539750295	3.577963371	3.817715767	5.001718629	2.847098944	5.225618665	4.310138493	3.863326068	4.050351397	5.624143578	1.565556894	0.013803829	0.294649473	3.725557571	1.004668355	1.835133167	4.574942235	4.457530368	4.593433328	4.21900273	3.524630533	3.742233303
CGGA_1447	308	0	0.682154495	4.613248881	0.790416266	3.834468754	1.356241212	1.687084576	1.042694355	0.648436231	1.918992169	5.467704314	2.432810499	1.178428088	2.24539412	2.531628487	2.804251202	1.653408161	2.365203079	2.062004311	-0.023866958	3.755226169	0.717548785	0.144350943	2.094204451	2.159104315	0.908491619	2.327473757	1.514085147	1.59593568	3.154671211	1.396301339	3.483225838	2.087175788	1.94550349	0.388522046	3.419060111	0.758096868	0.013803829	0.072561587	2.15552448	0.342314772	0.47946906	1.335731027	2.249980324	2.776756132	1.849479226	1.566951284	1.297801167
CGGA_543	3736	0	0.587862835	5.546573198	1.824991469	3.974991692	2.003712067	2.277684043	0.72303711	0.511191455	1.770331252	8.258229932	3.540977197	1.17234268	4.390262495	2.667146049	4.72371381	2.346400889	2.550080446	2.951043215	-0.004026997	6.520043686	0.97458285	0.132441605	2.274064028	2.017586477	2.743355907	5.139297081	2.042787198	3.561235075	4.53610915	1.506354712	4.051401485	2.911439081	2.5894995	1.955366017	4.002301668	0.719841566	-0.021877914	-0.071914438	2.56993318	0.507453456	1.326177161	4.682682723	3.200933853	3.762002276	2.855971957	2.478946897	4.108246111
CGGA_641	3411	1	0.602213362	5.535382665	1.852909297	4.392342577	2.551626086	3.078181807	1.46619741	0.453484428	2.572696874	6.712747326	3.978069772	2.569330629	4.404566169	2.705469637	4.91815178	3.517595134	2.226316547	3.773880056	0.204466996	6.948712963	1.723289507	-0.118123869	2.212448441	2.395473524	3.77509479	7.161647386	3.170399499	3.561235075	4.734226803	1.479602451	4.013511243	2.957274488	2.708586063	4.119550157	5.707886751	0.947187293	-0.047840138	-0.012666794	3.059181408	0.26399576	2.662727557	3.919886299	3.99493393	3.498547496	1.426270547	3.470407112	4.79823918
CGGA_1246	2491	0	0.630461867	5.692469787	2.097258146	4.387861339	2.459352887	2.775080063	0.928421469	1.163417754	2.457795474	7.904666817	3.702087519	2.71196682	3.860961468	3.634632094	5.032196632	3.434949651	2.802116011	3.440988619	0.397275593	6.097765851	2.217613178	0.199499679	2.481994184	2.343729082	4.680663439	7.4653878	3.826990961	3.290558107	5.455058003	1.329006177	3.311664897	2.638039767	2.73257968	2.721062343	4.104958077	1.316270531	0.003338869	0.027367664	3.266527959	0.485486876	2.079349683	5.778641024	4.028500574	4.72406858	2.697826049	3.566764727	4.944330844
CGGA_42	2832	1	0.989953446	6.406510076	2.287700443	4.531224753	3.163314171	2.967214836	1.37418856	1.092230657	2.329309274	8.504875245	4.749943948	2.535811507	4.006815409	3.935855638	5.191769086	3.694618168	3.263302697	3.717058427	-0.044040051	6.448512771	1.813256021	0.16361082	2.93912224	3.018999734	3.122160891	6.500903513	3.686992741	3.939808151	5.245484497	1.77909912	3.972754359	3.504584993	3.291716928	3.086680384	6.180916694	1.450218242	0.090648142	0.224486737	3.484144974	1.183609226	2.184773011	4.85266547	3.747210864	4.857131498	2.780080913	3.318339611	4.169551863
CGGA_757	1047	1	1.922699959	5.674137648	1.655218015	4.654130483	2.770483741	2.961961254	1.49246018	0.856206673	3.570972605	8.018619724	3.503766997	2.196867765	4.232011928	3.596607582	4.222073484	1.647172148	2.923227812	3.453122828	-0.046707521	6.228631984	1.854542013	-0.12897312	2.943223903	3.019948879	1.738982343	6.964600754	3.491251544	3.911368213	5.154157194	2.496692313	4.722526063	3.544060697	2.804446677	3.382361791	6.386224107	1.201700863	-0.047840138	-0.012666794	3.298039171	0.485486876	3.041148593	5.01016536	3.942849497	3.995733752	2.450232032	3.715306413	3.927116532
CGGA_1190	2602	0	1.224789602	5.196405628	2.427957749	4.734555788	2.762466378	3.747156074	1.639700999	0.673848936	2.428244119	7.412832928	2.654653674	2.176950949	3.808447719	3.435754851	6.089733173	4.097373586	2.660967182	3.240632921	0.802009117	5.853751354	2.304984588	0.56446086	2.854666879	2.25380802	4.963782332	6.598357813	3.675038959	3.011756844	4.5761865	1.782362745	2.260801321	2.210310247	2.89207139	2.679185766	5.736707863	1.2969885	0.45861349	1.066107441	3.459682323	1.640114788	2.300326584	5.020823329	4.540415313	4.184072092	2.124398395	3.741880431	4.407459533
CGGA_1291	2190	0	0.927015706	5.542093833	1.543313929	3.041752054	1.208680146	3.429693384	0.666736517	0.153348844	1.991129763	7.518065936	4.369801914	2.282792658	3.986008166	2.427171253	3.136843784	2.388689239	2.055739959	2.687490713	2.179468493	6.546608088	0.554998278	1.067132324	2.878814562	2.978176776	1.618422382	5.35774937	2.810807373	2.751370869	3.389570621	1.58249305	3.651224089	2.471306848	2.29250974	2.063097111	2.776356884	1.204097546	0.232082162	1.564884387	2.455626349	0.406687946	1.188841051	4.058353105	3.970740663	5.765840643	1.457311998	1.970872642	4.349488816
CGGA_1606	471	1	0.827128537	6.112769565	4.165529665	4.815943004	3.657962745	2.69722328	2.056530669	1.638098523	3.267527419	8.80514202	5.075163665	2.232147808	3.329117976	4.19566752	5.094537796	4.15201689	3.261407962	3.113186424	-0.044040051	5.003101637	2.030595816	0.191906964	3.173707806	2.70730609	3.246736959	4.59599829	3.759523165	3.254948135	4.909638048	2.013828108	4.607560662	3.223220502	3.156566253	-0.078812716	5.728793271	1.50923172	0.052785599	0.045545857	3.383868955	0.820955088	1.48903293	4.498313191	4.589168719	4.973366137	2.838051854	3.049826558	3.652221269
CGGA_251	1299	0	1.925364487	5.900091377	2.938389207	4.200122478	2.549794614	2.944476535	1.326200216	0.848490774	3.102364526	8.719393449	4.666942534	1.914930783	4.214698264	3.505363469	5.417986911	3.236202452	2.871219363	3.076622008	1.124210538	6.757978499	1.608351933	1.416727016	2.58660615	2.923479977	2.321042637	6.143196109	2.843300259	3.447780883	5.034147423	1.855388815	5.253964681	3.384084544	2.97078964	2.673302004	4.236839118	0.804236008	0.314125832	1.18285074	3.504472597	1.839131876	1.609803224	5.077825717	3.948341979	4.38613626	3.885083896	3.171160306	4.161328372
CGGA_1791	855	1	0.877938313	5.12222781	0.779389176	4.056935154	1.702138344	1.870674545	1.242640789	0.736340508	2.361410893	4.836065581	2.365181504	1.138798278	2.515467353	2.02668711	2.562666988	1.724605762	2.570058924	1.94187187	-0.044040051	3.755226169	0.686789647	0.272830108	2.637623763	3.339731143	1.030757951	2.928516031	1.589031609	1.626502281	2.939336976	1.385004641	4.232230294	2.81102523	2.007342243	1.844282323	3.733539712	0.79812559	0.013803829	0.017995141	2.059721418	0.73490223	1.370080086	1.32552405	2.976887779	2.779574627	1.792575108	1.250550047	1.373953454
CGGA_1157	741	1	2.594273725	6.264982548	1.498756042	4.175411486	3.164934382	2.863435762	0.639053623	0.837637122	2.175161892	7.108958246	5.358927301	2.45084884	4.641933584	3.410781262	4.826951304	2.295931013	2.28939578	2.358080684	0.782060786	5.91809834	1.01144356	0.67196707	2.298601672	2.513953462	2.612569269	7.313402307	2.775324451	3.438758698	4.305692365	1.45115689	4.30185687	3.042359799	2.371978916	3.919972707	3.177615971	0.932365819	0.013803829	0.188032299	3.099218317	0.484782426	2.249121809	4.762107606	4.000782677	4.911721213	1.583544042	2.440953023	3.698839297
CGGA_1281	2429	0	1.242621067	5.567401706	1.582527432	3.745994336	1.889430326	2.026580306	0.557684055	0.848490774	2.419035084	8.769608233	2.914085007	1.316000348	4.084485503	2.208531296	5.303484807	3.047899546	3.196698281	3.129292438	-0.046707521	6.209810816	1.424208682	-0.024927526	2.343773188	2.066927454	1.436792128	3.909999776	2.281739617	3.536722479	4.956854564	1.744586399	3.789093572	2.664501376	1.797673309	2.583267322	3.553958551	0.690575033	0.035873128	-0.046039615	3.737030355	0.200503331	2.292094352	4.705767757	2.512520628	4.204671366	2.514693796	2.263314298	2.682779835
CGGA_P21	1195	0	1.469886711	6.437119484	1.234925868	4.267313718	2.956278349	3.288733025	0.754850744	0.714978844	1.621612876	7.700140299	4.347872505	2.4562112	4.161168943	3.692834134	4.162255526	1.262864625	2.265305591	2.820693698	-0.044040051	5.496534806	1.380254245	-0.045317905	2.797926321	3.873674829	2.834658089	8.071280937	3.122047518	3.237614753	4.883765635	1.810747147	3.170581534	3.215493926	2.882764013	3.221141861	4.562409411	0.629595981	0.013803831	0.236429031	3.10657734	1.239410335	2.574650846	5.160411194	4.640647782	5.279704308	2.253442584	2.67309523	4.4186092
CGGA_1401	1680	1	1.513345477	6.078040465	2.357678825	4.754889049	2.916116276	2.841828222	1.410104079	1.440064724	2.837846834	8.109007294	4.649602574	2.395570122	4.068544516	3.917525785	5.470352276	3.662034691	3.537574385	3.492003502	-0.044040051	6.014070612	2.337314772	0.653434	2.939926803	3.524244457	3.019711813	7.089525072	3.739338665	3.330652159	5.011460637	2.733557383	4.516548497	3.298202953	3.61823648	3.097479977	6.340959045	1.557056736	0.078147667	0.137891193	3.843621001	1.159589107	2.12196756	4.922067797	3.931286543	4.731412835	4.318800372	3.612463032	3.734089602
CGGA_485	2437	0	1.092862635	5.607907572	2.316005599	4.352253352	1.940921991	2.035347824	0.875574177	0.856206673	3.695269667	8.28723287	4.222804456	2.53002867	4.002995687	3.655125091	5.226748916	3.285792065	3.083494764	3.480146696	0.050986077	6.882760724	1.808480856	0.707768096	2.774838675	2.858169657	1.785410859	5.306716936	3.340172463	3.023692467	5.208336135	1.918430516	5.594892552	3.396376272	2.943305936	3.285824135	4.278219814	0.915920864	-0.013391625	-0.063205891	3.717543158	0.523633233	2.206883002	6.068514684	3.25843209	3.930246065	4.240395872	3.280668185	4.730676575
CGGA_1192	2363	0	2.694259675	6.085922403	1.604501507	4.476994037	3.246709526	3.325987723	1.619344527	1.625017179	3.293452234	8.163265888	5.242631879	2.469490588	4.087413555	3.785787028	4.844140353	3.513450304	3.008764129	3.429374986	-0.004085589	6.126700113	1.700574759	0.364553886	3.086042122	4.915084817	2.794438739	7.408908097	3.210724036	3.814166698	4.682089278	1.84910494	3.045825208	4.274606628	3.055527852	5.399868025	4.915471908	1.286396798	0.41931066	0.339532929	3.320844136	1.606075436	2.364147819	4.77342114	4.164746492	4.469451533	3.345396015	2.959342204	3.716521306
CGGA_565	3605	0	1.424551789	5.84660854	1.665800289	4.151027988	1.841929873	2.522558379	0.875574177	1.204424626	2.444226982	8.035923793	3.996988623	1.182925587	4.163500331	2.309954259	4.832739202	2.555570039	2.91136742	3.204810389	0.090912682	7.070268628	0.82823082	0.014133413	2.618706055	2.676642969	2.425770161	3.952178763	1.980014736	4.183237191	3.95048141	1.571377807	3.939384228	3.810644882	1.772742082	2.034921736	3.890628192	0.719841566	-0.047840138	-0.004514965	3.032999556	0.591010896	2.082569635	3.91945158	3.378343774	4.040622946	2.38108484	2.044541641	2.119820314
CGGA_1685	225	1	1.754225153	5.862106761	2.71989903	4.996279512	3.196047468	2.737593953	1.860354345	1.477989547	2.417713295	8.302442584	3.858534839	2.343036069	3.678226924	4.201520062	5.566940147	4.261719052	3.249011677	4.016409988	-0.044040051	5.496161832	2.432648139	0.063901373	2.934285552	2.877318685	3.005699184	5.373637016	3.886805188	3.057904544	5.165289663	2.634144652	3.757728215	3.68960768	4.272506769	0.663364188	5.880036104	1.353545177	0.039919278	0.085875212	4.0255444	0.808102833	2.909819247	4.60500214	4.782450526	5.157452161	3.318420609	3.435490834	4.126581867
CGGA_1670	1141	0	1.115202924	6.329391353	2.236445821	4.476544761	3.308586303	3.078227175	1.544324561	1.591657459	2.109776383	7.935191989	4.45080607	2.382695109	3.883017049	4.236563315	4.843856158	2.572801737	2.730616185	3.077458619	0.554743023	5.535392524	1.916062022	0.826516646	3.521689865	3.341333129	4.327926595	5.990828076	3.378080168	3.630044039	4.888869634	1.806839498	2.723152028	3.50301205	3.255761244	5.706025889	6.16221873	1.368537228	0.41931066	0.404254559	2.873005303	0.999152125	2.708697419	4.923633874	5.032903479	5.105648177	2.45391023	3.168046413	4.452155637
CGGA_448	354	1	2.190252287	7.027523718	2.250698766	4.672804229	3.514271009	2.246855439	0.403016624	2.148807003	2.041201005	7.744703617	5.889266232	1.394002281	2.912393118	3.765763217	4.085117574	2.553791641	3.598621227	2.669736626	-0.018114124	5.258406976	1.235150762	-0.034908831	3.613231051	4.694637348	0.761584403	7.217551532	3.191819475	2.577541654	4.777818166	1.294125384	2.845792718	4.421560075	4.150619932	2.782126119	5.606690404	1.895881805	0.175818336	0.065683365	3.704459023	1.777418803	3.046662446	3.787768245	3.614185469	6.027225822	3.102790279	2.229544311	2.973989481
CGGA_1664	1491	0	1.837759328	6.16513447	1.63991658	4.210021336	2.745539707	3.242424669	0.796699103	0.640802284	1.983320529	7.943523915	3.856038546	2.07243426	4.387480092	3.372284819	5.203391866	2.398279329	2.88222994	3.145329637	0.341476221	6.389664172	1.309086583	0.340257515	2.785094322	2.355732784	2.614721114	5.692526253	3.09106124	3.612878682	5.064734306	1.58725333	4.34230967	3.255586974	2.617676361	1.782493024	4.719849986	0.836899241	0.039919279	0.017995144	3.288383694	0.649730062	1.911180224	4.937359426	4.00464592	4.714423312	2.303086081	2.657906485	4.204804408
CGGA_1695	927	0	1.306533482	5.619110546	1.634078912	4.5075127	2.608503286	3.197034513	0.936789947	0.837637122	2.084781983	7.612708015	3.685192337	2.430479351	3.499651098	3.429139587	4.454363403	1.361952782	2.369627652	3.048527647	-0.044040051	5.998032332	1.452774762	0.042874434	2.450815553	2.490737779	3.479617045	8.210376982	2.975709306	3.135270817	4.686300229	1.669689872	2.530178407	3.044553691	2.399216498	3.888438048	4.866476559	0.829241183	0.013803829	0.200290252	2.823611055	0.558203987	2.31681357	5.141593753	4.333703312	5.108121088	1.663978857	2.851525061	4.076762175
CGGA_1155	1373	1	1.268980197	5.57047282	1.657279057	3.878758626	2.314270078	3.155924759	0.648349047	0.577858434	1.523160383	7.158132954	4.368127969	2.133532275	3.683286951	2.82474139	3.541930761	2.19494211	2.410754791	2.962530266	0.909565846	6.153186786	1.019295852	0.380469892	2.810614528	3.627254129	3.353991137	7.131128015	2.916467487	2.904030672	4.124766596	1.220358011	3.973978771	3.026902094	2.517975734	4.123076571	4.14600731	0.987650038	0.078147677	0.059119302	2.494302758	0.67878245	2.274385915	4.662489615	4.936552096	5.538705677	1.545344515	2.203283455	4.299518022
CGGA_P269	511	1	0.719789704	5.69505075	1.62232617	4.342247503	3.122822714	3.567368745	1.062846917	1.081789478	1.285162311	7.566066418	5.563924475	2.543186204	3.976580561	3.509128812	4.252249779	2.280150631	2.1710594	2.450387015	1.134484129	5.276991581	1.065337341	0.237567739	2.720610739	2.525419952	1.391529899	6.53758283	3.067165758	3.085797089	4.956399973	1.373594425	2.631869201	2.252292709	2.95485445	5.905517268	4.19343091	1.19841137	0.013803829	0.32844708	3.276088213	0.589477185	3.178314913	5.174139536	5.417591181	5.797358172	1.481892912	2.277101016	4.733963813
CGGA_1223	682	1	0.747384082	6.409037961	1.824632413	4.830834111	3.398055417	3.505860014	1.207489	1.692108172	1.951576662	8.761135331	5.638857623	2.507023725	4.75975213	4.219831707	4.020848963	3.312973858	2.79743691	3.426566724	1.798078658	6.183746578	1.124044846	1.088632599	3.054517598	3.054757345	3.133506914	5.291452883	3.275902996	3.542113077	4.860014282	1.518722946	3.32716724	3.761897043	3.401241539	1.107713169	5.03253617	1.091315295	0.052785599	0.212441084	3.389405227	0.459299037	3.241131267	4.620226592	4.872973496	4.499772392	2.465752758	2.578602418	3.966053802
CGGA_420	3514	0	0.199720769	6.434301877	1.735455383	4.280356059	2.998770144	3.542899871	1.66973123	1.644584362	2.752846079	7.174523997	3.789358493	2.909532059	4.450147383	3.890051999	5.81448373	3.549633116	2.950579494	3.30777219	1.481361565	5.64404956	2.427943158	0.182552339	2.938317372	1.668181556	4.187212977	6.178360986	3.5819583	3.6111459	5.153488814	1.841537115	4.565970954	2.060613717	2.888483356	0.924092321	6.611881397	1.526837599	0.013803829	0.045545857	3.900773775	0.254255916	1.92643791	4.803212154	4.944919446	4.394899884	1.699019922	3.85388432	4.244688838
CGGA_630	3668	0	1.447554535	5.478195084	2.009560694	4.761271241	2.531363701	3.153248063	1.188072628	0.704772599	2.742536308	8.218720503	2.893948493	2.007043785	4.486063215	2.990377745	4.683812957	3.282019001	2.590521251	4.045105402	0.142486693	6.446906673	1.632877621	-0.075745663	2.888426407	2.516843643	2.358851281	5.689258884	3.035971919	3.7893273	5.293659591	1.965832619	3.423604399	3.194480804	2.776046292	0.532639542	5.164837846	0.965626762	0.019756627	-0.012666794	3.236187114	0.555266491	2.082569635	5.138104381	4.073430547	4.382913674	2.146241909	3.092607333	4.254751763
CGGA_1359	343	1	1.396342483	6.174136284	2.171450923	4.534630527	2.855043469	3.005321247	0.458815301	2.038605025	2.018079214	7.126095018	5.912391801	2.314144006	4.249289443	3.493501726	4.682484066	1.907522534	2.69392663	3.184787059	-0.044040051	5.969314357	1.430934292	0.500415694	2.872005617	2.751769219	1.397308978	5.885445238	3.288866442	2.647944594	5.103744647	1.445789754	3.769207893	3.968648158	2.615231044	6.844801713	6.258426012	1.705568542	0.186602221	0.150596924	3.452518723	1.225695955	4.861534689	4.755163731	4.743341011	5.353373056	2.457868811	2.771888261	4.383727279
CGGA_598	3677	1	0.837294412	5.608660629	1.80288263	4.175743917	2.71185551	2.880079942	1.46619741	1.034602032	2.44195394	7.390436597	3.718331519	2.371377498	4.22048689	3.497752078	4.854536501	3.71616628	2.212384145	3.647052215	0.60460931	5.796226693	2.003721103	-0.075745663	2.632858582	2.314409531	3.445265738	6.734087967	3.249794047	3.328306181	5.459926529	1.107576007	3.145106525	2.901202513	2.972393624	3.308608777	6.078135086	1.175541942	-0.021877914	-0.029197246	3.346047353	0.686928004	1.384105979	5.621783526	3.79130366	4.077724418	3.142974959	3.530510548	4.57137814
CGGA_1048	703	0	1.694142446	6.671599571	3.248310648	4.51229757	2.929335904	2.841828354	0.780126239	1.737767661	2.42320429	8.094071711	4.995306133	2.812743807	4.737502149	3.509128812	5.636056748	3.099558893	3.807752831	3.8244489	-0.023866958	5.868080348	2.125829657	1.390267456	3.466509059	2.550883661	2.40683605	6.478648931	3.399417462	3.274405922	5.031197597	1.252704442	4.360711998	2.963283054	3.112649253	6.639760828	4.781390418	1.504790993	0.078147677	0.224486737	3.783736355	0.948356201	2.002808901	4.346435197	4.595694633	4.709941001	3.001082486	3.23171196	4.154322177
CGGA_599	418	1	1.556997159	5.946791721	1.658754864	4.248595716	2.49765129	2.419655314	1.110533371	1.064083342	2.084903381	7.714806594	4.241229684	2.021425036	4.101254525	3.613200729	4.599699897	2.294720094	3.355498236	3.009149939	0.009924027	6.519661805	1.04265266	0.106225094	2.928412017	3.005419283	2.850011595	3.727631159	3.156016164	4.134335367	5.13949682	1.93551832	5.381878678	3.640272379	2.898765258	0.67774644	5.011583714	1.222291155	0.104947303	0.210750859	2.664522737	0.75354137	2.114347279	5.145538767	3.280642476	5.070151366	3.399142646	2.750930054	3.661410733
CGGA_P358	504	0	2.462120386	7.297586046	2.753298832	4.271134385	3.642066966	2.986438377	0.684859435	1.625017179	2.127322924	8.08281949	5.590181177	2.349012456	4.107607875	3.738073421	5.097860023	2.324305852	3.157902561	2.830537737	-0.033903572	6.128833409	1.246295415	0.411653772	3.461955905	4.600901246	2.172167718	6.337106436	3.07652701	3.434646713	4.955016904	1.601415192	3.459965767	3.6477496	3.149120622	4.154456636	5.006620768	1.020988687	0.466925497	0.350531088	3.131200072	1.360519981	2.666743617	4.655828578	3.881475669	4.894897615	2.686524749	2.400173614	4.1264431
CGGA_1723	1282	0	0.774459372	6.029045002	1.950480334	4.436752585	2.852873979	3.243390425	1.095734522	0.62538249	2.198401456	7.426307343	4.315130961	2.297023808	4.372930355	3.492845026	4.609617359	2.578929616	2.553500727	3.379636885	0.692186379	6.12434884	1.403049265	0.042874434	2.737078923	2.763874949	4.340198787	7.360492307	2.996137109	3.094449987	4.901929292	1.396301339	3.565729814	2.93509446	2.683982999	4.343704704	4.56572297	1.066201726	0.013803829	0.017995141	2.958224739	0.581733269	2.411724625	5.05897396	4.46946213	4.779947798	1.973646985	2.922297101	4.487405558
CGGA_243	2977	0	0.737859595	5.088369252	1.770674971	3.417072612	2.088699193	2.549031681	1.115518107	0.35264661	0.521778584	6.18941211	2.84695601	2.818680695	3.963747741	3.454564163	4.542210693	4.673223477	2.292404587	3.329777232	0.009924027	4.465074082	2.761281962	-0.162164378	2.314129459	1.98367178	4.094337891	6.939824725	3.683808723	2.562982628	5.696033036	1.894203156	3.82029124	2.989290194	3.38426242	0.033202051	6.762953094	1.55003454	-0.047840138	-0.063205891	3.912584488	0.163504396	2.050023604	5.367969043	4.16139248	5.622348591	1.467311031	4.496309219	4.809585701
CGGA_1144	2505	0	2.051698788	5.788019343	1.691343255	4.055601315	2.258743324	3.069170128	1.095734522	0.811475251	2.130801792	8.517319843	3.207176466	1.942122755	4.432354146	2.91857749	5.399666638	3.451729153	3.238407665	3.485813518	0.107156609	5.889751263	1.526168133	0.380469892	2.477738698	1.817299356	2.014856174	3.828428755	3.164342312	3.306423524	5.004351245	2.003998536	4.574549329	2.920781062	2.615231044	1.266293138	4.547380788	1.020988687	0.039919278	0.045545857	3.536948861	0.450685663	2.312417214	4.271235068	3.64727562	4.461718419	2.225578638	2.917146391	3.391842584
CGGA_521	514	1	2.340891709	5.532823265	4.290407851	4.385183787	3.299353377	2.869627219	1.737830649	2.79369747	3.022693914	7.832373722	4.922496836	2.868951873	4.181521708	4.293761885	5.168115786	3.627680679	3.370297501	3.041842306	-0.004085589	5.71262681	2.079178427	2.036219044	3.34847959	4.051810558	2.683693824	6.244606818	3.590690699	3.501436041	5.254615683	2.508425882	4.759263092	4.924340219	4.061091536	5.223375213	6.168412954	1.68266412	0.115299031	0.271652785	3.545484147	1.983384571	3.527651561	4.602652644	4.194692146	4.329213271	4.150412396	3.133347914	3.395445903
CGGA_1421	1987	0	1.591454816	6.063254079	1.651516504	3.441926248	1.897930432	2.983361386	0.666736521	0.305889097	1.611054893	8.225857096	4.000798449	1.912481681	3.624061011	2.984975214	3.649991646	2.347006627	2.595310531	2.75615804	0.043749868	6.378440749	0.963194044	0.053436161	2.569459197	3.205311488	1.217631099	5.228629076	2.678605286	3.51104079	4.571731177	1.624632668	3.891929984	3.037961035	2.234931166	0.964425357	3.639535968	0.852074637	0.039919279	0.085875212	2.920067325	0.48478245	1.911180224	4.867276496	3.923969925	5.701769076	1.575989839	1.945906542	3.789286596
CGGA_P314	572	0	0.691655953	5.90772728	1.178590368	3.784808967	2.659218973	3.412959294	0.845148133	0.384846653	1.842358319	6.731808	3.67659584	2.285972428	3.644186813	3.329166902	4.613548461	2.398279185	2.17902298	2.838673316	1.302443137	5.562980908	1.362862835	0.042874434	2.400160463	2.199245287	3.22726484	7.727679371	2.897499325	2.790757038	4.746822607	1.213776583	4.21500141	2.271610057	2.733372463	2.650291739	5.20682022	0.84451023	0.013803829	0.045545857	2.740380043	0.244069934	2.028157903	4.872373492	4.839541225	5.205256582	1.233036584	2.540326615	4.415444036
CGGA_1071	2876	0	1.820183737	6.648352654	1.793298364	4.847045068	3.247828398	2.188923334	0.782374181	1.898457703	1.530215962	8.736182215	5.742829791	2.028580111	3.527772447	4.158920013	6.646458158	2.508833013	2.279007264	2.295873897	0.428780502	4.982896572	1.119248711	0.042562497	3.358289326	4.284140314	1.322796594	5.928761365	3.103171001	2.150592088	4.898218469	1.406041474	4.03182589	3.555899868	3.482078622	0.663944125	5.612766634	1.582244837	0.104947303	0.019503129	3.456762399	0.605966675	2.629929438	4.295056256	4.357874478	4.710598624	1.507283713	2.009700488	4.095996062
CGGA_1111	2582	0	2.069989857	6.430887409	1.889033595	4.532928874	3.254923523	3.580098927	0.936789947	1.466740606	1.774635445	7.453055733	5.232446136	2.388438446	3.786882957	4.054442998	4.436255085	2.045727329	2.509965729	2.937694328	-0.044040051	5.553623128	1.682921983	0.464263253	2.63446998	3.993552279	2.099285609	7.633874051	3.311151389	2.874197741	4.969932745	1.528770094	2.675034624	3.230905343	2.81370558	6.917383155	5.431629936	1.431478178	0.127453835	0.059119302	3.108042799	1.261931891	2.563970231	4.564839095	5.314867705	5.467462424	2.481384855	2.737917378	4.308145479
CGGA_P18	387	1	2.17510691	6.575002535	2.899776958	4.825678136	3.095520456	2.879187435	1.828103183	1.36441657	4.133809997	8.261831527	4.980864492	2.914595201	4.259106651	4.052564678	5.63969016	3.116202558	3.618992477	3.847484197	-0.044040051	6.009460888	2.05675655	0.084549469	3.223598771	3.88569655	3.76493401	7.010363217	3.634739862	3.739708963	4.963484341	2.628462764	5.956497708	3.977602643	3.414184748	4.106755628	5.590226215	1.47325008	0.039919278	0.780577474	3.909333027	0.8649079	2.689515444	4.67819373	3.544470812	4.715540546	5.51502582	3.649037657	3.772115251
CGGA_P19	1197	0	2.116485332	5.608741906	2.677614226	4.711183573	2.856126589	2.513612689	1.288033928	1.837820631	3.246667799	8.119710583	4.029484821	2.635484857	3.726767519	3.805217436	5.259773514	2.982865569	3.443775821	3.778867027	-0.044040051	6.128620502	2.196818549	0.307039659	3.017594309	3.22977894	2.502268482	6.268290249	3.64825107	3.337470525	5.029552887	2.493557686	3.822418737	4.024762231	3.484373256	2.935209229	5.425652785	1.623476566	0.039919278	0.627724098	3.582557993	1.234855836	2.813442451	5.149909976	4.111135338	4.358304695	4.718639772	3.361480819	3.761172696
CGGA_632	576	1	1.428413836	6.804225595	1.222442487	3.845150163	2.134321047	3.128045057	1.300595957	1.252411652	1.656876662	5.106290921	4.884816693	2.768520118	2.707290506	3.268869183	4.370816352	2.272466878	2.394132352	3.290670291	-0.046707521	4.149674832	1.240449281	-0.034908831	2.23857337	2.886796536	3.917236478	6.64406438	3.71858488	3.139694898	4.287447743	1.662290604	4.847065668	2.366871658	2.752633659	1.672901974	4.653067205	1.257632124	-0.047840138	-0.063205891	3.42587991	0.659057767	1.334606904	2.292158585	4.065819927	4.029764758	2.368000615	3.058414451	2.783026712
CGGA_1238	2282	0	1.698854124	6.366397326	2.433879826	4.329433268	3.046890568	2.817613539	1.13409854	2.268022865	2.714538666	8.03054034	5.813316695	2.438677233	4.20784124	3.683644859	4.652728507	3.331008963	2.968249323	3.30252535	-0.044040051	6.540923803	1.772772389	0.264115766	3.22172047	3.490087592	2.887470894	5.475407557	3.275902996	3.869526128	4.705792082	1.795033692	5.124933069	4.154344417	2.894172641	4.599175806	6.740064998	1.46408867	0.090648142	0.455980449	3.369327655	1.314355968	2.285696029	4.398829258	4.309098971	4.463173302	2.916389168	2.939293094	3.521537376
CGGA_1051	838	1	2.431343568	5.50601923	1.36976614	3.743514268	1.749213838	3.103295728	1.056165588	1.117930948	2.237247006	8.654139404	3.520857077	2.011516003	4.150998473	2.731087267	5.004582063	3.545281849	3.2940771	3.222845303	0.080464055	5.682818953	1.357008037	-0.045317907	2.355245873	1.845320998	1.866464199	4.774488229	2.936612266	3.085797089	4.80765062	1.871513442	4.353381455	2.908739054	2.305623728	1.524818516	4.223652635	0.903768491	0.013803829	0.017995141	3.22793064	0.484782426	2.607861028	4.434487037	3.693291183	4.32642208	2.018109707	2.90677069	3.198304916
CGGA_1738	469	1	1.281607062	6.136770369	2.364480124	4.815617156	3.173802477	3.040940682	0.763332348	1.309671177	2.412197839	7.571255744	5.348073985	2.676994089	4.565013779	3.797974747	4.16670066	2.26683141	2.69392663	2.749133333	1.46296501	5.891198525	1.109640932	0.4494768	3.276172072	3.331694982	2.476090212	6.674596852	3.081836887	3.562316789	4.616013014	1.498358617	4.952647973	3.796670182	2.886580509	1.599645332	4.759125618	1.270369265	0.039919278	0.843470667	3.036731147	1.174057939	3.355878335	4.915384293	5.343336143	5.019431719	1.874023992	2.467313484	4.085925427
CGGA_P98	317	1	1.641268371	6.060962032	1.651516245	4.209443716	2.630153496	3.014338701	0.591518998	1.309671177	2.099126878	8.069209345	3.994833807	1.930827263	4.221050008	3.215534066	5.001911581	2.383864327	2.839271525	2.843524484	0.124570834	6.24480364	1.145324703	0.348413697	2.745702145	2.663986405	1.982989998	5.762008772	2.764425648	3.32033875	4.979233728	1.503484099	3.638668016	3.261220854	2.672436997	1.937854282	4.132953232	0.741715441	0.052785599	0.150596924	3.072265543	0.707163058	2.272110205	4.81755632	3.754112491	4.587920373	2.158244656	2.334509234	3.888755145
CGGA_1212	2292	1	1.407904124	5.67235121	2.357678782	4.67308482	2.77164974	2.965335788	1.37418856	1.313974337	3.165507796	7.794422826	4.173781017	2.568572224	4.171865161	3.820021669	5.377260463	2.716902058	3.614932214	3.830897006	-0.044040051	5.8621595	2.355005555	0.084549469	2.699930305	2.963605406	3.406012776	5.994192334	4.026815333	3.416983886	5.021841044	2.285285126	5.554268696	3.348368978	3.090792048	4.274998973	6.728451166	1.659328097	0.013803829	0.112126281	3.745072728	1.144947707	2.882666657	4.83241037	4.534257156	4.67214056	3.847825166	3.754295483	3.672577628
CGGA_1703	1366	0	1.85051663	6.338837746	1.668730229	4.428329898	2.587798065	3.044438121	0.829204658	0.700516824	2.109776383	7.345157829	5.546265181	2.185825075	3.780936883	3.208585705	4.352125355	1.095913309	2.248109255	2.567157084	-0.044040051	5.873436824	0.979498558	0.281478732	3.070389615	4.032330251	2.232222475	7.348035296	2.706113992	2.939722345	4.761004465	1.814642098	4.719458008	3.808069235	2.572799152	5.32146048	5.860291508	0.592947962	0.078147677	0.045545857	2.817751235	1.496822744	2.758406999	4.874706714	3.573796761	4.941571673	2.108016004	2.273993876	4.280373562
CGGA_1169	1765	1	2.231433406	6.069045789	1.844780105	4.310704392	2.778661174	2.25666559	0.994378079	1.256744274	2.523131156	7.950334627	4.244563912	2.341535849	4.057403632	3.578401168	5.34347457	3.161061989	3.097656486	3.508625831	-0.044040051	6.102526693	1.908748073	0.364553886	2.570573658	2.967783782	3.087482807	6.999599689	3.232553443	3.488812499	4.863505913	1.907904359	3.42150688	3.1150711	2.582933716	3.290650809	5.323911504	1.163732607	0.039919278	0.150596924	3.206936746	1.089718011	2.536848827	5.03389666	3.920294339	4.2312969	3.659439879	3.262197546	3.806152502
CGGA_502	3781	0	1.658182587	5.475852975	1.904158264	4.369822834	1.995995346	1.538075534	0.807893963	0.987257452	2.338441303	6.142895195	4.212411975	2.635087484	3.811517153	3.171118992	4.202712484	3.1721953	2.24602342	3.277454691	-0.046707521	5.881422535	1.219140829	0.344343532	2.08037703	3.389069206	3.277041467	4.725943179	2.219524457	2.536536998	4.705214774	1.880195801	4.982785171	4.685343771	2.296609274	2.342616347	5.919205543	1.09966465	0.011586107	-0.071914438	2.697241862	0.727398842	1.55385125	4.249351129	3.309773938	4.067000408	4.560133372	3.09794881	3.141374181
CGGA_1406	2154	1	2.066732449	5.85843602	2.333493823	4.553042606	3.963573994	2.297946917	0.881554271	2.067258112	2.810182176	8.096199209	5.87103317	2.377465276	3.09615991	4.050925302	5.056130158	3.549987008	3.96060104	2.921312517	-0.046707521	5.507903835	2.322871314	0.042562497	3.477786348	4.735846958	3.054585749	7.047114151	3.585597065	3.391870791	4.782140256	2.652882759	3.873906786	3.556805937	3.672743366	4.056639611	4.968430408	2.062082882	0.090060125	0.242073978	3.584625507	1.227354153	1.965045282	5.174083743	3.716815238	4.56034078	3.396262612	3.010578349	2.676491374
CGGA_1487	520	1	0.818483079	6.30545441	1.549560194	4.916037702	3.250451287	3.263939528	1.195551056	1.388840153	2.434113803	8.680615544	2.649078109	1.78152422	4.307648853	4.04387804	6.364429309	2.487777311	2.133082563	3.048527647	1.208604542	5.647481422	1.474216651	0.063901373	2.727420515	2.910297837	3.969560521	4.903949266	3.348219563	3.661886802	4.445471838	1.52375813	4.452481967	2.567485043	3.08128786	0.761757808	5.58185496	1.157857101	0.013803829	3.046810059	3.142580186	0.406687946	4.158539537	5.329740147	4.241225751	4.906247264	1.193441979	2.715356221	4.135003487
CGGA_730	2118	1	1.419373648	6.313402981	2.082369077	4.497436909	2.863679177	2.832634379	1.029077472	1.489129641	2.738089879	8.080209833	4.624266058	2.189331117	4.178727808	3.943010503	5.552927258	2.922722636	3.224755813	3.542801128	0.133167568	6.648967463	1.776884699	0.124761848	3.22234657	3.438743404	2.733494823	6.217047329	3.371192989	3.983516276	5.02054982	1.775080433	4.055844778	3.504584993	3.172769332	3.178174934	5.067131773	1.281077617	0.115299031	0.112126281	3.619180469	1.004668355	2.729139826	5.079985362	3.839866115	4.379689528	3.389859714	3.070943456	4.171141517
CGGA_1497	1178	1	0.603797085	5.297856898	2.254976345	4.951049946	3.248207855	3.957715916	2.210251556	1.087021525	2.998908059	7.768562209	3.00370934	3.204406163	3.68782001	4.480019412	4.614617766	3.186436786	3.173472731	4.102129896	-0.044040051	5.031316069	2.642757166	0.021454462	2.359281851	2.34927823	4.553246576	6.192798822	4.224924868	3.212332346	4.923644706	2.482816534	2.108837521	2.228748316	3.308611495	6.035300145	3.989771808	2.032670359	0.013803829	0.045545857	3.6357062	1.02648966	2.22805135	4.069328782	5.687222295	4.742694206	2.693188491	3.870464171	4.130042564
CGGA_1286	2194	0	1.064942418	5.915869092	1.740868562	4.066228416	2.21609619	3.072008498	0.804904445	0.577858434	1.637281756	7.310512603	4.132175574	2.198044082	4.026847462	3.396427224	4.017641843	2.139380116	2.684142315	3.016051558	0.860461669	6.260277433	1.252728155	0.576150693	2.762752361	2.936136542	2.663197141	7.129968167	2.993244064	3.315721039	4.688136345	1.356261526	4.220092039	3.24045016	2.533925156	2.910230189	5.220206662	1.053452022	0.013803829	0.163187659	2.811856264	0.534214844	2.349287701	5.164090638	4.503147233	5.384399123	1.432276805	2.493048464	4.497401413
CGGA_1207	2331	0	1.999212779	5.600253423	1.479197353	3.817894098	1.982538008	3.182315575	0.737714143	0.561575909	1.995016311	7.45682778	4.304028101	2.017779163	4.123152658	2.413796727	4.103209221	2.349501022	2.858888947	3.069645781	0.089439495	6.360699522	1.13118108	0.419318864	2.031399024	2.279658382	1.83451678	5.362711039	2.966823471	3.154409972	4.692320282	1.434977224	4.328338633	2.908739054	2.155557514	3.429050836	4.305822257	0.910979983	0.013803829	0.017995141	2.976769252	0.361054199	1.92643791	4.726565287	4.452253589	5.181538475	2.253443064	2.585632099	3.788890648
CGGA_1786	1128	0	0.477632123	6.175172982	2.202429685	4.464355069	2.766949991	3.373570214	0.657576326	0.494068431	1.517452864	7.371962247	3.68994368	2.756121779	4.060200746	3.677107134	5.128568192	2.533205115	2.354061548	2.961085059	0.22323256	5.947629924	1.71796586	0.323768922	2.538940211	1.964950207	3.741870052	7.224669574	3.098899408	3.020006142	5.096785311	1.290342331	4.21602066	3.066306039	2.739935735	2.772738506	5.20489539	0.859593087	0.151432481	0.112126281	2.963316831	0.42447671	1.994239688	4.909316054	4.126315028	4.710689895	1.290341346	3.023619724	4.540856322
CGGA_655	3600	0	0.849221188	5.321123719	1.640981091	4.400635254	2.681726415	2.898200634	1.595897643	0.840724136	2.824423792	7.531299666	3.244481383	2.472616638	4.08537155	3.427863374	4.805420736	3.287048562	3.144502798	3.915491094	0.023741541	6.233878626	2.360484301	-0.086191217	3.127235864	2.886796536	3.385556715	5.131737108	3.747198113	3.351067119	5.537667033	1.833822234	4.62960569	3.254642048	2.613176673	2.481397428	6.002215533	1.349405943	-0.047840138	-0.089590631	2.831339467	0.727398842	2.972331537	5.619420082	3.864578308	4.367825794	2.097770781	3.986365279	5.052836674
CGGA_107	2156	1	0.738244624	6.611033183	1.955092468	4.913067216	4.173219035	2.723520061	1.66973123	2.191751851	2.933739073	8.201922267	6.272257979	2.508292473	3.735438409	4.385011537	5.433881999	4.00294599	3.479838406	3.065717567	0.261678973	5.377470276	1.637591267	-0.01144543	3.733744966	3.339731143	2.701854322	7.148619185	3.741375454	3.171866914	5.023315186	2.461025499	4.036139903	4.106402185	4.224919694	1.077667625	6.462775963	1.590712636	0.103031145	0.271652785	4.109972941	0.913284738	3.246221511	4.508126519	4.741500459	4.973650093	2.74854415	2.711203239	3.909898622
CGGA_1882	842	0	0.633683212	5.681922006	1.982435429	3.547241635	2.310656699	3.340619226	1.282448941	0.577858434	1.68312581	7.312823179	4.12071206	2.178774281	3.706739483	3.041093183	4.088941508	2.124295901	2.287011504	2.783805734	1.081893843	6.348832478	1.080291728	0.281478732	2.641816889	2.969868598	2.779482822	7.169891215	2.794997788	2.926271178	4.256596511	1.482841996	3.050752832	2.719806015	2.660766259	2.759098305	4.048885801	0.84451023	0.039919278	0.072561587	2.670220383	0.604819985	1.47589064	4.577730324	4.907692915	5.826590014	1.699019922	2.216487742	4.45195905
CGGA_1020	1120	1	1.865478754	5.113002856	3.128475275	4.758670214	2.593191725	3.540138214	0.990201299	1.385862805	2.15781919	6.084836448	3.731313241	2.239403214	4.091564239	2.901042809	3.88307619	1.759104905	3.078709134	3.651145572	-0.046707521	5.893624147	1.692466249	1.136884949	3.022394412	3.662310325	3.697326371	6.926690845	3.396472743	3.936907784	4.566219452	2.204462476	4.187397348	4.379675204	2.928582105	3.954782251	6.619735641	1.212033247	-0.047840138	0.087907368	2.5934156	1.188196475	1.938470499	4.063506962	4.444584623	3.03011488	2.615393382	3.390154118	3.38837572
CGGA_1205	929	1	0.918951466	4.746777247	0.935961976	3.868455728	2.294245767	1.709803081	0.591518998	1.261247943	2.565335082	5.09853534	4.566311879	1.003626843	2.407070788	1.573277693	1.767224349	1.83940183	1.94622345	2.292712715	-0.044040051	3.864673158	0.860304234	0.063901373	2.719634588	3.169604884	2.40683605	2.95317852	1.992948767	2.009020674	2.834400494	1.012055954	2.522868473	2.874451957	2.032799201	2.70151164	3.904602801	0.638590806	0.090648142	0.017995141	1.792215646	0.534214844	1.355568212	1.490388585	3.453239734	2.751007429	2.182678051	1.320138235	2.352811004
CGGA_704	2572	1	1.638547005	5.592504727	1.806062307	4.536606188	2.219642128	2.984441372	1.085313096	1.096014131	1.84603378	7.709950281	3.832724401	2.669888784	3.948581315	3.595882838	4.216447529	2.033677116	2.695871783	3.567559944	0.252204209	5.621289608	1.801264818	0.665589205	2.988414543	3.373052259	3.809572474	5.208809352	3.375096492	3.479117103	3.850443553	2.192888864	3.956287102	3.921749771	2.682381527	3.122400779	5.001609184	1.22739319	0.155150932	0.459535709	2.727499623	1.544992511	1.472914112	4.724846559	4.315090047	4.989481407	3.279507912	3.336219379	4.308634248
CGGA_903	1455	1	2.319655842	5.434926625	2.872199339	4.938345974	3.05679628	2.57509255	1.908936762	1.878200606	2.75702978	8.246923261	5.469546067	2.326411994	3.083395371	4.240937095	5.312287715	4.247688472	3.314105184	3.710605291	-0.044040051	6.261320848	2.47416548	0.456893928	2.903158473	4.309267888	2.972370635	7.517741658	4.042435706	3.685538275	5.115509221	2.647291168	4.795934544	4.751502099	3.445311738	1.829864975	6.258426012	1.910721315	0.013803829	0.112126281	4.113718911	0.959827165	3.681541361	5.018748923	3.985639232	5.128884963	4.435870849	3.850246241	3.934155106
CGGA_1022	3265	0	2.471173313	6.818848014	1.907114591	4.776801702	2.75117528	2.055638744	0.632196455	1.833643505	3.02663482	8.484275765	5.346925539	2.153479901	3.817640758	3.268009934	4.334170249	2.964667817	3.489429181	2.146020818	0.449408274	5.048378218	1.604224027	0.014133413	3.660613458	4.423515047	0.56777683	4.506161605	2.747458528	2.936309716	3.924757257	1.721493353	4.800498685	3.443474626	3.015156191	1.101458381	4.709602449	1.586220764	0.082520775	-0.012666794	3.469872897	1.132613538	2.360514652	3.262198028	3.445925265	5.361205242	2.546772763	2.720669843	2.660706619
CGGA_1875	866	0	2.352887475	6.666017988	2.484443665	4.051588278	2.705130092	3.228325043	0.921971943	1.028130924	2.296347904	7.460655855	6.63055859	2.326411994	3.872165183	3.298560726	4.208517847	2.026036258	2.580954872	2.775241791	0.053053188	5.799318917	0.929889516	1.276784182	3.433726514	5.151172294	1.408786795	6.082428987	3.038535034	2.567098698	4.269721772	1.308702906	4.53028409	4.805232838	2.961983637	4.24983442	4.44565572	1.259567595	0.065527598	0.30600681	2.854295421	1.470746317	2.251440833	4.129499735	4.811881674	5.981927857	1.915934934	2.325644475	4.477111353
CGGA_1880	855	0	1.842024243	5.964321041	1.788627801	4.402653704	2.632828387	3.190968436	0.860892377	0.777922389	2.033217727	7.225619451	3.386294896	2.507023725	3.987508742	3.293767607	4.522941779	1.596927477	2.46253636	3.159846334	-0.044040051	5.68771075	1.397392023	0.562747783	2.356592862	2.562054818	3.678172002	7.107511834	2.975709306	2.783000394	4.975755989	1.669689872	3.238446589	2.260052178	2.315355621	4.606958149	4.889971736	0.889217911	0.013803829	0.317272166	2.882229226	0.459299037	2.139885129	4.530194109	4.480700811	4.92526918	1.605958092	2.896295385	4.298361629
CGGA_1514	76	1	1.402135063	4.504732306	0.711249942	3.745304788	2.356691324	1.633571287	0.845148133	0.824629434	2.500186933	5.513616754	3.635697134	1.239626615	2.760497509	1.721684772	2.854079043	2.016061141	1.881639001	1.868375868	1.026440161	3.905037665	0.717548785	-0.033915468	2.217871318	2.188410265	2.099285609	2.262682102	2.069743629	2.290016413	3.04720785	1.166606073	3.957970551	2.891701708	2.55224037	0.074868966	4.914240629	0.673929711	0.013803829	0.059119302	2.342392419	0.534214844	1.417228085	1.815723201	3.702726442	3.340479308	1.82448311	1.327602038	2.000820609
CGGA_1335	1947	0	1.896350629	6.012482714	1.663016423	4.285743254	2.974835876	3.065753526	0.804904445	0.918819368	1.963576946	7.746954219	3.840956601	2.332489502	4.215667052	3.40935472	4.963008586	2.500942822	2.687413782	3.013299461	0.320325805	6.216167617	1.655933761	0.063901373	2.557124558	2.329734777	3.315617404	7.530994318	2.933539549	3.241353992	5.213492542	1.445789754	3.543888074	2.918381462	2.803469721	4.066838633	4.995748225	1.020988687	0.013803829	0.085875212	3.190895939	0.501482075	2.050252301	5.14378362	4.239821026	4.826802059	2.549578549	2.932526773	4.413498984
CGGA_P110	800	1	1.534592192	6.16655263	2.179262525	5.086652244	3.526477844	2.837595133	2.359196912	2.012966932	2.798102168	8.317930072	4.191207161	2.368191408	3.222376222	4.328923819	4.853471166	3.98412267	3.429322162	3.745278531	-0.044040051	5.786695715	3.121349912	0.154021311	3.461955905	3.347721644	3.896458153	3.910248689	4.037926404	2.934698582	5.122000846	2.000703092	3.519955373	3.529500449	3.711888599	4.498122336	7.007354284	1.897838811	0.151432481	0.188032299	3.864410936	1.164431131	4.025540009	4.201021417	4.8766767	4.986073938	3.12259784	3.565178659	3.833171993
CGGA_1340	1109	1	1.651668752	4.585428882	2.020489773	4.444017523	2.947591308	2.805711524	2.261038132	1.410379687	4.012210869	7.730627885	4.078342505	2.245873355	3.517074011	3.894764415	4.6950347	2.373712264	2.940214561	3.744252467	-0.046707521	5.738778915	1.882189625	-0.005227219	2.68076648	2.481553317	4.033908514	4.326058534	3.842100141	3.614973568	5.02736097	2.404976296	3.885735894	2.360331124	2.823712896	2.830033531	6.144701605	1.537767583	-0.047840138	-0.089590631	4.052140872	0.528971787	1.289027733	5.053912316	4.023283025	3.673543815	1.716020719	3.34402057	3.492979112
CGGA_P103	983	0	1.256241617	5.725062744	2.3913434	4.669722657	2.891269075	2.853035006	1.440094413	1.196554868	2.940953194	8.1592137	3.940640994	2.225420125	4.205421681	3.552748725	5.554900748	3.749123846	3.333760825	3.906597703	-0.004085589	6.191536279	2.306352759	0.114840266	2.950330516	2.06734228	3.120735529	5.680826405	3.661580221	3.565040683	5.131737897	2.140273562	3.929166434	3.357138806	3.422341121	1.074897469	5.787874839	1.417235371	0.039919278	0.059119302	3.820957196	0.558203987	2.463341747	4.86644706	4.165495266	4.601014322	3.343340523	3.291850848	4.044053233
CGGA_1621	1607	0	1.785567411	6.357306728	2.031160633	4.560243361	2.776329175	3.290119178	0.876442158	0.663555643	1.505957198	7.578110926	4.193127916	2.500653125	4.099913806	3.482946262	4.924127819	2.274841352	2.228106381	2.907720527	-0.044040051	5.849403653	1.51082279	0.16361082	2.859990811	3.462446774	3.811438353	8.138456804	3.160682877	3.122775545	4.899415534	1.8300882	3.691227776	3.431999987	2.72012453	4.437087807	5.664971235	1.085084459	0.013803829	0.072561587	3.049235292	1.154727991	2.299131121	4.995518983	4.222830841	4.884035527	2.076960875	2.74801959	4.490433764
CGGA_1649	1047	0	0.792230765	5.187206384	1.917743986	2.916593361	1.213773979	3.259195715	0.469534734	0.365603639	1.698035116	6.720182519	3.45875811	1.474278638	3.195887995	2.28465865	2.959791735	1.592091841	1.506809956	2.502628242	2.283118071	6.066057037	0.805267307	1.258564994	2.804287839	3.651872643	1.755154195	7.064540692	2.266660647	2.542776464	3.545040824	1.24630877	2.317080219	2.595079477	2.011626787	3.024902133	3.562808086	0.82153537	0.115299031	0.112126281	1.967609203	0.930945931	1.310956672	3.87014162	4.050047052	5.494226815	1.121241443	1.584706125	4.105550175
CGGA_P346	522	0	1.979993927	7.184205945	2.119529939	4.193737196	3.540212506	3.08776738	0.55215577	1.384805218	1.806704063	7.56612954	5.349370705	2.858318982	4.036182287	3.874457296	6.704765772	1.811769276	2.397939405	3.174169173	-0.044040051	5.757026295	1.575917454	0.976854153	3.039156345	3.788859294	2.516316214	6.283296712	3.147145956	3.285189831	4.858263451	1.660820427	3.259616644	3.642071942	3.214357812	4.046895852	4.88240243	1.248670872	0.115299054	0.525310499	3.224027545	1.159589107	1.560915501	4.237676558	4.24717842	5.446366328	2.930412202	2.791385967	4.302287249
CGGA_P422	430	0	0.861200197	6.670885493	2.765926127	4.145784792	3.199187946	3.029199516	1.394837213	0.722143026	1.927220055	8.085087453	3.370566375	2.198044082	4.213265969	3.899731599	5.689476721	3.580482521	2.920892327	2.906199874	0.043749842	6.685757325	2.269166946	-0.022625374	2.670736403	2.967783782	3.630031968	7.649861262	3.02460406	4.026012782	4.842359317	1.918597352	3.668296525	4.364310307	3.309899872	2.519881294	6.788437953	0.925278243	0.039919278	0.072561587	3.741200534	0.29417505	1.911180171	4.748793281	3.228563347	4.871468924	2.417747633	3.323086841	4.268985411
CGGA_1693	517	1	0.869593607	5.410486261	1.518033895	3.93332671	2.123136392	3.075405303	1.152851104	0.663555643	1.717636364	7.092031382	4.175729095	2.166313532	3.468367935	3.253747676	3.723013936	2.071464062	2.367417398	3.315075349	3.779915669	6.418317119	1.246295415	0.589398627	2.80971321	2.581393287	2.214510619	6.014542075	3.021793697	2.966104248	4.396506419	1.265390009	3.893231315	3.330660931	2.711202163	3.534752153	4.356273164	1.232143484	0.127453835	0.045545857	2.584899488	0.976835472	2.459447832	4.871548998	5.18999926	5.673193835	1.067209642	2.480256943	4.612127092
CGGA_300	2199	1	2.141293176	5.589199734	1.403556098	4.421515059	2.640664552	2.850701455	1.412009703	1.241292018	2.278883804	7.576026042	3.58270468	1.564292597	3.884721666	2.895840638	4.828985126	2.324690129	3.178725132	3.540309738	-0.046707521	6.361299379	1.479206704	-0.096734853	2.750168826	2.828928796	2.757707918	6.302535457	2.806234471	4.273869987	4.828047796	2.238699144	3.933704345	2.923043842	2.912078488	1.255364599	5.142109177	0.824584567	-0.047840138	-0.054581487	3.749930746	0.828291113	1.45766157	5.124790831	3.531421636	4.385062845	2.828403545	2.718489527	2.795872689
CGGA_1013	1725	1	2.583334363	5.630207361	1.831244331	4.451455259	2.416152411	3.664367407	0.681904697	1.024612612	2.240447746	6.427102362	3.958366772	1.612439451	4.28862013	3.141993952	4.04007104	0.975831197	2.107258054	2.966711643	-0.046707521	5.836822694	1.197519579	-0.096734853	2.668151349	3.706688934	3.609909906	6.47679038	2.845343437	2.973132124	4.449374068	1.605026249	5.323008561	4.058080112	2.101438978	3.018209469	6.09539821	1.007756237	-0.047840138	-0.089590631	2.210786536	0.824274733	1.442234041	4.550119877	3.86313115	3.876049519	4.423163725	2.959560826	3.318052421
CGGA_1434	81	1	2.181849077	7.317660667	2.453065323	4.110245101	3.52243788	3.127248235	0.780126239	2.495946302	2.692729605	7.961791233	6.014712793	2.811810811	4.77461089	4.146892117	4.787776816	3.23783697	3.260459781	3.130613579	0.395820187	5.408735533	1.521074969	1.502459381	3.673981905	4.408826126	1.83451678	5.574300313	3.089748834	3.563225299	4.832507267	1.889854237	4.801840198	4.099269405	3.476673131	1.915156547	5.004910309	1.436189889	0.078147677	0.888841555	3.680406999	1.855441824	2.638502117	4.426072402	4.440739974	4.695607476	2.922015394	2.683815507	3.662227917
CGGA_1002	305	1	2.829097142	6.185342575	1.713580261	4.261832072	2.330377118	3.206069288	0.994378079	0.98334958	1.931313161	7.766500209	4.639708605	2.332489502	4.180901555	2.99795907	5.345381377	2.48335455	3.170376912	3.400001399	-0.013928261	6.222463588	1.206943405	0.708157323	2.536647004	2.841269627	2.659056461	5.745452118	3.128382384	3.470079395	5.103236802	1.76700006	3.804454456	3.029120862	2.368909917	2.464850025	4.687461047	1.072528572	0.013803829	0.031838699	3.357996273	1.221090841	2.204200142	4.75902738	4.439849755	4.876201	2.113123473	2.927424177	3.857603478
CGGA_1725	1282	0	0.966672389	6.065949794	2.682973688	4.82664663	3.037804711	3.443372989	0.944134112	0.764226425	1.616345129	7.592543346	3.271903835	2.240493421	4.408302347	3.737559138	5.615971765	3.105988831	2.284621535	3.539432051	0.982774898	6.222757603	2.191063395	0.124761848	2.693952003	2.490737779	3.93392016	6.772033684	3.536265055	3.194255297	5.203041574	1.440395959	3.874891374	3.121307379	3.203044101	4.051859733	5.888437083	1.323006546	0.013803829	0.059119302	3.365941981	0.67878245	2.636819807	4.946828943	4.621444678	4.827795124	1.583544042	3.23171196	4.567364688
CGGA_P421	308	1	0.613828215	5.927095288	1.296535558	5.009128306	3.848049063	3.271485418	1.015312381	1.87289654	2.320407358	8.257333479	5.67634651	1.983908489	3.190180503	4.314832461	6.192118876	2.505297664	2.022529235	2.749133333	-0.044040051	5.672173591	1.875258659	-0.045317907	2.966150982	2.967783782	7.481329415	5.700742077	3.139683462	3.476032092	4.457244902	2.026802628	2.404075265	3.23664027	4.260270116	1.547221269	6.345001937	1.548497469	0.039919278	0.372270087	4.077275385	0.442011386	0.962082617	4.654970765	4.922803651	4.471374475	2.325063881	3.484553417	4.503199564
CGGA_1716	1332	0	1.217335	6.135926911	2.832132016	4.794206613	3.528204497	3.225384389	1.761012716	2.031669065	2.806154298	8.099063755	5.188522854	2.492953736	3.770793532	4.048042151	5.257320544	4.335505609	3.687003713	3.821210596	-0.033903572	5.379953349	2.408931742	0.602495149	3.92210637	4.250015776	2.178306071	6.270935715	3.981076773	3.656924314	4.847247137	2.535532454	5.358874356	3.42202749	3.468917754	5.003164901	5.225898287	1.705568542	0.448085333	0.636671154	3.84711588	1.609442992	2.124543361	4.13096507	4.491835177	4.711437229	3.286612256	3.496732964	3.927507392
CGGA_752	3486	0	1.436102651	5.422179386	1.936338594	4.551288291	2.334531651	2.55122088	0.729766636	1.373414086	2.168735045	7.90230258	4.456071072	2.176950949	4.254045017	3.588621161	4.611441606	3.075853467	2.440174418	3.161268908	-0.046707521	6.501443029	1.510367022	0.132441605	2.613224143	3.04066492	2.314647015	5.422922692	3.368482003	3.736168881	5.076199042	1.579855491	4.873116498	3.878105385	2.917045312	1.892324274	5.20519713	0.995844609	-0.047840138	-0.020893755	3.371955986	0.924033794	2.564086312	5.463464567	3.427868055	3.996955386	3.447294313	3.228380289	4.261433398
CGGA_P328	546	0	1.781132085	6.502159155	2.269619446	4.929595793	3.839503548	3.212546974	1.353196528	1.835078164	1.893974214	8.532208381	5.368668602	2.070463016	3.53176247	4.121936726	5.238828007	3.371333031	3.018356531	3.194138154	-0.044040051	5.989264271	1.91241068	0.173120661	3.36847572	4.572434663	2.238070159	6.931551202	3.434292996	4.224571099	4.573211204	2.007284519	2.526528593	2.999994626	3.240763664	5.247698273	5.428046888	1.615366789	0.090648142	0.200290252	3.442098869	1.031884894	1.812018294	4.443468123	4.468303166	4.47903036	3.859125489	3.315957556	4.491944783
CGGA_D52	3057	0	0.253748362	5.677009716	1.633807499	4.120760294	2.268324019	2.598706861	1.149886038	0.176787971	2.041201005	8.434963748	3.179104655	1.783013379	3.89844696	2.874890325	4.936245015	3.826897054	2.823145133	2.882977639	0.252204209	6.156123554	1.819239059	-0.015034165	2.550304804	1.861610933	3.009033754	4.814541411	2.723983449	3.028449069	4.875617026	1.682264501	4.363205788	3.035277728	3.284816283	1.7769905	4.922701956	0.811050805	-0.039100518	-0.080708779	3.497306601	0.155946277	2.096961964	4.10148479	3.865301445	4.665910696	1.758480704	2.772245316	3.498253803
CGGA_1329	326	1	0.573357277	6.311717725	0.896892661	4.720780466	4.930120749	2.887350325	1.427725701	1.385862805	2.313906223	7.998161499	4.568379264	3.481845646	3.884721666	4.560674831	3.589698583	-0.958528341	3.03747872	3.401010697	-0.046707521	4.29073939	2.463281637	-0.107378432	3.183051085	2.45508023	4.119367928	8.700991778	3.624749756	3.674603482	4.228865674	2.933895875	4.115699483	1.461223871	3.38426242	2.398465711	5.018675051	2.425894048	-0.047840138	-0.037578703	3.725357849	0.374398878	1.731973421	4.001161641	4.044696015	4.732696467	1.824064978	4.361901176	4.532103203
CGGA_1417	2001	0	1.072230427	5.732551851	2.25865267	4.600937381	3.152721048	2.616801983	2.056530669	1.560793867	3.169994087	8.054907921	4.185424858	2.33852988	4.011586246	3.656120426	5.320840563	4.35921729	3.838370289	3.724183869	0.098336577	5.895268264	2.726101182	0.307039659	3.376703992	2.70730609	3.950049585	6.817918421	3.733885657	3.216164099	4.938856919	2.447746546	4.558123292	3.44354447	3.857907183	3.056201141	5.427249754	1.459481943	0.090648142	0.017995141	3.903414888	0.73490223	2.78102203	4.813625255	3.96099953	4.669410216	4.023211223	3.74630437	3.925452869
CGGA_P144	892	0	2.224919571	6.148277717	2.645001333	4.273311645	2.634164208	2.6586104	0.796699095	1.68899988	3.099338636	7.824386136	4.539253724	2.681264066	4.266265718	3.605177121	5.457565465	3.152476525	3.783181449	3.814702972	-0.023866958	5.797034388	2.146982142	0.264115766	3.391366214	3.219345143	3.343318528	6.987106869	3.257240913	3.430518387	4.840352632	2.587877723	3.984948823	3.944862657	3.542001971	2.968431052	5.646557897	1.422000919	0.078147677	0.248269632	3.817368606	1.292783962	2.72131821	4.542391804	4.117776176	4.485205617	4.373794785	3.320715759	3.531456138
CGGA_883	1016	0	1.275307839	5.85464834	1.93654875	4.617967073	3.15762312	2.929637165	0.944134112	1.076533698	2.025672025	7.785558516	3.508894477	2.371108896	4.157367087	3.842985598	5.406700073	2.734807581	2.872681481	2.993840298	0.005662884	6.005901451	1.604785506	0.032214508	2.931048622	2.326451143	3.358705934	5.636712009	3.235956884	3.446933649	5.22412797	1.841537115	4.976957272	3.121307379	2.831888524	3.923103861	5.181057039	1.091315295	0.065527598	0.017995141	3.079826188	0.6423582	1.938506016	4.981729645	4.37893474	4.695987383	2.656127105	2.985511897	4.213574947
CGGA_1239	2280	0	1.384686765	6.033840353	2.061269555	4.531224753	3.080725672	3.240006818	1.399946413	1.143076362	2.710207294	8.32569828	4.335333959	2.637713461	4.607778601	3.769966888	4.942852951	3.732969911	2.66763047	3.747365866	0.207438309	5.969927732	1.72656653	0.182552339	2.805194146	2.70479479	3.179237644	6.557975367	3.391711423	3.531860483	4.833407188	1.806839498	3.221263608	3.632078533	2.89983179	3.624216927	5.214965395	1.328148959	0.090648142	0.200290252	3.233110609	0.936776422	2.463341747	5.11546414	4.076959597	4.40987231	3.177178782	3.340706625	4.411960212
CGGA_1127	2547	0	1.170572973	5.832071545	1.580360841	3.374337926	1.837533203	3.190461143	0.720341186	0.62538249	1.573371141	7.191950381	4.489970724	2.278002858	3.79415529	2.838695078	3.33522794	2.093516203	1.863965106	2.511459599	0.514335644	6.112517281	0.776749923	0.659645039	2.660492637	3.383906711	1.608744546	6.376167459	2.604130803	2.946381751	3.98545715	1.413038272	4.067300098	3.298203194	2.318580331	2.869352205	3.763282256	0.859593087	0.013803829	0.031838699	2.412451419	0.721111006	1.458142354	4.670963917	4.162873231	5.319527713	1.837038808	1.536699514	4.263359177
CGGA_1620	1427	0	2.151256493	6.021686105	1.62232617	4.094917884	2.415668136	3.010740628	0.620254539	0.771094458	1.885520746	7.575412098	3.651432029	2.000989187	4.442731258	2.900972392	4.959718907	2.077808208	2.784108708	3.003614728	0.124570834	6.312645853	1.145324703	0.094735583	2.560502007	2.732181077	2.546216382	6.447591558	2.77893062	3.185095856	4.74559004	1.4074871	3.31715086	3.353636998	2.325001288	3.418713097	4.583785028	0.716729109	0.013803829	0.031838699	3.141164562	0.814545608	2.114206076	4.898272185	3.9977699	4.55986804	2.12328077	2.464706053	3.957972162
CGGA_1739	515	1	1.722185159	6.831919532	2.090715965	4.575891489	3.210106087	3.008937467	0.737714143	1.172550307	2.403877546	7.844209111	4.816916297	2.575707549	4.256229207	3.656678226	6.258792826	2.591087963	3.02549391	3.295135847	0.543360635	6.268218366	1.604785506	0.094735583	2.942335889	2.797229096	2.836455765	5.964319263	3.260560083	3.382886189	4.998889975	1.314758026	4.443071705	3.335996882	3.274553635	4.351390948	5.275920453	1.2097577	0.013803829	0.163187659	3.456656147	0.90734056	1.838399031	4.537182929	4.598295451	5.014269809	2.425867023	2.864247365	4.222765953
CGGA_165	183	0	1.150058361	5.47773396	1.296535558	3.08094931	1.558011898	2.868940929	1.213416484	0.403776792	1.605741829	7.172716098	4.564876549	1.893790249	3.116442595	2.689574332	2.835679386	1.367868861	1.94622345	2.450387015	-0.004085589	5.976287914	0.697132547	0.852982547	2.499300495	2.9719505	0.991333476	6.386038394	2.372694416	3.090132934	4.000183128	1.498358617	3.249073769	2.4478677	2.234931254	3.031126002	3.613892196	0.496275436	0.013803829	0.017995141	2.22887888	0.415614526	1.027688383	4.197744366	4.042599978	5.262627347	1.308917956	1.584706125	3.90184936
CGGA_482	2511	1	1.012863095	6.20656171	3.576415807	4.637431577	3.372396933	3.029790121	1.440094413	1.859530392	2.39829958	8.259135066	4.338194601	2.734151741	4.067158183	4.03205032	5.359995999	4.158651478	3.114134177	3.420929242	0.58814624	6.293648107	2.088658574	0.889037244	3.049419828	3.014970967	3.086016824	6.495037896	3.487473653	3.604186653	5.375021389	2.083421997	3.525120947	3.428683794	3.371238007	2.932398126	6.392296734	1.565556894	0.151432481	0.283198698	3.691887772	1.154727991	2.807612406	4.885747483	4.120888848	4.871152204	3.225164368	3.42043712	4.311689436
CGGA_554	134	1	1.581281701	5.940857661	1.031021879	3.739924999	2.802841642	3.255863249	0.480163599	0.365603639	1.698035116	7.424766959	4.566790019	1.797248479	3.675178376	3.029701416	3.395155032	1.442102251	2.138591933	2.511459599	0.043749842	5.846671344	1.027095896	0.094735583	2.420695389	2.967783782	1.733391928	6.971977317	2.507112456	3.173196998	4.412410166	1.233407349	3.09429579	2.349918509	2.541811966	1.301068421	3.597108253	0.656386464	0.013803829	0.059119302	2.623723691	0.467852482	1.40794506	4.072442329	4.364786714	4.791018172	1.290341346	1.941689505	4.388473884
CGGA_P111	971	0	1.349142411	5.839082112	2.478226614	4.662589376	3.020323661	2.746103287	1.698219344	1.621723927	2.911839416	8.077705131	4.424904558	2.73717667	4.096212973	3.939649465	5.439578605	3.821160602	3.315007012	3.754983383	0.735748421	6.044790815	2.538112497	0.889037244	3.181527823	2.974028516	4.332743397	7.177845955	3.790337784	3.512950907	4.986915471	2.089542476	3.434450793	3.544847169	3.724252498	3.087666442	5.166719442	1.518065616	0.078147677	0.175665442	3.586190522	1.031884894	2.825019379	4.952543052	3.956098464	4.52508346	4.413624834	3.435490834	4.127136165
CGGA_362	1680	0	2.310457681	7.522858291	2.926798894	4.649322628	3.500235571	2.651053701	1.353196178	2.670503378	3.681584811	8.1569058	6.003411019	2.228789932	4.147799137	4.041219495	6.954933707	3.061529745	4.020354721	3.465221585	0.183278098	6.392452697	1.990228541	0.847737996	3.947146666	4.087154457	1.061414918	5.98029747	3.645264789	3.858010062	4.930571111	1.674098881	4.313270915	4.320621904	3.721615071	3.2993121	4.293386506	1.55278461	0.476245564	0.563429744	3.837298636	2.007933844	1.345796109	4.608245948	3.643214153	4.737616014	4.20053796	3.148752185	4.167030772
CGGA_1273	1912	0	1.108129528	6.284897102	2.674926485	4.089758618	2.916116641	3.380802653	1.384555257	0.989042388	2.497611302	7.989854315	3.595490591	2.501930563	4.47603795	3.496777314	5.190155206	3.648576415	2.914326622	3.35186778	0.015318959	5.721067061	2.261042839	0.332042905	3.022089261	2.822893904	3.775886457	5.545825523	3.383944962	3.646926626	5.215899792	1.810747248	4.37072463	2.974861025	3.158049686	3.53004247	5.742316622	1.402825667	0.052785599	0.099062687	3.79482887	0.581733269	2.658505322	4.394811403	4.451372211	4.662746617	2.492990962	3.496732964	4.089103964
CGGA_796	559	0	2.262566932	5.850526429	3.151560446	3.964457573	2.918654213	2.342718258	1.173884624	2.256827938	2.808392914	7.054134936	4.484567289	1.758875567	5.095381596	3.314690228	3.93534033	2.726239097	3.535784326	2.739104902	-0.046707521	6.063846857	0.749225178	1.592177566	2.987575585	3.186042485	2.021645373	2.072422502	3.380045435	4.448673889	4.734226803	2.127723872	4.838131305	3.929348502	3.156517698	2.614492793	3.92075354	1.001812537	-0.047840138	0.1514407	3.779331304	0.8362784	2.703901709	4.350548364	3.590243267	4.426669385	3.005549079	1.957824514	3.428890309
CGGA_D16	261	1	2.260494303	6.294985418	1.824991469	4.739299515	3.438724821	2.817065002	0.565332142	1.94914873	2.685404957	7.043275702	5.178343487	1.245362841	2.427697288	3.2166465	3.201625216	2.220999669	3.61003843	2.692389665	-0.018114124	5.557851702	1.213765194	0.365597587	3.629734157	4.176446824	1.335215024	5.953152233	2.923748196	3.294783656	4.436167768	1.51077157	4.38636281	4.745986274	3.881978655	3.435868848	6.134198355	1.609849305	0.09753527	0.019503129	2.831339467	1.735870461	3.64738492	3.571660375	3.769941944	5.174460643	2.804573902	2.506056075	2.605551333
CGGA_835	517	0	1.23818574	5.951328312	2.071262825	4.29173113	2.35118797	2.568633836	0.875574177	0.660348815	2.224799181	8.271645162	4.592034886	2.495764574	4.371276347	3.571814388	4.726160429	2.828625696	1.585896041	2.68336131	0.090912682	6.001024016	1.668918816	0.070289623	2.413965435	2.483934438	3.042836219	7.24856611	3.069798038	3.437897575	5.700954816	1.107576007	5.199938812	3.436561904	2.575541662	1.281486799	5.477646618	1.065882288	-0.021877914	-0.071914438	2.735501253	0.214946872	1.82270209	5.694712425	3.606529763	4.136621056	2.03611285	3.534730213	4.9268778
CGGA_560	3722	0	1.507032603	5.365938932	2.320399095	4.495443967	3.03414908	3.671414251	1.952851341	0.780824444	1.649260296	7.283841548	3.394389574	2.624265996	4.482466008	3.522003297	5.289787866	3.519845389	2.126290791	3.527264311	1.419203532	6.055030639	2.223058132	1.288590229	2.484406292	1.990522724	4.626637808	8.437418085	3.590146116	2.876111983	5.989397973	1.733080725	1.909646287	2.750801795	2.83413544	3.29224438	5.830312976	1.399983925	0.478132622	1.319835438	3.224908459	1.745991804	1.442234041	5.269084107	4.85761258	4.516439191	1.81063003	3.687052633	5.203292563
CGGA_P308	563	1	0.97447488	6.176652557	1.505213407	4.293240235	2.800561646	3.250124645	0.746311598	1.017096404	1.815715081	7.765622695	3.979799272	1.78941795	4.118876658	3.280063149	5.33037698	2.180580872	2.969500011	2.80909351	-0.033903572	6.279933333	1.186761029	0.114840266	2.795189013	2.627284505	2.25832221	6.706682193	2.812548447	3.679878882	5.075597037	1.568091824	3.577343455	3.083463939	2.65370237	2.081943367	4.138904263	0.741715441	0.090648142	0.099062687	3.079826188	0.612420006	2.119386413	4.787006679	3.718650486	4.510438675	1.92767586	2.552433569	3.947143704
CGGA_P157	470	1	1.621549491	6.148277717	2.262317686	4.552749671	3.25268903	2.245616488	1.183497476	2.578546839	2.742324314	7.942491452	5.485261837	2.252060674	4.457746662	4.27344691	4.935092357	3.92195826	3.816191315	3.745975148	0.133167568	5.609823033	2.082347141	0.264115766	3.433726514	2.95099353	2.314416827	5.503369674	3.353259136	3.115767277	5.316051875	2.637915665	4.276783134	4.395986356	4.422907007	0.801007123	4.847729055	1.598985721	0.103031145	0.56342974	4.041174581	1.360519981	2.82357876	4.805126931	4.867604778	4.622584819	4.354409264	3.017360708	3.802842136
CGGA_D50	782	1	0.603797085	6.296984172	2.347412214	4.823414477	3.208553317	2.784691421	1.722134954	1.265734425	2.538192662	7.925869193	4.010432091	2.388438446	4.183999105	3.753387191	5.703314966	3.944288332	3.284845755	3.913167361	0.735748421	6.063011281	2.538112497	-0.022625374	3.252633029	2.942523113	3.90404263	6.892225545	3.706861651	3.020006142	5.063323845	1.987424139	4.843088907	3.227068663	3.608507009	2.198585758	6.561035976	1.674934797	0.013803829	0.017995141	3.785964445	0.517957598	3.33529559	4.201021417	4.589430392	4.487570095	2.108016004	3.404073359	3.905357084
CGGA_1471	1919	0	1.863162114	6.178573351	2.361083694	4.623844687	3.528204497	3.129935654	0.876442158	1.514716993	2.638753696	7.644123327	5.611269416	2.603746406	4.409543456	3.872659735	4.821446808	2.180580872	2.946754243	3.38159261	0.034360787	5.759688601	1.651375215	0.364553886	2.735154059	4.051810558	3.343318528	6.784257503	3.223421154	3.34761364	5.191240726	1.841537115	4.400317541	4.68694446	2.925858012	5.060271908	5.51562531	1.368537228	0.039919278	0.017995141	3.208261297	1.356394787	2.20900798	4.890344963	4.376119102	4.824479706	3.954181264	2.975771805	3.838446684
CGGA_1594	480	0	1.679913337	5.232645274	1.87932493	2.315124152	1.253672279	2.876465372	0.89180233	0.210149327	3.019323761	6.892175235	3.879151314	1.257720099	3.100498568	2.144003004	2.645616276	1.147186592	2.228106381	1.956723807	-0.044040051	5.88288247	1.034844471	1.412959989	2.689948453	3.507269354	1.772291032	5.722999279	2.051098241	2.961208755	3.090535257	1.67409899	3.276311538	3.263093269	1.667096833	2.853796711	3.351662232	0.583613732	0.052785599	1.270358621	2.287250196	0.54226344	1.154843138	3.354611777	3.999491992	5.222722201	1.473749098	2.152289568	3.898857388
CGGA_1565	1417	0	2.228179918	6.916499993	1.849769201	4.13468949	2.858290391	2.947636603	0.521804461	1.215408405	1.616345129	7.310347675	4.578683403	2.68019835	3.833250609	3.605177121	4.578715492	2.591087963	2.404366362	3.003614728	-0.044040051	5.537732814	1.206943405	0.514563211	3.039892793	3.926454418	1.990142082	6.617942474	3.111826284	3.273200023	4.937043957	1.886209641	3.885402389	3.847854935	2.807575115	4.943513363	4.602377609	0.925278243	0.174982881	0.099062687	3.169098367	1.314355968	2.656851599	4.653082334	3.939011036	4.724063119	3.761444664	2.622369949	3.964245205
CGGA_635	3631	0	0.410755898	5.666929694	2.066005144	4.7101114	2.680036325	2.36953883	0.990201299	0.37579635	2.862917832	9.270751502	3.279889224	2.303252207	4.330393672	3.62466054	5.052290347	3.853933179	3.355498236	3.422641024	0.009924027	6.187102401	2.247315212	0.033165936	3.032184193	2.175552602	2.682021123	5.177454156	3.588630826	3.191113914	5.390992283	2.044020289	5.078399811	3.157306152	3.399470126	3.339850126	5.367702516	1.143511105	-0.004986541	-0.089590631	3.628431555	0.440131012	2.589708191	5.189561587	3.671666909	5.29520581	3.036224176	3.524869414	4.306446353
CGGA_1309	964	0	0.653268032	5.955265276	1.657279057	3.637112429	1.944913203	3.117514797	0.552155738	0.30588907	1.090942081	7.458672768	3.794613477	2.105361487	3.588135303	2.831108215	3.512748355	2.151304322	1.555666476	2.637841471	0.571581566	5.852402096	1.027095896	0.514563211	1.918297704	2.464154913	2.444419019	7.438375047	2.59549778	2.712496962	4.263181524	1.259064855	2.219358692	2.504115722	2.325001288	3.272712897	5.162733773	0.974058938	0.039919278	0.212441084	2.488867945	0.388637458	1.326010836	4.453843254	4.676200652	5.440451523	0.952223994	1.907347217	4.439079153
CGGA_P177	776	0	1.883994235	5.565388853	2.805553346	4.655787702	3.144499737	2.197654558	1.706242412	2.443417961	2.372879381	8.048757433	4.500080874	2.843961645	4.338154415	3.880278246	5.155034866	3.789939432	3.606079816	3.600904498	-0.044040051	5.341043707	2.241865925	0.191906964	3.375062661	3.893293597	4.445478763	6.963264483	3.812675202	3.389366671	4.630883319	2.684035538	4.653754794	3.83801543	3.72863499	5.192967836	5.598193049	1.671051292	0.139497666	0.49601962	3.605937356	1.478252872	3.4031762	4.761646541	4.146256991	4.247214804	3.798720978	3.290631121	3.037490836
CGGA_P155	817	0	1.43640938	6.015985924	2.37461664	4.805459902	2.883911498	2.708458802	1.40503531	2.079378652	3.35661	8.248084862	3.598550686	2.405469373	4.185543863	3.960472393	6.232950111	3.461156452	3.315007012	3.22623869	0.005662884	5.836364775	2.043748967	0.372539555	3.479560715	3.008904987	3.929484297	5.646681635	3.600129067	3.43773254	5.022394426	2.577997412	4.514923206	3.734231807	3.665611667	2.518276024	5.537269516	1.312656216	0.198120051	2.176973172	4.048614595	0.925087017	4.197496019	5.538455474	3.726803016	4.831429601	3.260617703	3.282055889	3.809838309
CGGA_1269	2214	0	1.115202924	5.956254701	3.178110843	4.721210816	3.271894297	3.13902487	1.410103905	0.942700351	2.870648348	7.846824292	3.439293725	2.427731714	4.508068188	3.634114647	5.365614015	4.060950377	2.406500175	3.810125085	0.466103802	6.52632445	2.45128177	0.62186355	3.083212615	2.775878672	3.365742473	7.336412362	3.34213773	3.010698006	5.251147978	1.700198526	3.562392894	2.856984061	3.298245877	3.255348236	6.369695067	1.264980095	0.013803829	0.455980449	3.805799156	0.73490223	3.020075535	4.805568624	4.563770519	4.503030862	2.413668887	3.579300485	4.37969995
CGGA_1567	840	1	2.55328958	5.847536592	2.591683785	4.094274416	2.579401245	3.201059042	0.780126239	1.172550307	2.178508491	7.356016274	4.861338666	2.23883046	3.987133598	3.226724076	3.808644027	2.002623955	2.674266109	2.763136922	0.124570834	5.762639732	1.072838363	2.019325292	3.394060191	3.930676511	2.79629559	5.580197371	2.845058028	3.094449987	4.574394376	1.477621917	3.468960086	3.572048367	2.637039694	5.630269003	4.965468854	1.014392651	0.557288682	0.224486737	2.767530142	1.500502937	2.16999519	4.55557982	4.829110548	5.826939498	1.712787031	2.09144501	4.0971486
CGGA_1097	1378	1	2.084457098	6.562171531	2.481338438	4.112145883	3.301491177	3.02565176	1.121440294	2.348468549	2.740208909	7.300382527	5.405917053	2.733141324	4.881609702	4.145179158	4.551781245	2.500942822	2.695548946	3.120689934	0.909565846	5.409943698	1.003538498	0.690205125	3.05669523	2.895003679	2.21153442	4.623720227	3.502279934	3.636830898	4.869370063	1.878885191	5.105821195	3.927618647	3.278538479	0.783330767	3.793884984	1.181193124	0.039919278	0.072561587	3.424131151	0.788567439	2.829332573	4.56182551	4.377057943	4.430147063	3.450137223	2.566785835	4.144303965
CGGA_1050	3040	0	0.952044434	5.34052656	1.386472167	4.417736534	2.580653374	2.549031681	1.371859937	0.809148533	2.761115638	7.463633247	3.307744279	1.492291542	3.822728097	2.67767382	4.201495526	3.122539555	2.390538861	3.375986144	-0.046707521	6.829365787	1.707958894	-0.118123869	2.598869567	3.059512786	2.911381585	5.273080473	2.855533885	3.137432611	4.775344541	1.363157706	3.738624773	3.366479829	3.093237369	2.245887329	5.259947154	0.87748323	-0.047840138	-0.089590631	2.04177527	0.518267556	2.149988519	5.143451188	3.949712227	4.000618727	2.122197338	2.692122314	3.682861039
CGGA_1528	1793	0	1.425075091	6.016412215	1.898672521	4.256873581	2.850699614	3.479914626	0.980226001	0.511315852	2.099126878	7.61536502	5.28694678	2.568572224	3.838901869	3.370802474	4.194050086	1.975264323	2.090816144	3.311951891	0.740475335	6.127020319	1.246295415	0.48609132	3.072536482	3.592854659	2.249683381	6.503066	2.972756636	3.435676139	4.679976857	1.418562784	2.964378892	3.141891501	2.49360205	2.447905692	5.016264735	1.007760723	0.065527598	0.112126281	2.763401506	0.827331275	1.828573716	5.076979527	4.737811399	5.276188575	2.113123473	2.552433569	4.510999815
CGGA_1006	254	1	1.799874918	7.428424803	1.509755802	4.116287285	3.807612046	4.331842064	1.41595724	2.507524241	2.0588318	6.986348569	5.444849467	2.602458698	3.533690405	4.156753694	2.716344374	4.192611739	4.200373684	1.986661562	0.833745099	3.625578338	1.054698538	1.454610528	3.783875396	3.808551545	2.123418363	5.212210291	2.534725566	3.511941089	5.271917164	2.646298751	2.487801778	3.767879775	3.719765363	8.188045169	3.800804285	1.2969885	0.397310188	1.193515955	3.052228713	1.56112056	2.998653368	2.850406317	5.413992292	6.286794933	2.356695407	2.127385183	2.68356464
CGGA_507	328	1	2.224919571	6.044451994	2.065516035	4.487709183	2.531995047	3.514868393	0.906977483	1.172550307	2.332262688	8.048448882	4.086390735	2.056552608	4.536061008	3.249572489	5.644728672	3.035907421	3.296830565	3.586469191	0.150146433	6.208745435	1.515960144	0.464263253	2.791528863	2.329734777	2.246790231	4.233296029	3.20956173	4.052268049	4.952838108	1.818523188	4.664692059	3.479212197	2.924019626	3.114457992	5.172673175	0.881878015	0.013803829	0.017995141	3.6357062	0.901367961	2.351421341	4.230031332	3.743477602	4.691799816	2.699819017	2.927424177	3.649244715
CGGA_1087	701	0	0.738244624	5.301729173	1.35543686	4.197831665	2.483911188	3.110975246	1.521381711	0.936775935	2.084781983	8.005906821	3.023022542	2.671630745	3.913287243	3.516852554	5.017111263	3.625244542	2.47259472	3.745975148	0.702029075	5.626068193	2.069621164	0.873724185	2.567226142	1.668181556	3.952958984	6.234045914	3.470659174	2.788823187	4.976143434	1.651881404	3.916444546	2.331671796	2.933179744	4.27979055	5.071992937	1.338370078	0.013803829	0.017995141	3.499095304	0.170298056	3.420885503	5.023824515	4.754321555	4.611445796	1.628007741	3.586758126	4.142260234
CGGA_P173	782	0	2.616824707	6.010170463	3.021461332	4.614031384	2.963153133	2.638338453	1.236850127	2.296076881	3.478613184	8.168085112	5.08348785	2.38125493	4.183999105	3.908451467	5.256375873	2.876611177	3.880848951	3.848749173	-0.044040051	6.186788109	2.013944689	0.4494768	3.379978339	4.097493877	3.274752222	5.830554212	3.678353359	3.558672948	5.07350391	2.609317887	4.706153423	4.878038861	3.848553682	3.570455	5.861396687	1.445559472	0.039919278	0.804496317	3.793356526	1.536712076	2.179867284	4.575686139	4.123605474	4.697126327	5.798142536	3.272172299	3.492768649
CGGA_1052	2964	0	0.776016342	6.404868776	2.031334978	3.752412562	2.347039938	2.859934199	0.557684055	0.955807884	1.712824835	7.971062735	3.82296944	1.82265425	3.523024906	3.648082576	4.927494501	2.017669742	2.796464333	2.515554632	0.129764898	6.091008581	1.136373975	0.78765174	2.689113653	2.756859824	2.428741846	6.141739312	2.41386882	2.370989761	5.011463398	1.07909596	4.717884166	3.000251042	2.145276448	4.537918161	4.770365654	0.734254949	-0.021877914	0.242073978	2.42606841	0.635256288	2.534523739	5.83238186	3.543896193	3.514360867	1.88181806	2.746636951	3.969937738
CGGA_1211	2324	0	1.763249662	6.192582045	2.653229477	4.268953011	2.713830802	2.900722255	0.951435731	1.097416054	2.006601667	8.640541096	4.084301492	2.906142148	4.512338565	3.736529781	5.433564462	3.659671297	3.226716417	3.375712862	0.062272325	6.321487417	2.13494155	0.332042905	2.63446998	2.996693365	2.993108338	7.179092268	3.331916276	2.905758637	4.77808135	1.86036466	4.601481698	3.512419092	2.938639651	3.036802525	3.923275545	1.243186527	0.039919278	0.150596924	3.585283788	0.332836731	2.775033456	4.947465135	3.633877251	4.535023471	3.573662152	3.306378687	3.96687407
CGGA_864	3353	0	0.924263569	5.914012158	2.162650739	4.393621285	2.091132759	2.218122824	1.017332933	1.10230028	3.262185906	7.800256873	4.764794513	1.528591481	4.037826251	3.240321722	5.170644171	2.674796017	3.124799178	3.478655383	0.023741541	7.050106652	1.558041563	0.497854876	3.134808934	3.035912393	1.278497545	5.652186546	3.368482003	3.391870791	4.949299397	2.148741786	5.675424541	4.051798864	3.127363875	2.520126973	3.725895335	0.947187293	-0.047840138	-0.037578703	3.47422602	0.491021539	2.581961941	5.203342401	2.927535885	4.245451002	4.118088216	3.029123269	3.547581643
CGGA_492	652	0	1.6607207	6.411500326	2.926798559	4.933104423	3.545883809	2.858594614	1.566856944	2.310766386	2.659273583	8.047715779	5.129870137	2.504479909	3.968593285	4.073773715	5.570967305	2.810411858	3.394806267	3.363856965	-0.044040051	6.211026584	2.327085002	1.027384323	3.604201238	4.517896217	3.08160714	5.650376904	3.453552132	3.965888579	5.129436384	1.775080433	3.383809621	4.20825216	3.668389338	5.069479022	5.359934741	1.659328097	0.494690476	0.572798563	3.386087459	1.948170189	2.981482889	4.474063483	4.784450204	4.74558447	3.712185142	3.277125489	4.073542008
CGGA_P29	103	1	0.633683212	4.768732024	0.875510416	4.656166213	2.190066374	2.04818029	1.102210177	0.824629434	2.287202285	6.191657188	2.147310077	1.138798278	2.640418458	2.342048692	2.557250607	1.754407788	2.253051018	2.417295623	-0.044040051	4.083804546	0.88688443	0.074271954	2.05448242	2.279658382	1.838555455	3.06123914	1.759795157	1.551549441	3.212263831	1.102927987	2.940538935	2.117533397	2.686277633	1.858523351	4.414100935	0.974058938	0.013803829	0.017995141	2.326488221	0.342314772	0.86379568	1.642664877	4.178889214	2.905946642	2.034414919	1.802096144	2.56254279
CGGA_1617	1611	0	1.300342055	5.678471875	1.452665804	3.945245684	2.382369309	3.393866082	0.666736517	0.285283662	1.727321931	7.530521583	4.091251367	1.975257144	3.691831722	3.067517051	3.692487557	1.762781453	1.892103144	2.685623009	1.121588837	6.067632719	0.954956061	0.201185804	2.468022087	2.047450062	2.07622165	6.232023167	2.612689094	3.21871152	4.351998927	1.200497631	3.400906415	2.464650543	2.572799152	4.029024117	4.11370403	0.682608914	0.013803829	0.200290252	2.469611626	0.433275312	1.757462759	4.442829606	4.10011678	4.663926126	1.605958092	2.072880676	4.09485663
CGGA_1903	785	0	1.287879825	5.467913527	1.62232617	2.698286466	1.248766144	2.960938418	0.906977483	0.960296003	2.550604249	7.535118272	4.635639408	1.799845226	3.046423995	2.278075035	3.181804582	2.672742369	1.541245345	2.491485727	0.514335644	6.164601824	0.851308795	1.269530753	3.048689793	3.443218084	1.822320414	5.992947768	2.619059515	3.012255217	3.59028693	1.700198526	3.358717148	3.184145688	2.262409098	1.613701682	3.100120164	0.867066052	0.209538171	0.697739633	3.416637612	1.257460765	0.77266939	4.401277166	4.536722717	5.692427937	1.692083612	1.658456157	4.504783821
CGGA_1563	1719	0	1.912661186	6.031319103	3.052262921	5.022358902	3.133716479	2.706861034	1.189538831	2.955462074	2.650195911	7.693542666	6.010234673	2.784357348	4.48252465	3.917956211	4.643074601	2.848020964	2.616484003	3.209161939	-0.044040051	4.717696115	1.696186043	1.130459124	3.575221857	7.297883195	1.403060975	4.804230293	3.357273145	3.183780478	5.317537594	1.864092673	5.04513835	3.1150711	3.163961655	3.141587978	4.527040818	1.243186527	0.389894088	0.445788011	3.257355164	1.671727745	2.687902436	4.26716607	4.073730233	4.395939755	2.485264304	3.022058135	3.590592498
CGGA_852	169	1	1.837759431	6.472555206	2.347412214	4.447879978	3.332362125	2.457494468	1.310131129	2.229534217	3.242453295	8.629018992	5.660588846	2.65645712	4.277334478	4.291393018	4.937685837	4.12613449	3.408913506	2.972592229	0.313176935	5.794171969	1.722273993	1.08436457	3.245903906	3.63896932	2.386314092	4.851148237	3.744085646	3.682307837	4.965247137	2.402329277	5.464149387	3.944862657	3.564627681	5.262266037	5.467260462	1.671051292	0.039919278	0.618719068	3.705653356	1.125150834	3.366958886	4.962368779	3.614981096	5.034751288	3.749296352	3.084304746	3.878544201
CGGA_D44	313	1	1.556997159	5.194051079	2.527778308	4.709040873	2.649305135	3.026895661	1.412009703	2.011125527	2.716139489	6.98718347	4.324248403	2.577660442	2.881083446	3.690644648	3.111733784	2.488742472	2.528662619	3.302159019	0.685096162	5.722018384	1.505955777	1.12980037	3.338858598	2.42808351	3.80839716	5.986815771	2.982424762	3.217481928	4.352752205	2.136764843	3.849946917	2.62910346	3.066067597	3.195395865	4.518674067	1.395458852	0.38129163	1.09261097	3.484352684	1.683749277	3.614782581	4.406200877	5.014673883	2.802891764	1.721750502	2.685471635	3.020269842
CGGA_591	1654	1	1.52509142	6.35321965	2.215674256	4.504473917	2.115267725	2.218122824	1.427725701	0.980339496	3.292502793	7.471137884	4.175860242	3.492767465	4.923702156	3.743734492	4.071675456	2.613435014	2.906068667	3.177058049	-0.046707521	6.422354752	1.367080855	0.315364139	2.460093977	3.296585354	4.132673711	5.426286077	2.357387278	3.042659234	4.620936338	1.93551832	5.559860519	3.898694291	3.275371533	4.254885882	5.953990295	1.201700863	-0.021877914	0.073153064	3.208698287	0.727398842	2.568577093	4.52000108	3.347455744	4.686393735	2.435930534	2.96720839	2.961942957
CGGA_893	3160	1	1.567466138	5.264950443	1.669310751	4.28970116	2.246376419	2.540250965	1.296279442	0.392871089	2.110538291	7.720213721	2.512270037	2.669888784	3.547818959	3.081444629	4.984974973	2.964667817	2.925852793	3.339429273	-0.046707521	6.194393629	1.775728816	-0.034908831	2.374103715	2.102008909	3.185227052	5.404110099	2.669794719	2.956023225	4.942308416	2.097221238	4.398675312	2.650453004	2.661518859	3.268235522	4.321455085	1.048689165	-0.047840138	-0.063205891	2.927032283	0.207749788	1.3868027	4.314321034	3.903145029	3.77386601	1.533366192	3.17798487	3.224017684
CGGA_P153	818	0	0.603797085	4.080632407	0.757058872	4.141483758	1.378232689	1.606894242	1.410103905	0.536717099	1.802173767	4.795973772	1.864973574	0.644487098	1.797436707	2.040730204	2.366573064	1.385433897	1.790151751	2.068669533	-0.023866958	3.970942592	0.600592663	-0.022625374	1.693128587	2.110142218	1.224282799	3.397421234	1.382381274	1.667818216	2.404275372	1.277934539	3.64181851	2.010548394	1.678793522	0.747150768	3.910379994	0.583613732	0.013803829	0.017995141	2.080454075	0.103332018	0.648141186	1.330640712	2.498655491	2.438262141	1.513989464	1.492878805	1.270057003
CGGA_P337	532	0	0.83572235	7.061927165	2.115451289	4.463900857	3.593442765	3.155924759	1.379382501	1.343663521	3.036081215	8.037275574	5.128330071	2.105361487	3.62299077	4.002448182	6.310919632	3.224047679	3.64567165	2.946525685	0.071408793	6.523547362	2.188176287	0.084549469	3.153252701	4.012576957	3.649699974	6.378843494	3.135931011	4.163746724	4.982890525	1.936199425	4.896566742	4.248262702	3.527353483	4.110242766	5.951272835	1.504790993	0.139497666	0.383013438	3.74584525	0.858724168	2.272110205	3.607441363	3.309050801	4.457341288	3.870333003	3.458732338	3.855945212
CGGA_652	476	1	1.940769556	6.124524062	2.74055091	4.402653704	3.066610175	3.124553392	0.629689169	1.055269148	1.998890176	7.960355803	3.722715833	2.279601828	4.087753353	3.645459732	5.579524916	2.306331516	2.87131044	3.014676767	-0.044040051	6.236114152	1.419859824	0.804894291	2.669716184	2.635229346	3.402612309	5.869334007	3.106676204	3.701536863	5.75122458	1.810747248	4.696263514	3.057646241	2.767926753	3.570129935	5.311215011	1.097514725	0.065527598	0.072561587	3.307747219	0.871059961	2.24679932	4.835553363	4.175184242	4.839964656	2.593207937	2.965943925	4.03523844
CGGA_1648	1521	0	0.719789704	6.028454499	1.543313929	2.772431784	1.604747749	2.48247311	0.501156073	0.153348844	1.855467492	7.512180596	4.444511019	1.926272095	3.346107104	2.632442223	2.990353837	1.685106549	1.429003019	2.223103013	0.005662884	6.314184361	0.622742465	0.810337931	2.980202901	3.602198445	0.810442352	5.725672694	2.245251006	2.843469372	4.068051515	1.344557197	3.519955373	3.430342847	2.437387286	1.89612645	3.059378977	0.592947962	0.013803829	0.059119302	2.385620075	0.728025986	1.07157918	4.010863384	2.880277375	5.151098261	1.513989464	1.566951284	4.133076937
CGGA_P286	658	0	0.83572235	5.998882895	1.922470151	4.660327362	3.237676485	3.783855261	0.821156609	0.593916308	1.312496793	7.468617399	3.392293045	2.698162273	4.278744281	3.549030063	5.038906974	2.70054258	2.235651981	3.260693975	0.615169317	6.194757768	1.789134112	0.021454462	2.682908359	2.336279701	4.897894335	8.189746013	3.145906011	3.286380762	5.145916667	1.482841996	2.167650492	2.8965918	3.008916059	3.825826661	5.929828588	1.296967862	0.013803829	0.188032299	3.226630854	0.501482075	1.974004321	4.93658787	4.671082114	4.668237729	1.59105675	3.172136932	4.576039172
CGGA_1533	1217	1	1.300342055	7.169698146	3.109875012	4.126604171	3.290758296	3.514120238	0.684859435	1.215408405	1.951576662	7.317918599	5.682555952	2.135382466	4.28492733	3.39498011	4.968047892	1.877748211	2.488491793	2.736728357	0.956411634	6.253903734	0.88688443	2.293788722	3.367924453	3.336522313	2.834658491	5.103316467	2.771704767	3.487835361	4.55800285	1.152760823	3.122547188	3.523312966	2.607863269	4.353387299	4.315063604	1.034075774	0.276045725	0.248269632	2.681513418	1.674919899	1.753969064	3.862469339	4.165869211	4.77925117	2.333756738	2.369263444	3.747003807
CGGA_1508	1049	1	1.772218312	6.660648722	1.719082968	4.142099249	3.156808139	3.622813049	0.448003888	1.496497718	2.102686377	7.708119496	5.847494123	2.124230756	4.039037637	3.636962984	4.515896436	1.737473681	2.423416176	2.612127846	-0.023866958	6.521516295	1.034844471	0.777279732	2.714740529	3.563076565	1.950277993	7.122748812	2.610556875	3.690364322	4.621089926	1.418562784	3.531976527	3.805544298	2.665449288	2.580073494	4.192296008	0.733442625	0.065527598	0.085875212	2.609341368	1.522356724	2.039255779	4.514482245	3.557039076	4.210703086	3.472769131	2.267752587	3.624147148
CGGA_578	362	1	0.459258345	5.581801027	2.275833669	4.594053422	2.851594224	2.264902718	1.759813978	0.805143272	2.697002996	7.782978846	3.906220398	1.70563476	2.884403511	3.440474388	4.716662116	3.440794237	2.603261516	3.357000613	-0.046707521	5.0035359	2.05332616	0.123770625	2.491618502	3.105523497	3.104456256	6.596695772	2.81245066	3.98713479	3.241347636	2.315896117	5.36497393	3.272630432	3.173784797	0.656988232	5.277554352	1.191294004	0.260150338	0.307344334	3.515891856	0.297684227	1.534671875	4.324589228	3.804884139	4.227394848	3.502075528	2.889278365	4.27341979
CGGA_1671	1464	0	1.217335	5.856124598	2.254976345	4.963320277	3.421838551	3.371432982	1.035904451	1.065950118	2.323381609	7.704000232	4.058965551	2.548071595	3.734478458	4.054442998	4.933273666	2.217549218	2.598869471	3.588082056	-0.044040051	5.314849359	1.879027843	0.725832702	3.205941578	3.325232635	4.056074287	6.829908174	3.831427121	3.125565616	4.654798368	1.669689872	3.468960086	3.458247278	3.184402398	4.2104748	5.478392411	1.531199363	0.013803829	0.175665442	3.487153574	0.827331275	2.966206092	4.692990438	5.31628569	5.230142496	3.493189236	3.31476484	3.963751811
CGGA_1579	1512	0	2.102338541	5.98063535	1.273763266	4.25963095	2.44157607	3.102193705	0.490703575	1.261247943	1.783883437	7.359713353	3.647515837	1.430079439	4.468339061	1.813191566	4.401239532	1.662554848	2.282226687	3.002223171	0.080464055	6.597362806	0.676354901	-0.01144543	2.329347937	2.409436742	1.697753373	5.932600741	2.113105108	3.551346049	4.483617368	1.131671187	3.060553745	3.248039323	2.265795379	2.479891599	3.630441052	0.647520624	0.013803829	0.939970137	2.008132634	0.450685663	1.199964049	3.758979175	3.708241909	4.466076048	1.152656478	1.201550266	3.84983869
CGGA_490	3804	0	1.473900926	5.762383873	1.950722533	4.255512588	2.688470522	2.777010254	1.033341906	0.642109899	2.951862708	7.673650247	3.810821958	2.255543016	4.257287965	3.357809308	5.0840448	2.634087672	2.469615188	3.439466289	0.320975304	6.832686971	1.479206704	0.365597587	2.931911693	2.655828808	2.809180715	6.013528082	2.723983449	3.385797177	5.129681817	1.725364984	5.149232063	3.42861969	2.646191441	3.226565349	4.318652957	0.797388908	-0.047840138	0.058150672	3.08849968	0.323880917	1.845898392	5.467204233	3.358485794	3.376473041	3.502075528	3.153989584	4.236406756
CGGA_1292	2421	0	0.272128902	5.754029746	1.465812365	4.235378285	2.248584911	2.653254534	1.278864203	0.821087388	2.591379484	7.859504841	3.048401288	2.060486833	4.019573522	3.408790591	4.714510806	3.99672517	2.957032979	3.490553195	3.561609369	4.829568726	1.916035161	-0.055141611	2.722009279	2.643185844	3.390236306	4.656846636	3.330103652	3.164432987	4.633315266	2.018371383	4.904811612	2.940266802	2.217659969	2.298109166	4.125418742	1.206876477	0.148152286	0.171651817	3.031243608	0.502004545	1.616636418	3.638037498	3.605676674	5.551683391	2.22652139	2.909070024	3.844099129
CGGA_616	952	1	1.648400565	6.225840147	1.255891483	4.702604544	3.152107578	2.830220816	0.881554271	2.041675671	2.521731455	7.782249689	5.953107449	2.410647856	3.670497509	3.507640556	5.155923968	3.145499662	3.001499893	3.29395973	0.386619292	4.384084003	1.22983318	0.654792059	3.511031193	3.782185322	1.206111107	6.241212866	3.346862479	2.693502417	4.233356788	1.767356952	4.614169861	3.875957419	3.217632314	1.604173681	5.696353082	1.754660599	0.253943118	0.585338126	3.047000012	1.762649307	3.062292685	2.67023209	4.394374335	4.804585641	2.571633083	2.148272486	2.985984352
CGGA_1400	2033	0	0.562958562	5.731452951	1.390976866	2.914638271	2.044754428	3.511124319	0.914497046	0.285283662	1.305720248	6.679861863	4.708266557	2.5505056	3.636289508	2.586544432	3.40930605	2.376587192	1.629415588	2.560875798	0.428369543	6.111219561	0.851308795	0.48609132	2.155316165	3.07036238	1.693225435	7.507550193	2.734759821	2.802283342	4.311557286	1.2269016	1.659640571	2.375064548	2.38719583	3.430520732	5.216874013	0.903768491	0.013803829	0.248269632	2.388637463	0.493160713	1.360424561	4.487790054	4.561629396	5.610139273	0.987754898	1.894183447	4.679423727
CGGA_1191	2365	0	0.327190066	5.608006265	1.376873764	4.538871493	3.156808139	4.033075825	1.363736239	1.322534826	1.931313161	7.667091778	2.302222797	2.588657311	4.174054171	3.362612712	5.816769993	3.595599801	2.397939713	3.512092987	1.166025369	6.609477396	1.829066664	0.010592471	2.396268331	1.434959001	5.201021551	7.4488425	3.03715092	3.110125859	4.196496308	1.434977224	2.29984103	2.364343851	2.708959433	3.980820887	6.084087919	1.338370078	0.013803829	1.264691612	3.166340617	0.159387647	1.398589267	4.27932192	4.670837238	4.208177128	1.380776171	3.541225578	4.050084975
CGGA_1651	842	1	1.355128045	5.998016215	1.592485834	4.209443716	2.665715254	3.230769125	0.804904445	0.977628947	2.062947555	8.095982987	3.743803161	1.907842068	4.410782958	2.970717888	5.455082329	2.379017968	3.096548107	3.100562655	-0.044040051	6.283191151	1.246295415	0.210390208	2.675824196	2.272845327	2.573187221	4.46578702	3.013315702	3.561406646	5.152043229	1.669689872	4.122040754	3.143933266	2.795211215	1.40584886	4.642588275	0.682608914	0.039919278	0.017995141	3.367071604	0.342314772	1.79860919	4.345965608	3.700512829	4.819150075	2.071714681	2.448928943	3.832037187
CGGA_P11	433	0	2.224919571	7.118192499	2.052736071	4.958201331	3.39414871	2.877827228	0.845148133	0.936775935	2.299381042	7.521660429	3.810248191	2.841246397	4.385704534	3.755411884	5.012310904	1.464002469	2.655915639	3.021532281	-0.023866958	5.245298819	1.436432968	0.182552339	2.564989475	3.333305712	2.55977492	8.659921109	3.115671751	3.050436303	5.103067777	2.151887593	3.3509004	3.022454033	3.152105069	3.416485273	6.022321316	1.085084459	0.013803829	0.085875212	3.064648176	0.895366127	2.187218511	4.508126519	4.687577242	5.239659695	1.990491471	2.883944485	4.365145597
CGGA_1181	318	0	1.156928904	6.050588417	1.439200711	4.449723161	2.58360778	3.272424942	0.754850706	0.824629434	1.428498929	7.242334827	4.296965294	2.394147812	4.134251944	3.436806362	4.11494696	1.680631956	2.429689945	2.925805737	-0.013928261	5.421760049	1.339266013	0.032214508	2.674808134	3.368288075	3.392354038	7.127876423	3.154552549	2.934698582	4.949063225	1.725712416	4.032632484	3.004516359	2.49085954	5.333348337	5.5947361	1.163732607	0.090648142	0.099062687	2.930619276	1.297129221	2.449660633	4.845207062	4.764751349	5.09042534	1.892144369	2.765970262	4.245545339
CGGA_1280	447	1	1.625294922	5.143158328	2.229790552	3.839056963	2.294274206	2.692094253	0.91686345	1.901688756	2.958370184	7.890627384	4.080256885	2.049903136	5.848421141	4.639493864	4.681623542	3.249030156	2.928472894	3.083973788	0.320975304	4.929850566	0.869605886	0.802017494	2.990929753	2.892097954	2.809180715	1.410224451	3.683808723	3.269310263	4.69250783	2.381865191	4.604625635	3.906423144	3.691057743	0.814435906	3.698210927	1.042912363	-0.013391625	0.346525074	3.867795012	0.85598676	3.816936145	4.685619593	3.920683312	4.91201141	2.209966079	2.304679515	4.078469781
CGGA_1413	2008	0	2.133976749	5.788123842	2.163592202	4.67271207	2.569520722	2.57509255	1.939207094	1.339468391	3.274403619	8.225664068	3.579048049	2.273190147	4.088432147	3.691757082	5.576497205	4.036290515	3.795824131	3.89272824	0.053053188	6.23125784	2.401722637	0.144350943	3.268379493	2.396983219	2.854286778	6.189757715	3.654937906	3.713373629	5.006227495	2.465417417	5.144278208	3.755360335	3.730382126	2.042734162	5.429641155	1.34344968	0.013803829	0.031838699	3.827383425	0.42447671	2.651874837	4.877854356	3.614981096	4.716656867	4.167327222	3.427990144	3.75360141
CGGA_1034	753	1	1.954333268	6.738824048	4.022191634	4.357477623	3.540349578	1.883332964	1.595897643	1.963029654	3.003166048	8.302815843	5.204266857	2.507246506	4.716078769	4.743815802	3.872928514	2.855004976	3.448521604	3.547518171	-0.018114124	6.214186397	1.965391538	1.544080591	3.367903666	4.041412706	1.825994399	6.391420158	3.273987815	3.250014243	5.053848435	2.189982991	3.344215319	3.329499403	4.046556064	4.007501296	4.561971487	1.440085058	0.043821822	-0.046039615	3.856767207	0.905567864	2.046725687	5.299965405	3.405727507	4.94520225	3.328486074	3.31577945	3.907982865
CGGA_P137	860	0	1.754225153	5.935922979	2.617204133	4.709021947	2.734670094	2.846045077	1.242640789	1.177391157	2.808159177	8.093777365	4.124769417	2.335514431	3.512258993	3.95094787	5.416918401	3.147541692	3.519914902	3.801569524	-0.044040051	5.992274543	2.279912152	0.493275862	2.798837524	3.072301473	3.241574424	6.791442796	3.742731742	3.027699059	5.100016845	2.516835627	5.325365577	4.348195295	3.239389898	3.053666636	6.084544582	1.431478178	0.013803829	0.163187659	3.563266523	0.858724168	2.162538276	4.903477186	4.259340423	4.510899713	5.123954725	3.43762388	3.80342727
CGGA_633	1812	1	1.706050015	5.380025585	2.320399095	4.192271671	2.110469659	2.8691191	1.991247136	1.358303922	3.397168711	7.105668358	2.605565572	2.025005339	4.473080979	2.971436302	4.584916982	3.508570879	2.920599578	3.914304079	1.078574766	6.442753292	1.68856796	1.195364238	2.708738946	2.123872279	2.687022075	5.855966061	2.598669079	3.780837803	4.492046987	2.018371383	4.412615991	4.126512702	3.180929891	2.391156341	4.51240058	0.783596186	0.501936873	1.3253397	3.316741862	1.314279636	1.925886957	4.478671036	4.178051153	4.958554412	2.333833917	2.940303484	3.545280423
CGGA_1146	2498	0	2.229021276	5.673418237	2.432010446	4.340443938	3.504127835	3.140690776	1.197444875	1.641522119	3.173113362	7.505679531	4.602893919	2.653896136	2.909121403	4.160002603	5.146207727	2.589080046	2.917966733	3.275796259	0.658762594	5.727410971	1.822807327	1.211999806	2.790401479	3.533074877	3.211790933	6.990618728	3.68818239	3.315793938	5.348817608	2.258343169	4.29763607	3.699468218	2.603349484	3.874963377	6.055726035	1.065882119	0.534214932	1.399035946	3.279184079	1.849835902	1.965045276	5.547723108	4.37518765	4.416055831	4.986718512	3.367230734	3.970925664
CGGA_1228	2296	0	2.12350777	6.627139324	2.377979144	4.043516125	2.527578063	3.04210787	1.183497476	1.182211547	2.240428721	8.519670665	4.399557688	2.279601828	4.668651556	2.956254664	5.115180055	3.960753263	3.466654139	3.482260857	-0.013928261	6.116080097	1.357008037	0.323768922	2.85912774	2.597760941	2.196541493	4.887483443	3.172829847	3.078530648	4.849239929	2.067975895	4.113257218	3.24614586	2.402200945	3.700912241	4.578886034	0.980873107	0.127453835	0.017995141	3.469986339	0.83998539	2.547770849	4.51031561	4.066430792	4.78480703	2.307510133	2.876822796	3.645798666
CGGA_1619	766	1	1.150058361	6.343499569	1.668730229	3.9643325	2.200154096	3.089442076	0.562112499	1.049892244	1.647617799	6.79891966	4.189923925	2.600284605	4.015969889	3.137257008	4.003411441	2.253354009	2.775129452	3.234116076	-0.023866958	4.784763582	1.425410488	0.10483204	2.387134584	2.358949407	3.035097381	7.222786568	2.90860801	2.936375893	4.255769911	1.708767368	3.654344605	2.963283054	2.590473108	5.981991136	4.084228998	1.163732607	0.127453835	0.085875212	2.746712004	0.707163058	2.516565814	4.500524754	4.671082114	5.186102049	2.082185577	2.942660217	3.800889375
CGGA_279	1314	1	1.184089647	6.309534024	2.305540184	4.414142328	3.077214674	2.847446527	1.177427873	0.97187967	1.811217919	7.579738904	5.324765356	2.499374107	3.582580439	3.775433322	4.260874867	2.029341935	2.695548946	3.447907004	-0.013928261	5.30318255	1.604785506	0.332042905	2.606755271	3.219345143	2.577625792	5.991576562	3.272634707	2.983855312	5.185983212	1.434977224	2.451332677	2.797982432	2.912923175	2.224717149	4.524473778	1.454859066	0.013803829	0.085875212	3.387194713	0.781986616	2.681431346	4.883440607	5.491144298	5.835407464	1.855657426	2.662268116	4.156877803
CGGA_P316	567	0	1.177347479	5.436642567	1.505213407	2.532364635	1.10693432	3.057163355	0.552155738	0.403776792	1.769985177	7.842540888	4.640611151	1.663854556	3.391420817	2.29119954	3.214972866	2.566640793	1.647074846	2.319339235	0.062272325	6.41674904	0.697132547	0.957912323	3.047959758	3.63507559	0.917030609	5.844665404	2.095269041	2.939722345	3.701843929	1.277934539	2.621704805	3.162174238	2.089968319	1.193463509	2.702617063	0.656386464	0.220858301	0.383013438	2.22887888	0.671583579	0.899824146	3.933043319	3.488859097	5.909280428	1.21338387	1.176195554	3.800498514
CGGA_1263	772	1	1.507032603	4.767849586	1.593676092	3.00514595	0.853647511	2.535844522	0.557684055	1.298558909	2.286456684	6.498495847	3.288389182	2.460949054	4.718626857	0.896234471	3.151510005	1.70654474	2.871219363	3.08580796	0.064418025	5.805047135	1.292412893	0.871211248	2.766008416	2.410620988	2.148707475	3.733837393	2.389468349	1.90626516	4.649522331	1.31414916	4.015046675	2.805433819	1.14345383	4.216419564	4.563193759	0.883961092	-0.047840138	0.745983943	2.316152249	0.799848384	2.951403148	5.394888279	4.394374335	5.133671646	0.79148586	2.483905152	2.786054147
CGGA_1829	801	0	1.601556221	6.442383975	1.869545586	4.197831665	2.462170786	2.737593953	0.601170513	0.994707369	2.268706303	8.148140611	4.178321978	2.255340774	4.051435869	3.062489735	5.262032787	2.715095956	3.278335347	3.07616095	-0.044040051	6.130218151	1.296794678	0.737466728	2.955892249	2.632585923	1.830464564	4.658750604	3.096293363	3.615471941	5.212437489	1.882553866	4.661056296	3.192049631	2.582933716	1.947073096	4.480843093	0.896514557	0.013803829	0.031838699	3.414486215	0.808102833	2.57819017	4.527853138	3.780288638	4.684906868	2.578820467	2.762007204	3.657237699
CGGA_1431	1975	0	1.892243298	5.694028616	1.991427709	4.228897845	2.407440985	3.188938715	0.994378063	0.977628665	2.081170063	7.180399018	4.262270685	2.307952538	4.074413934	3.370802834	4.228535271	1.436560312	2.573703472	3.177720218	0.043749868	5.992875964	1.042542275	0.542344801	2.772115188	3.18399612	2.49518359	6.841237061	2.945773424	2.924577704	4.863723985	1.695890238	4.215001291	3.905463343	2.890382939	4.229673997	4.53979451	0.974058921	0.065527599	0.125068379	2.878550004	0.930945559	2.127114062	5.197093689	4.476103049	4.921674833	3.075791849	2.343302945	4.258665882
CGGA_P142	891	0	1.534592192	6.433242787	2.326639706	4.513165676	2.951340382	2.6586104	0.813056744	1.984337579	2.816146079	8.386649192	4.787090396	2.629891622	4.198737368	3.927371548	5.533121707	2.77666697	3.152661544	3.534358737	0.024884367	6.541663064	1.776884699	1.097121093	2.873711803	3.224571756	3.069771854	6.371603178	3.460790706	3.396875763	4.894157248	1.734090342	4.430129666	4.024762231	3.385743342	2.690476139	4.636370632	1.323006546	0.163260234	0.150596924	3.541699829	0.982452395	3.024966536	5.026410355	3.807418655	4.576367898	4.331767587	3.144572782	3.964409412
CGGA_2002	524	0	1.012863095	6.670980869	1.783404988	4.206553046	3.456235936	2.935455782	1.231032101	1.182211547	2.39829958	7.972488695	4.164651735	2.271580907	3.950488364	3.889167432	5.701245421	1.866379866	2.711633052	3.040500208	-0.033903572	6.452441416	1.696186043	-0.022625374	2.944740513	3.407014559	3.560116128	6.406575912	3.133421162	4.074012632	5.308995292	2.194412749	4.525452958	3.484004699	3.224161263	1.603175923	5.834854386	0.918149751	0.039919278	0.372270087	3.65365794	0.755302779	2.101159076	4.553108665	3.27544968	4.357764087	3.405673524	3.397458976	3.947980932
CGGA_2013	139	1	1.534592192	6.414435425	1.296535558	4.363932877	3.012876704	2.205372845	0.693824015	0.722143026	2.081169939	7.186989902	5.301831953	1.964334535	3.79097982	3.0286594	4.979545097	1.21664601	2.448291691	2.502628242	-0.023866958	6.466282076	1.284371968	0.114840266	2.172866097	2.694702958	3.01971178	6.028757199	2.551161619	3.186408783	5.179916078	1.8300882	3.68819251	2.467982044	2.210302239	5.026158454	5.973341279	0.611407709	0.013803829	0.045545857	3.169098367	0.484782426	1.48466776	4.439201526	2.894570382	4.603528579	2.359504124	2.626876609	3.973578061
CGGA_1544	208	1	0.918951466	6.0159005	1.266084544	4.169432662	2.944388264	3.321962369	0.829204658	0.894437523	1.975461267	6.871737527	3.813697172	2.378366672	3.719485546	3.464204203	5.179603465	2.177687176	2.48255875	3.263970002	-0.044040051	5.258957832	1.805270551	0.010592471	2.305663385	2.415622215	4.471050419	7.163640438	3.128382384	3.143516846	5.183342878	1.729909119	3.96415069	3.178188788	2.748625374	2.731330724	5.95765711	1.10368275	0.013803829	0.32844708	3.20161857	0.671583579	2.137341739	4.947465135	4.335326392	4.616411902	2.338081674	3.208272936	4.085635558
CGGA_1303	2168	0	1.256241617	4.558429118	0.734350192	3.881908494	2.060900471	1.805488554	1.795004607	1.0606215	2.692729605	5.411335885	2.959159467	1.043370415	2.91930557	2.289024518	3.291458697	1.911190145	2.301237468	2.620104988	-0.023866958	4.467105995	0.786332921	-0.022625374	2.302843855	2.51969885	2.178306071	3.43244113	2.03592387	2.417244489	3.280528924	1.373594425	4.09327692	3.255587345	2.371978916	0.598405481	4.120959297	0.805978111	0.013803829	0.059119302	2.432832568	0.181112237	1.014849289	1.941099628	3.163306857	3.021938671	2.722775271	1.548901852	2.061400918
CGGA_J030	2775	0	1.570937178	5.72924271	2.071262825	4.160518734	2.759248708	2.447678543	1.206749278	0.966382461	2.15781919	7.867493215	3.347285069	1.914930783	4.013143857	2.82906216	5.22931223	3.170868203	2.397719338	3.394785575	0.252204209	6.921092474	2.062444985	-0.065396383	2.497599298	2.343729082	3.647067703	7.548998162	2.513819167	3.566853617	4.25941899	1.705914814	3.666739546	3.287072039	2.723389424	2.305960032	4.696628535	0.909585403	-0.047840138	0.284158098	3.37347147	0.45165419	1.593722521	5.582325639	3.445925265	3.942711255	3.101626738	3.160877456	4.235957305
CGGA_D15	3197	0	0.580629704	5.306278204	1.828121199	4.56585108	2.614462477	3.035267243	1.595897643	0.52139276	2.541042797	6.669151775	2.874657149	2.18028319	4.766409934	3.081444629	3.877284323	3.297071937	2.09230591	3.759767489	0.499724161	6.561542854	1.939273262	0.115032106	2.53062796	1.531809698	3.44376455	6.324008365	2.861628438	3.166668312	4.752990847	1.232538769	3.876450227	2.54018721	2.714152287	3.042835868	5.731359411	0.934762052	-0.047840138	-0.046039615	2.513459216	0.214946872	1.894828324	4.815618296	3.942849497	3.58941334	3.16882004	3.277442872	4.568591235
CGGA_P31	1205	0	2.276220207	6.261902961	1.931872002	4.314371921	2.511225518	2.709257109	0.5621125	1.102578767	2.211486545	7.634651712	5.669905282	1.817833933	3.979984459	3.334562689	5.106666717	2.364355294	2.876784209	2.704155905	-0.004085592	6.001974036	1.173110815	0.889037433	3.454326809	4.473411072	0.99931979	6.742651609	2.866699415	3.427410666	4.757113452	1.48284198	4.352462437	4.042971139	2.750787285	1.412094555	4.106403815	0.758096844	0.115299054	0.372270057	3.162188309	1.270826457	3.050323826	4.395258475	3.463429963	4.796848158	2.230262214	2.518188054	3.60775788
CGGA_194	2304	1	1.012863095	6.119323156	2.417678929	4.359431068	3.091190414	3.306614881	0.980226001	0.966101749	2.26247786	7.856042133	3.659227073	2.401238897	4.41251569	3.677653857	5.289487	2.743655784	2.697168823	3.352872048	0.514335644	6.372615568	1.735103948	0.858203431	2.890632309	2.415622215	3.651556825	7.158307583	3.295285359	3.400076788	5.032474157	1.467110381	3.323169869	3.141891501	3.00380106	2.338840077	4.484393715	1.085084459	0.127453835	0.017995141	3.284710577	0.627480377	1.997102734	5.084864905	4.108390423	4.524629442	2.887900474	3.117721899	4.484462154
CGGA_715	3429	0	0.595057257	5.409665196	1.601059841	4.208648021	1.766480377	2.49117134	0.91686345	0.480058363	2.281412325	8.387722411	2.87694038	1.603765196	4.076490997	2.220396203	5.306167197	2.967593684	2.780822603	3.547518171	0.397275593	6.402367663	1.680739322	-0.015034165	2.161721844	1.842701862	2.636243452	5.873466838	2.534725566	4.072423558	4.84801508	1.771121945	4.103505956	3.287072039	2.381166661	1.228705917	4.582021426	0.591133715	-0.047840138	-0.020893755	3.711010677	0.109422771	1.661327655	4.056632053	3.030658943	4.846356781	2.304769802	2.486380059	3.231761657
CGGA_1488	1882	0	1.803176424	5.668522892	2.354265388	4.418892638	2.80964994	2.60806416	1.7339246	1.309671177	3.326751526	8.235764157	3.209939658	2.489081922	4.177171804	3.924385541	5.484942675	3.01387494	3.572735729	3.472429423	-0.044040051	6.317886581	2.271862562	0.356512171	3.052335809	3.245286826	3.527723678	5.628366868	3.344168983	3.489789637	5.117177857	2.709066118	4.899610439	4.42775904	3.868718165	3.148624091	5.767411472	1.192698275	0.013803829	0.099062687	3.561409116	0.781986616	2.101159076	5.023824515	3.917991439	4.579805011	4.6315715	3.282055889	3.712453118
CGGA_685	3239	1	1.895755789	5.204113685	1.690184096	4.621254356	2.029173915	3.078181807	1.355443058	0.604781419	2.499984905	7.328491379	3.388884136	2.616113935	4.219661091	3.213998337	4.015111871	2.510649839	2.620623959	4.008153697	-0.046707521	6.336457668	2.05332616	0.042562497	2.69844446	2.821520218	3.115731869	4.446696692	3.306451286	3.381739114	4.186597179	2.77725566	5.425238021	4.065578381	2.263540928	3.007997911	5.449779365	1.105218923	-0.047840138	-0.089590631	3.100464578	0.523633233	1.891127588	4.809843745	3.646103395	3.860748672	5.030098639	3.653096943	3.84668251
CGGA_426	1560	1	1.466425744	6.903994926	4.002097659	4.831117171	3.27266215	2.667661673	0.437156548	1.768749922	2.951862708	8.023417642	7.181335489	1.335765483	2.861041753	3.183723676	4.009269197	2.73441973	3.102501479	2.493189965	0.586097218	5.26133952	0.835207709	0.552640862	3.612160112	3.772973659	0.344941902	2.600851134	3.510095685	3.969995663	3.078962089	1.107576007	4.4541879	3.98865917	2.699271908	1.259755068	3.913710842	1.110751661	-0.047840138	0.011568693	3.542787111	1.179612334	2.660635497	3.113006612	4.517716942	4.849121449	2.403258561	1.778443563	3.882605451
CGGA_1809	343	1	1.057616191	5.425445399	2.213864837	4.617181252	3.065722065	3.192487842	1.25414355	1.36441657	2.073913237	8.278341729	3.03889587	2.620875295	3.686310597	4.02858959	4.928318508	3.29898796	3.105377736	3.151402266	0.158530952	5.105128133	1.551306422	0.191906964	3.153917881	3.072301473	4.35340076	5.409946894	3.506592867	3.316877918	4.849460665	2.074178931	3.438125901	2.424023836	3.431588304	6.407776307	5.32825836	1.468677451	0.078147677	0.112126281	3.177328479	1.183609226	2.447693317	4.777818695	4.882004753	4.787918061	2.192329291	2.847861658	3.844813009
CGGA_1368	2085	0	0.37517656	4.360296218	0.745752642	4.790539996	2.161302351	2.391812731	1.276838354	0.633117948	1.893974214	4.882690606	1.868916178	1.339423206	2.672125767	2.280274584	2.765202141	2.13637918	2.173720975	2.88777851	0.395820187	4.439885974	0.842243779	0.084549469	2.265539752	2.434018339	2.555272258	4.200710241	1.774853456	1.713080283	3.224601082	1.233407349	3.513037963	2.236641734	2.353431811	2.01831166	4.255274073	1.020988687	0.013803829	0.017995141	2.260206348	0.114749794	0.841651038	1.758069897	3.461399337	2.873334635	1.59105675	1.511876164	2.343774955
CGGA_1592	1588	1	0.603797085	6.113082233	2.805553346	5.198946508	3.118602366	3.011341131	1.881405519	0.989042388	3.16700534	8.009246424	3.451922078	2.625393333	3.951265162	3.512354554	6.262721547	4.180324704	3.398975497	4.204443701	0.382503544	6.145232335	2.487685152	0.793928533	3.044299608	2.822893904	3.721877075	6.506739434	3.663050196	3.430518387	4.382504391	2.166240661	4.660328395	2.977164946	3.65723596	3.943372382	5.634567565	1.61129216	0.209538171	0.163187659	4.159645999	0.795114155	1.985608969	4.456577874	4.881391236	4.870519544	2.642395165	3.763807668	4.017515572
CGGA_887	1011	0	1.888124793	5.80234651	1.634078912	4.177794458	2.018875745	2.765194024	0.796699095	0.798169665	2.081169939	7.576668395	3.853537596	1.633651085	4.163064939	3.033859198	5.367310454	2.166037326	2.74926347	3.073559745	0.034360787	6.460019055	1.09505809	0.237567739	2.577238758	3.155064601	2.039084615	5.498214115	2.803812073	3.783126233	4.774977936	1.665263555	5.122366208	4.343923281	2.549642687	1.671617591	4.066689355	0.749933253	0.013803829	0.072561587	3.094776518	0.67878245	2.761447632	4.520993727	3.47955379	4.205009149	2.437956718	2.649130513	3.335131564
CGGA_358	122	1	2.029438856	6.460733531	1.922470151	4.237930764	2.820902036	2.643442734	0.796699095	0.824629434	2.271808294	7.74947865	5.495479455	2.097711868	3.611142803	3.482946262	4.374047287	1.995845487	2.604184488	2.493723116	0.005662884	5.813353897	1.057788056	0.507511292	3.188004178	3.903001691	1.897604605	6.059143817	2.822930493	2.824953592	4.685249035	1.713026849	3.63075946	4.101311169	2.778501659	3.957469679	3.900251442	0.867066052	0.103031145	0.031838699	2.976769252	0.919199683	1.895727519	4.864925932	3.559536463	5.438180657	3.090748455	2.267752587	3.971458009
CGGA_P165	598	1	0.172814131	4.584039706	0.745752642	4.770655016	2.253027897	2.182047237	0.936789947	0.707770325	1.698035116	4.662133181	1.691868776	0.805481741	2.692287152	1.641957436	2.532508951	1.982166117	1.685759159	1.989406114	0.024884367	4.422171586	0.757346079	-0.022625374	1.857205946	1.709512603	1.797559381	3.692734409	1.411607461	1.463635964	3.045729077	0.887172482	3.091913481	2.248396709	2.065836572	1.055318353	4.202465992	0.733442625	0.013803829	0.085875212	2.13242233	0.103332018	1.300815166	1.734700475	2.951120938	2.633938085	1.389496382	1.480027353	1.644372707
CGGA_1580	1581	1	2.127005269	6.132548935	2.743110484	4.576300445	3.275548303	2.985208499	1.842539232	1.787439778	3.420342141	8.306471099	4.65897627	2.46817049	3.818764583	3.934587336	4.942594953	3.284827798	3.331988882	3.607257878	-0.044040051	6.387377136	2.023963786	0.348413697	3.035467685	3.852665909	3.407144761	6.862220594	3.5601917	3.794786526	4.970710721	2.559992008	3.987374226	4.441382602	3.632668057	4.67424663	5.811165555	1.445559472	0.163260234	0.236428992	3.599696468	0.954104676	2.778031641	4.693650652	3.581168692	4.614759654	4.7134053	3.283284901	3.58668158
CGGA_1575	129	1	2.171723086	6.958564223	2.805553346	4.902003182	3.756556717	3.083849473	0.980226001	1.942536039	2.165065926	7.649553338	6.043215386	2.535811507	3.648373647	4.033200731	5.518484065	2.959771412	2.932608784	3.319226548	-0.044040051	5.460728831	1.660474978	0.61544375	3.507170657	4.343503176	2.809215921	7.223984845	3.7208125	3.150338837	4.754428714	1.8300882	2.544677425	3.323513799	3.555429054	3.652776698	5.597157225	1.848294516	0.297489931	0.627724098	3.233110609	1.749143355	1.666951526	4.456157104	4.707169129	5.491914604	2.813943781	3.265948735	4.142260234
CGGA_1557	1723	0	1.184089647	5.806156582	1.568125588	4.315940183	2.961193279	3.503973541	1.146631439	0.545062512	1.851113471	7.370410026	3.55819296	2.285972428	4.111598702	3.083439256	4.298075071	2.374151055	2.217961009	2.846746861	0.843553773	6.186281187	1.284371968	0.074271954	2.512277317	2.778266593	3.183311525	7.044865199	3.017563444	2.927962378	4.755161925	1.367846318	4.205787877	2.192662476	2.451716818	4.596615396	5.879220056	0.99439009	0.013803829	0.031838699	2.973423522	0.442011386	2.435822722	4.67298718	5.004664005	5.270161536	1.308917956	2.608738546	4.46340425
CGGA_P311	581	0	1.991556303	6.72983629	2.597396648	4.34326619	3.757947791	3.537059808	0.906977483	1.8887359	1.86412933	7.491295451	6.809381029	2.813676803	3.634702978	4.095625209	3.925582431	1.83940183	3.147393693	2.916800855	-0.033903572	4.732092699	1.45817206	1.425728403	3.111888507	4.035269978	2.193521062	8.222634863	3.144665	3.393664117	4.629768837	1.708767368	1.831025392	3.337771705	3.010616315	5.628489919	4.275541985	1.47325008	0.297489931	1.218503748	3.093291391	1.518740682	2.192094785	4.301470099	4.267264873	5.204364149	2.018109707	2.8660529	3.827676817
CGGA_1516	1826	0	1.072230427	5.913161236	2.061269555	4.476544761	2.915092837	3.635900399	0.906977483	0.882052639	1.91070902	7.840200325	3.967642683	2.496810541	4.430168349	3.484272322	5.177561705	2.65191634	2.371832213	3.401921077	0.261678973	6.37321627	1.805270551	0.16361082	2.153707262	2.313239858	3.638499285	7.926131271	3.324698373	3.173196998	5.172709765	1.4074871	3.190645827	3.386545378	2.793136752	3.561303038	4.974283261	1.128054254	0.090648142	0.150596924	3.208261297	1.120151065	1.929466415	5.210125872	4.333703312	4.596810373	2.60034452	3.145967239	4.60083839
CGGA_1424	1983	0	0.212987747	4.420457878	0.812201766	4.00711162	1.558011898	1.517708727	0.951435731	0.494068431	1.707874696	4.445249161	2.244838743	0.791227918	2.426241697	2.08705762	2.38605314	1.547621156	1.647074846	1.884273149	0.207438309	4.451698946	0.655202848	-0.000373525	2.034981017	1.709512603	1.217631081	3.073864714	1.397102489	1.818187954	2.675745836	0.895939291	3.481450582	1.972962327	1.86532692	0.034925816	3.758376957	0.749933253	0.090648142	0.031838699	1.944364052	0.148379468	0.428105929	1.693293716	2.378293835	2.450249131	1.759899228	1.282029817	1.084035113
CGGA_1235	2287	0	2.006829076	6.511526758	2.069749322	4.26949856	2.823138154	3.103845915	1.082682582	1.388840153	2.686110696	8.734727846	5.170760646	2.578075194	4.541307402	3.32062822	4.93794463	3.42102631	2.88899816	3.751527125	0.080464055	6.637271083	1.515960144	0.549186248	2.847847125	3.554845135	2.317155616	5.98268818	2.972756636	3.42844728	4.458914309	1.660820038	3.646529731	3.747474571	2.815740697	2.871727103	4.380713193	1.001093801	0.078147677	0.618719068	3.188197306	1.360519981	3.083325893	4.650673171	3.877189005	4.281213826	3.4193615	2.925717402	3.927678538
CGGA_1141	432	1	2.244372879	6.098990604	1.628215263	4.110245101	2.418941871	3.270074894	0.581792893	1.261247943	1.963576946	7.582550578	4.345601668	1.693165321	4.651570048	2.91973977	5.001667871	2.295931013	3.037282741	3.208013485	0.098336577	6.271886791	1.173110779	0.323768922	2.329347937	2.440096949	1.574262348	6.061494081	2.933539549	3.467089975	4.979811808	1.461817203	4.298029999	3.922984014	2.585452706	2.203859501	4.275541985	0.766206914	0.026926197	0.031838699	3.239548022	0.76871697	2.305792792	4.439415398	3.812469122	4.671750511	1.799017084	2.525618138	3.5937587
CGGA_1553	540	1	1.136217319	6.144556386	2.139738027	4.340207659	3.007256343	2.919868258	1.420180186	1.055269148	2.431395031	8.418343067	3.708773278	2.124230756	4.180591479	3.640936414	5.647688113	3.562588615	3.615609602	3.419043934	-0.023866958	6.444731978	1.739349695	0.084549469	2.924548154	2.70730609	3.000992511	6.34236156	3.378080168	3.80846237	5.220695768	2.194412749	4.503488496	3.484004699	3.433887123	1.168138513	5.056805063	1.157857101	0.065527598	0.085875212	3.749699869	0.74854014	2.177407057	4.386950047	3.691618597	4.682213189	3.110436828	3.063448675	3.609911959
CGGA_P128	919	0	1.497201582	5.909978988	2.048448125	4.36542964	2.7527248	2.87510104	1.677937021	1.404843194	2.746543348	8.181930419	3.639648845	2.284383728	4.260255379	3.516211678	5.406374598	3.42394056	3.610175046	3.74944901	0.043749842	6.666849981	1.934150638	-0.022625374	3.060314638	2.621961715	2.523280606	5.311880355	3.522811087	3.849115713	5.013322668	2.362241305	4.396765155	3.964148431	3.567676589	1.731534864	5.012869936	1.2097577	0.039919278	0.031838699	3.643439405	0.788567439	2.613022307	4.527267314	3.965879379	4.618885593	3.568443312	3.069448552	3.608955237
CGGA_1737	1248	0	0.466601721	5.943681627	1.465997076	4.440475156	2.600269788	3.209561778	0.868691234	0.384846653	2.195108309	7.298126401	3.757371401	2.206680417	3.829757832	3.231846336	4.090138621	2.180580872	2.043784424	2.998040117	0.901544486	6.085712936	1.220208332	0.032214508	2.922100294	2.684538264	2.84183224	6.968456724	2.947291646	2.949694706	4.85563122	1.45115689	3.980083966	3.033547874	2.570250861	3.560975466	4.606380391	0.953388069	0.039919278	0.031838699	2.837152152	0.67878245	2.323379084	5.110088661	4.793958837	5.017261485	1.811810179	2.664441679	4.523858126
CGGA_D33	175	1	0.685235019	7.000840769	2.006814523	4.845062001	3.017751962	2.671757141	1.435513082	0.805143272	2.946964208	8.286232252	5.014863414	2.067513927	3.304217886	3.30038208	6.970835274	2.363998991	3.428178816	3.113101757	-0.046707521	5.824757951	2.239274287	0.023690024	3.190327318	2.699177638	1.510050663	5.339687883	3.404646248	3.662086151	3.442758567	1.797231801	3.963469629	3.326282715	2.489420475	5.551269822	4.883924329	0.983833202	-0.013391625	0.191415339	3.147712222	0.355737083	1.558603647	3.890995718	4.111558788	4.551205049	2.209966079	2.389956604	3.520995414
CGGA_P163	880	0	1.763249662	6.450003291	3.196464195	4.625405632	3.271894297	2.924438025	1.304643241	2.480277169	2.893287264	8.342417601	4.308129174	2.809006294	3.961312919	3.933740747	5.225075498	3.449834578	4.453231386	4.107608104	0.191395358	5.814902543	2.51207307	1.340072138	3.681940779	4.128063735	3.759845496	6.378843494	3.842509572	3.653602373	4.963680379	2.436561645	3.343035875	4.042970673	3.888513464	2.078432831	5.926433789	1.936092408	1.308956009	0.609655416	3.925589533	1.860933692	1.941505068	4.769002662	4.482134709	4.689507887	4.501374036	3.543161948	3.895324995
CGGA_D48	221	1	1.174496758	5.718020662	2.73769919	4.082379305	2.903989437	2.813288758	1.447104998	0.856206673	1.5260839	6.654521283	3.187333212	2.475523066	2.847563074	3.317203885	4.33605721	2.235537853	2.762149296	2.710321468	-0.046707521	5.823748332	1.844039421	0.738394215	2.812472043	2.747087611	4.394087208	6.380723006	3.013163855	3.880658636	5.661794367	2.136764843	4.639965879	3.101465717	3.002592212	1.356837563	4.662904826	1.071567566	-0.047840138	-0.063205891	2.815961733	0.740551067	1.685289746	4.626622613	4.238989153	3.466668781	2.026763486	2.971020355	3.741947289
CGGA_1018	2527	1	1.824887575	5.686048894	1.869545586	4.583629565	2.797133527	3.250603893	1.213416484	0.771094458	1.923112454	7.632579916	3.245331106	2.678063756	4.442970644	3.595145435	5.303661833	3.252590528	2.970749886	3.802889827	0.697119658	6.001019792	2.182378676	0.032214508	2.708839554	2.075221059	4.372167871	6.560033049	3.610252734	2.841632745	4.769701899	1.725712416	4.075260178	2.410211788	2.878933961	3.880730912	5.365833531	1.557056792	0.013803829	0.059119302	3.552072549	0.370317697	2.801753774	4.951529484	4.662746589	4.330327252	2.071714681	3.467061936	4.185062938
CGGA_720	1258	1	1.458814347	5.717856449	1.425598969	4.656166213	3.011941467	3.47138302	1.171328258	0.65602053	1.902370608	7.484485249	3.140457303	2.387005377	3.68731714	3.595145435	5.011588508	1.954304243	2.429689945	3.957493479	-0.044040051	5.478110341	1.479516903	0.021454462	2.144004786	2.019120458	3.278523698	6.814565517	3.482194781	3.13940241	4.979040778	1.67409899	4.851313167	2.331671796	2.331383736	3.350360843	5.564221642	1.175400169	0.013803829	0.163187659	3.027249184	0.476346647	2.736910332	4.821905832	4.975734986	4.922874278	2.993113546	2.802918293	4.202118954
CGGA_1404	2029	0	0.97447488	6.237798666	1.917743986	4.44140333	3.170586432	2.860672455	0.675830593	0.764226425	2.033217727	8.143745151	4.477732168	2.522147581	4.290515933	3.846224	4.934832771	2.518262993	2.687413782	2.916800855	0.246474028	6.272637881	1.655933761	0.032214508	2.863436441	2.692168342	3.005699184	7.166747922	3.068508531	3.128347518	5.277841514	1.396301339	3.192855763	3.274277047	3.063644042	4.017768842	4.750666994	0.99439009	0.039919278	0.072561587	3.226630854	0.775370064	2.536848827	5.143366724	4.486138484	5.113047409	2.071714681	2.622369949	4.354191478
CGGA_1158	2471	0	1.355128045	5.856517714	1.898672521	3.746198403	2.605765829	3.656051916	1.474202824	0.869534356	1.642461102	7.909669119	3.701274226	2.935415783	4.464115276	3.57779827	5.213897416	3.699959619	2.553500727	3.874365556	0.604445973	5.370820304	2.066418658	0.542344797	2.23897331	2.102455794	4.004200691	7.326590337	3.145906011	2.92965031	4.884191744	1.856623746	3.777753479	3.23664027	2.853705545	3.255775249	5.348048892	1.157857101	0.013803829	0.017995141	3.384978606	0.627480377	1.965227201	5.138876181	4.641148837	4.645282558	2.754909924	3.574614031	3.923221803
CGGA_1386	2058	0	0.869593607	5.678242143	1.844780105	3.24351227	1.493619488	2.890009698	0.562112499	0.326136183	1.517452864	7.164684321	5.014648479	2.078325146	3.404101813	2.838695078	3.266150237	1.982166117	1.52170599	2.419693963	0.320325805	5.958462002	0.707385073	0.434497081	2.755205899	3.729342125	1.263456775	8.062366239	2.525899356	2.990234486	4.136557411	1.424060637	3.348938719	3.509290428	2.767926753	3.054173872	3.897341228	0.782269172	0.127453835	0.137891213	2.300501298	1.084571262	1.493381642	4.930002773	3.977336416	5.607211565	1.719617831	1.811664883	4.474231937
CGGA_D20	2367	1	1.067875457	5.628228512	1.622977372	4.062490211	2.157827104	2.504690921	1.105528332	0.431794717	2.736917573	8.017945017	2.880358396	1.38920853	3.899422977	2.82906216	5.595703405	2.912802032	3.035021256	3.350629629	0.009924027	6.308271116	1.235150762	0.516415491	2.453949381	1.819660076	2.461044026	6.188680838	2.206365439	3.965298702	4.782140256	2.050370382	3.929632966	3.763217396	2.765278004	3.854365541	4.545396511	0.501276884	-0.047840138	0.235896703	4.113387374	0.615820531	1.577447773	4.551377539	3.582469102	4.707704459	2.931931386	2.139349485	3.012609899
CGGA_1307	2390	0	1.255839831	6.200643409	2.606699136	4.679349173	3.764861719	2.486642816	0.968077087	1.786636925	3.47325627	8.012800671	5.186107566	2.010647788	2.752238715	4.558035372	5.25979733	2.029115837	3.351424149	2.843856446	-0.046707521	5.101403946	1.664957274	0.96555498	2.977465687	3.537475875	3.058481798	6.540692061	3.57495028	3.094008805	5.266715991	2.224520652	4.77081303	3.731716437	3.468775438	5.979564429	5.008265476	1.444472844	0.019756627	0.384058178	3.676740118	1.03512171	2.915495095	4.505570125	4.086661833	4.617568787	3.005549079	2.909070024	3.894308141
CGGA_1284	97	1	1.737039486	7.081417917	3.31398125	4.855942539	4.018583157	2.207559569	0.667896945	2.268781524	2.671762177	7.571133429	6.031869358	2.239403214	3.282784063	4.14642768	6.197010527	2.971974443	4.220022007	2.515554632	0.529092991	5.567933535	1.700233367	0.616163068	4.30947122	4.552043099	0.56777683	7.891672958	3.331785099	2.723624568	5.151989975	1.658265897	3.122099393	4.422039421	4.321186327	0.926805654	4.501685662	1.55003454	0.003338869	0.123760369	4.210228188	1.796795037	2.235890292	4.198786606	3.592826405	6.406181949	2.814431277	2.382126714	3.401744386
CGGA_1030	2934	0	1.565886432	5.827743123	1.696937375	4.327368739	2.427081115	3.082165918	0.693824015	0.856880218	2.274902131	8.260158569	3.275842796	2.362329571	4.485522589	2.993649377	5.585281061	2.754184082	3.408913506	3.68734198	0.246474028	5.96857763	1.793189234	0.134598212	2.187026108	1.956428302	2.134679533	5.263171109	3.421241304	3.329511264	5.175222752	1.984080536	4.659599556	2.72810128	2.422865208	2.415893881	4.69638264	0.980873107	0.013803829	0.017995141	3.643439405	0.351720215	2.488345104	4.53466528	4.114656432	4.819818619	2.316315338	3.060436075	3.469219105
CGGA_P159	211	1	1.6607207	6.45958404	3.025609802	4.234552144	3.155991534	2.673564426	1.201534151	2.467588658	3.706926594	8.127990147	5.282310191	2.773742051	4.437193264	4.078548636	4.659227687	3.592257484	4.24605388	2.698629875	-0.044040051	5.567192585	1.447353203	1.400048091	3.749582061	3.579396616	2.530206113	4.526520081	4.023253685	3.715724969	4.99813361	2.491417195	5.010927899	4.082826218	3.538879393	3.180907487	5.366253264	1.440883653	0.103031145	0.425176259	4.181839817	1.144947707	4.690982914	4.384692765	3.638554658	4.759549009	3.295167364	2.683815507	3.62296917
CGGA_1688	51	1	0.386927335	6.560963985	1.634078912	4.463900857	2.970955983	3.707785966	1.049448067	1.673330747	2.290258073	8.35708755	4.820840686	2.587487314	4.916636273	3.821442673	5.536855938	3.303309737	2.25797001	2.946525685	0.276660235	5.445028612	1.49004549	0.372539555	2.975538329	2.545264566	3.843614155	4.492667019	3.132163455	3.302915305	4.635049505	1.795033692	3.425217587	3.194018681	2.620115827	4.903154313	6.693183629	1.254130868	0.220858301	2.458836222	3.272369405	1.352254975	4.733194866	5.079985362	4.029244043	4.681056303	2.971631502	2.640283481	3.772115251
CGGA_P108	976	0	1.883994235	5.530460423	3.251812627	4.895067384	3.04235739	2.691560564	1.242640789	1.962394573	2.851459309	8.275049474	5.155768006	2.371108896	4.493092949	3.760957438	5.089422282	4.069786962	4.292371618	3.839222875	-0.044040051	5.949505536	2.52949623	0.124761848	3.301570293	3.006876517	3.642244583	4.390714815	3.597777425	2.922881425	4.829576736	2.759224458	3.96907363	3.936842944	4.002953833	5.312810739	4.857463093	1.976241099	0.039919278	0.30600681	3.928166735	1.178843327	2.707110399	4.079565981	4.417977069	4.813119135	3.29942489	3.552788931	3.67078522
CGGA_785	3457	0	1.193004399	5.735566569	1.710748332	4.176465556	2.369723702	2.634559734	0.869566277	0.292746346	2.611874004	8.434890359	3.218878594	2.53002867	4.332731293	3.058599381	4.764868139	3.033782279	2.712314506	3.182293154	0.064418025	7.086662485	1.391153375	-0.044979651	2.716920655	2.600176064	2.76246153	5.953696349	2.717542272	3.153222047	5.02169363	1.774877478	4.928221573	3.466908989	2.765278004	2.169922368	4.103374618	0.748525662	-0.021877914	0.019503129	3.147712222	0.368214903	2.154568526	5.562574224	3.215233933	4.242073957	3.445434209	2.920844402	4.396039003
CGGA_1305	1989	0	1.641268371	5.922191291	2.179262525	4.196663219	2.060900471	3.079353944	0.684859435	0.791459584	2.224434081	7.06803706	4.26166401	2.058551321	3.573629195	3.054392545	3.966258073	1.537498583	2.684142315	2.924310233	-0.044040051	6.133937269	1.13827425	0.957912323	2.505217267	4.177586381	2.58865226	7.839115603	2.974233766	2.743308665	4.466227903	1.665263555	3.43260996	3.563041259	2.605396181	4.610296543	5.222107173	1.040568621	0.039919278	0.085875212	2.651881184	0.971191751	2.362035835	4.955828627	4.581290238	5.349927362	2.148346249	2.604156761	4.286133937
CGGA_601	1133	1	1.477622838	5.443640694	1.676303402	4.093753552	2.194741747	2.93213404	1.616299133	0.490525812	2.493400422	8.510449667	2.851610814	2.126340069	3.98160203	2.820414291	5.589004971	2.867305416	3.376728216	3.530170653	1.205315484	6.054336156	1.692466249	1.037252951	2.850967649	2.298146798	2.211832311	4.270163996	3.114196211	3.492690821	5.335636345	2.574358836	4.427564678	3.199204417	2.398934377	1.995753478	4.541691866	0.755608302	0.49249247	1.347023964	3.707081762	1.692616821	1.81291749	5.03019419	3.628544779	4.265636044	3.133881555	2.881302446	2.80790842
CGGA_1661	1505	0	1.057616191	5.737042827	1.318928061	3.62716171	2.152938845	3.256815971	0.610748673	0.274842484	1.428498929	6.810474118	4.521056181	1.778879283	3.515832903	2.938162975	3.432460817	1.080829987	1.774748286	2.393018822	-0.044040051	5.748105434	0.814621208	0.154021311	2.526266876	3.723249915	1.720147529	6.765746226	2.48311267	2.735182735	4.231485941	1.508586361	3.627582736	2.8965918	2.318580331	3.670239965	5.192306082	0.682608914	0.039919278	0.12506834	2.316822514	0.406687946	1.795233308	4.271235068	4.23100282	5.380692096	1.389496382	1.966750892	4.29139398
CGGA_1178	422	1	1.703551102	6.06005969	1.859693676	4.730791252	2.879683837	3.376128128	1.40503531	1.701384764	2.384241872	7.898566044	4.122743016	2.173452807	4.453716474	3.741667865	5.257698413	2.650003891	3.036109306	3.642314215	-0.044040051	5.970050239	1.969511646	-0.01144543	2.864297017	2.613941098	3.056318931	6.22450861	3.533756001	3.598935763	5.014252689	1.882553866	4.236252022	2.861997578	2.942263682	0.732358216	4.993445995	1.186959159	0.103031145	0.175665442	3.577998757	0.509747487	1.898833989	4.658737551	4.472931066	4.515038914	2.659538597	3.051348473	3.969004915
CGGA_P392	437	0	0.877938313	6.295721059	2.026803892	4.86561678	3.227039484	2.988894008	1.694188831	1.172550307	3.151950176	8.085422045	4.230965618	2.265117086	4.265409394	3.845761936	5.25239714	3.365221239	3.102075367	3.169416222	0.043749842	6.52999203	2.290560312	0.021454462	3.104266381	3.715904483	3.538955059	6.530496229	3.181244241	3.932233699	5.463165009	2.174765644	4.533495477	4.226074064	4.076418954	3.080250947	6.189738307	1.001093801	0.039919278	0.099062687	4.092122659	0.27437777	3.132312999	4.647220994	3.60481828	4.758838339	3.349499184	3.596929555	4.248720792
CGGA_1569	1406	0	1.012863095	5.65660667	1.674419532	3.713528811	2.342738335	3.084410383	0.788439899	0.722143026	1.746466578	7.471209695	5.065166446	2.13907179	3.738789804	3.0893456	3.548075887	2.261459574	2.25551336	2.91227075	0.362196442	6.455319043	0.860304234	0.173120661	2.591546771	3.221088967	2.042507649	6.491326034	2.768072363	3.327226101	4.390786596	1.488037996	4.321767843	3.504584993	2.656062302	2.265345276	4.452049003	0.874494242	0.013803829	0.435520271	2.579938413	0.948356201	1.514894768	5.057724047	4.412824939	5.692830468	2.018109707	2.030886603	4.548708997
CGGA_P179	778	0	1.486337677	5.938941014	2.471980348	4.600139217	2.769302303	2.680963489	1.939207094	1.560793867	2.714538666	8.333433343	3.74289333	2.518387947	4.071310474	3.708318582	5.657153085	3.455509367	3.885057215	4.100631038	-0.033903572	6.419306461	1.88278403	0.084549469	3.110506597	2.403223095	3.219388792	5.659729051	3.558560338	3.834582014	4.983849874	2.618930744	4.375251299	4.142513857	3.524188211	1.59077331	4.940434352	1.393125878	0.090648142	1.170730514	3.747388695	0.52611314	2.265259685	4.719042562	3.89799997	4.713304784	3.813348776	3.216142499	3.470326929
CGGA_503	3777	0	2.055375621	5.672003709	2.22520292	4.412235785	2.485447706	2.923134734	1.195551056	1.143076362	2.810160433	7.966084106	4.100229465	2.1186075	4.021060442	3.292966908	5.4533716	3.031809061	3.338177266	3.375712862	-0.023866958	6.699475479	1.785065127	0.010592471	2.835572067	3.066477394	2.779482822	4.678020848	3.111826284	4.249970145	5.026806045	2.169089775	5.058146902	4.201627429	3.212950122	1.936531459	5.721351555	1.072528572	0.013803829	0.059119302	3.735752938	0.936776422	2.411724625	4.359740998	3.705487269	4.4266296	3.498705068	2.885717099	3.412963704
CGGA_254	4143	0	1.324224811	5.824053308	1.744360175	4.280874454	2.538761093	2.716198535	1.115518107	0.848490774	3.536864295	7.646560953	4.352815658	2.524355645	4.22048689	3.378201821	5.019981794	2.497898096	2.950584373	3.598634416	-0.004026997	7.268960922	1.442769529	0.329947337	2.888426407	2.854548916	2.152285773	5.640409898	2.901882219	4.094731058	5.281255965	2.145755935	5.707719214	3.767103828	3.228774809	2.30400212	4.121502429	0.947187293	-0.047840138	-0.037578703	2.852317382	0.795721565	1.309158281	5.277338337	3.309773938	3.755390943	4.830683643	3.166025633	4.204348478
CGGA_815	2219	1	1.730898038	6.098306384	2.403389231	4.642497861	2.960445739	2.681954155	1.120484305	1.893593937	2.352975544	7.768167643	4.441783346	2.200169986	4.31709413	3.167502395	4.19906002	2.674796017	3.464813074	3.318453647	2.904395135	6.264075969	1.40541042	0.866728391	3.626024949	4.057260613	2.861157219	6.274737536	3.188262596	4.235273862	4.975366229	2.224520652	4.302645665	5.235792508	3.385534054	3.488042217	6.056250389	1.444472844	0.003338869	-0.054581487	2.680940618	1.540921723	2.360514652	3.981473768	4.204458916	4.289015589	3.541040981	2.832710872	3.704689871
CGGA_457	75	1	0.989953446	5.239135004	1.819547191	4.901101339	3.651325893	4.125129405	2.149870665	1.481714915	2.458310962	8.096937836	2.313397605	2.667319688	3.573629195	4.290799614	4.908520896	2.952457637	2.625182708	3.652231992	1.088618208	4.667564066	2.227972801	-0.033915468	3.139856815	1.636368192	7.554630377	4.601429836	3.858902694	3.49853649	4.466559006	2.246088093	3.762045039	1.958599176	3.574758059	7.494636975	5.282253387	1.34344968	0.013803829	0.820217226	3.886789297	0.137271651	1.05296375	4.42412043	5.660058685	4.697885363	1.537572917	3.061943641	4.183105552
CGGA_541	3741	0	1.503391049	5.23387853	1.461747769	3.894003558	1.792996094	3.06672852	1.211377394	0.576005162	1.92456017	8.525688579	3.044363967	0.752124409	4.346697579	1.645998119	5.689747421	2.615163367	2.825929499	2.870709304	0.825876146	6.146361927	1.192064227	1.136884949	2.184329636	2.095697142	1.861162648	4.819387793	2.081926375	4.173255843	4.988597227	1.523949045	4.857628208	3.38716824	1.718579177	1.957927262	4.137892759	0.550982782	0.370447998	1.143367905	3.625718542	1.42004459	1.968549373	4.088375814	3.31491988	4.355917594	1.630445219	2.229544311	2.294952843
CGGA_1518	411	1	1.050253705	5.318514558	1.543313929	4.324264128	2.142391224	3.266303599	1.310131129	1.481714915	1.868437147	8.682301917	4.786688759	2.329455093	4.582544335	2.679291043	4.40387588	3.227510641	2.851924778	3.702665872	-0.044040051	6.528197526	2.22517494	0.255334598	2.401454238	2.248735873	3.720123131	4.33430411	3.042676245	2.425557514	4.735920908	1.76700006	4.315163329	2.986342361	2.786889086	4.922081627	5.665297294	1.243186527	0.052785599	0.059119302	3.184134977	0.397695915	4.220823996	4.651362057	5.114640068	4.929445046	1.21338387	3.02517878	3.932284834
CGGA_643	331	1	1.146248253	5.073600866	2.768207691	3.894848624	2.92302732	4.163527819	1.43162557	1.04779386	1.937265287	5.815895024	3.331768751	2.455091167	3.439222371	3.434966811	4.932694956	2.634087672	1.559650299	3.943764848	1.32740934	4.146616403	2.561542956	1.269926322	2.697410106	2.242494054	3.933547345	4.907863752	2.959119816	2.335722114	5.134048671	1.333929563	2.263476852	2.409684604	3.471202342	6.736842488	4.191453838	1.404495538	0.337089936	1.276468529	3.488678645	1.64751334	1.602934512	4.782106989	5.596351901	4.372144418	1.265640855	3.357981172	3.867267063
CGGA_1721	1290	0	0.809785389	5.710380612	1.829697844	3.634137005	2.32503546	3.457667121	0.746311598	0.403776792	1.099007619	6.804226567	4.019993975	2.34003405	4.02900916	2.849969747	3.680910173	1.925743522	2.049779269	2.752651625	0.975311593	5.911271791	0.776749923	0.201185804	2.606755271	2.866152386	2.530206113	7.512057705	2.738517837	3.021549464	4.30608444	1.277934539	3.255409419	3.141891501	2.396223679	3.686560908	5.010601033	0.889217911	0.013803829	0.017995141	2.539335094	0.721111006	1.601282522	4.727681142	4.681781537	5.40453814	1.233036584	2.08405743	4.288592427
CGGA_1627	1597	0	2.586678007	6.017690256	1.982435429	4.468433934	2.64874123	3.187414082	0.684859435	1.04448997	2.367158273	7.536296444	4.340478742	2.169889884	4.515697189	3.383330411	4.9122456	1.815758067	2.600643854	3.039156433	-0.013928261	6.192946367	1.536287741	0.411653772	2.545794055	3.471233896	2.907979312	6.659261182	3.069849714	3.181144821	4.887596161	1.669689872	4.261113102	4.107418283	2.488109495	4.007075954	4.952421982	0.99439009	0.013803829	0.163187659	3.091803868	1.32711971	2.395388371	5.041093927	4.02293118	4.680284006	3.139443303	2.869654683	4.008135689
CGGA_1530	1793	0	1.163767108	5.4977978	2.179262525	1.572940281	1.721220105	3.399713569	0.754850706	0.545062512	1.595046121	7.49451116	4.791107681	2.819252658	2.856672569	2.49859173	3.189107924	1.256375789	1.698344917	2.22884109	0.730999185	5.896838877	1.102372126	1.49650602	3.25446061	4.240739995	1.538788987	6.370795302	2.106009636	3.308756073	2.910764103	2.303123693	3.577343455	2.65740017	2.49360205	2.713122899	3.940254043	0.444949377	0.682188309	2.295570658	2.367323217	1.455592723	0.363437562	4.231353311	4.512677968	5.919805513	1.766497515	1.652957677	4.089103964
CGGA_P416	408	0	0.801034781	6.331711898	2.179262525	4.448340774	3.04235739	2.536383161	1.207489	1.172550307	2.935546453	8.311776428	4.323250229	2.422212739	4.203602996	4.046908355	5.678442325	3.267154628	3.083163795	2.862714558	0.107156609	7.137650387	2.384726651	0.332042905	2.420695389	2.872862463	3.357528815	6.626311196	3.128382384	4.146931947	5.178198048	1.915043914	4.080916641	3.518654414	4.156459905	0.924092321	5.67115375	0.867066052	0.039919278	0.059119302	3.95231862	0.264358095	2.747706744	4.927927592	3.372065389	4.840291517	3.839288621	3.188346222	4.258062129
CGGA_1120	422	1	0.593695594	4.48558159	0.768270579	4.147622214	1.972633921	1.882898259	0.542119709	0.804841281	1.859806112	5.225813516	1.892321345	0.660997807	2.289754308	1.366846817	3.132235534	1.892733229	1.84599033	1.740993081	0.23103878	4.726945751	0.833108317	-0.045317907	1.738175382	1.683823508	1.569256882	2.530500419	1.595026786	1.837974177	2.907345022	0.776324057	4.122040754	2.382165755	2.028597535	0.991552108	4.325248	0.725114087	0.013803829	0.045545857	2.012534489	0.056568066	1.101979443	1.867223802	3.426329842	2.700396215	1.773064539	1.505580851	2.160018052
CGGA_884	1131	1	0.907314858	4.594977285	1.9247225	4.646938779	2.422111602	2.788546028	1.261209746	0.604781419	2.316377669	6.511115633	3.422363025	2.028580111	4.589598169	2.461897233	3.904635336	1.03156835	2.356009141	3.892806201	-0.046707521	6.306216393	1.797643803	0.061123111	2.431599346	2.512190208	4.009444469	6.973613156	3.225363365	3.338680509	4.854640226	2.145755935	4.285665972	3.389219572	2.66723326	3.542732544	6.578678301	0.817833568	-0.047840138	0.003563085	3.381031317	0.952922336	2.731992477	4.258505017	4.64614803	3.621411409	3.004309336	3.25797366	4.09646787
CGGA_843	3380	0	0.907314858	5.345222387	1.493936579	4.556544653	2.495758065	3.168823214	1.639700999	0.590479264	2.603709535	7.292244217	3.650222563	1.612439451	4.076490997	2.774367753	4.548276435	3.237489333	2.818959638	3.519978756	0.320975304	6.612284899	2.080513671	0.079381856	2.76008998	2.408107744	3.458711439	7.147505626	3.350200729	3.574324309	4.323187567	1.744586399	4.356002651	3.373756126	2.818479021	1.340467317	5.910970296	1.065882288	-0.047840138	-0.089590631	3.152718034	0.570734103	2.408063738	5.073258459	3.862407129	3.962549933	3.500279903	3.639869021	3.94711518
CGGA_276	529	0	1.53581127	5.79377509	1.944987051	3.999863139	2.491964302	2.974100831	1.450946608	0.485303423	2.23003379	7.655808781	3.454299116	2.962543764	3.68802164	3.205143173	4.604601868	2.862701241	3.130618374	3.608416391	0.386619292	6.726830679	1.71180606	0.932158288	3.175737435	2.682825528	3.427147667	5.548626451	3.282571546	4.058932357	5.442848871	2.059848223	4.110691293	3.245558398	2.451200295	2.359625025	4.71745309	1.444472844	0.241395417	0.538007468	2.195694005	1.447139323	1.826596005	5.354264944	3.666751699	4.072962699	2.978039284	3.477665545	3.676827755
CGGA_763	319	0	1.641268371	5.804304625	1.93187159	4.259079641	2.392469219	2.650210773	1.410103905	1.087021525	2.620222381	8.157664635	3.520857077	1.869918668	4.044014924	2.917412837	5.525756446	2.952457637	3.429322162	3.552011391	-0.004085589	7.038543761	1.385994359	0.219521206	3.165833742	2.661396414	2.328051192	4.159860538	3.118226916	4.278374952	4.962896228	2.227322467	5.365304624	4.220471172	2.993497392	1.369806742	5.157230398	0.987650038	0.078147677	0.099062687	3.667957977	0.6423582	2.490246583	4.170563988	3.308279926	4.42964546	3.227407433	2.878608072	3.215123485
CGGA_P439	309	0	1.529310174	6.772136888	3.294840989	4.503581125	3.769465588	2.872367429	1.615052729	1.676481596	2.94275061	8.261026613	7.221514709	2.00310324	3.392092381	4.330065527	4.705218892	2.624847149	3.017161954	2.375691424	-0.044040051	6.458746681	2.258322961	0.021454462	3.36627065	4.180237576	2.754785881	8.267343157	2.850094421	3.933500057	5.012019867	2.125585962	3.379979939	4.794776212	3.802168757	4.428391271	6.045716515	0.859593087	0.103031145	0.224486737	3.927522834	0.69305473	2.22805135	4.29455567	3.349198168	4.902275004	3.032497131	3.232999215	3.58668158
CGGA_P271	710	0	0.603797085	4.299878285	0.722849826	3.364138707	1.870901908	1.404123626	0.448003888	0.545062512	2.137731444	4.236911432	2.883061479	0.520497868	1.806974364	1.646097811	2.604990645	1.33190321	1.466027609	1.831723432	-0.044040051	3.674020647	0.697132547	-0.045317907	1.81021267	2.015026602	1.030757951	3.669571512	1.487782215	1.656182433	2.675745836	1.296495489	4.190289282	3.355388859	1.840568983	1.121118553	4.824699547	0.629596024	0.013803829	0.017995141	2.084549159	0.303955253	0.509269426	1.464024952	2.170186834	2.417944483	2.586033253	1.511876164	1.712105688
CGGA_846	2991	0	1.936786973	6.364022044	1.645728932	4.258529154	2.299744246	2.724306985	0.788439899	1.201296692	1.872730469	7.962381503	4.238400919	2.489081922	3.759143982	3.256243928	4.818829512	2.381443382	3.041961842	2.955285787	0.053053188	6.493311156	1.080291728	0.419318864	3.333815706	3.980385683	2.20256069	5.442338791	3.083159785	3.410676608	4.90839236	1.691565186	4.883706205	3.526410056	2.41405753	2.844726642	4.263850691	1.072528572	0.013803829	0.017995141	2.827498429	1.432506251	1.835133167	4.913146383	3.929461737	5.089166261	2.271706074	2.685946864	3.860911531
CGGA_P185	502	1	1.458814347	5.810363917	2.628392374	4.830190642	3.455004933	2.846746215	1.597739886	2.341381184	3.224020729	8.180955052	4.64646267	2.691859613	3.905600404	4.093100475	5.722233795	3.453621047	3.605395922	3.650711339	-0.044040051	5.887774267	2.339858635	0.521572005	3.504732774	3.440236583	3.583864332	5.833847726	3.496210026	3.561406646	4.92935218	2.649156465	4.902646643	3.840482004	3.877899212	1.41624008	5.364992262	1.764649317	0.090648142	0.636671154	3.75200545	1.069001901	2.630068043	4.5663424	4.879958222	4.695227568	3.310011066	3.467061936	3.85778773
CGGA_1113	1265	1	0.368953285	5.460605221	1.111739685	4.941146953	3.206796599	3.041936298	0.94556633	1.298558909	2.414410182	7.832630979	3.977039723	2.906140568	4.091564239	3.110559384	4.449115317	3.56104257	2.385132766	2.745685457	0.286999176	6.37763663	2.013150128	-0.055141611	2.877566519	2.867180221	2.272391677	5.322688426	2.289408291	2.402578436	5.454570225	1.65423173	4.03182589	3.029947518	3.004167733	5.872922178	7.114494457	1.426841841	0.059506605	-0.020893755	3.586006778	0.718538607	2.747785575	4.805432241	4.571097365	4.718303654	1.412342242	3.119162781	4.138636871
CGGA_P3	1399	0	0.444283971	3.81222382	0.614647132	3.566470804	1.292125878	1.558535551	0.40380569	0.467708589	0.800184435	4.551949953	1.538343117	0.762089927	1.371753375	1.485106619	2.346710357	1.490799091	1.555666476	1.116587231	0.599041619	4.130977015	0.676354901	-0.022625374	1.480928809	0.757170152	1.772291032	3.104836496	1.352262211	1.18078015	2.395504617	0.756749448	3.613192387	1.291018805	1.186469301	0.278495608	3.600858835	0.699786692	0.013803829	0.085875212	1.808518488	0.114749794	0.428105929	1.481679489	2.76538168	2.121894858	0.890855238	1.258505961	1.55280494
CGGA_1607	1333	1	1.367023854	6.889151899	1.991427864	4.036742429	3.516639572	3.466700247	0.542119709	1.670171714	1.556861013	7.955655738	5.808798502	2.446808755	4.081618502	4.239377631	6.196015049	2.902969901	2.833598704	2.875319884	0.466103802	6.104814601	1.962524359	0.696220557	2.867729344	3.696127873	3.56709038	7.745638673	3.093680958	3.074145783	5.226211063	1.461817203	3.669837579	3.582483945	3.385743342	3.184540863	5.34120255	1.237677119	0.220858301	0.112126281	3.398200949	1.154727991	3.033478575	5.327324785	4.448428389	4.933306532	3.95680143	3.084304746	4.322917234
CGGA_1686	352	0	1.430753015	4.941601007	1.549560194	3.720876857	2.482373044	3.335321926	1.029077472	0.545062512	1.476740141	7.121387851	3.715298747	2.327934333	3.504472543	3.339929661	4.067156911	1.582358014	1.969054603	3.145329713	0.993868252	5.599315385	1.109640932	0.032214508	2.815111974	2.737103614	3.038151212	5.921124535	2.571359663	2.994993539	4.780700074	1.472378619	2.07328181	3.897210328	2.672436997	2.27330394	4.648002479	0.716729109	0.013803829	0.045545857	2.472385354	1.0794034	1.68930061	4.905604285	4.783339861	4.971658502	1.46555546	2.301644124	4.115562991
CGGA_1701	1072	0	1.136217319	5.824207568	1.950480334	4.398313173	2.718771064	3.235641619	0.860892377	0.545062512	2.066613956	7.515195077	3.54019487	2.384134498	4.050731369	3.194542611	4.128279528	2.102838049	2.181664225	3.13922279	0.571581566	6.139335143	1.13118108	0.356512171	2.430824412	2.296548698	2.368072351	6.92135799	2.950322227	3.004444651	4.873043067	1.39066761	3.564062291	3.182163244	2.731175776	4.245465678	4.275541985	0.836899261	0.013803829	0.435520271	2.708106695	0.42447671	1.692985752	4.913409849	4.780447313	5.282590061	1.880090821	2.430227864	4.552434122
CGGA_P172	803	0	0.729046759	4.6329901	0.84422999	4.659571987	2.037758433	2.24931272	1.231032101	0.633117948	1.943510942	4.798184128	2.984100146	0.520497868	2.129885883	2.602609054	2.532508951	1.282112521	2.010189061	2.308767594	-0.044040051	4.007045575	0.786332921	-0.045317907	1.882039595	2.49366099	1.92797862	3.901099166	1.600986981	1.644413478	3.038299714	1.277934539	3.786243794	2.3169001	2.015894589	0.765381156	4.323218687	0.673929711	0.013803829	0.017995141	2.20381387	0.159387647	0.576068835	1.744784243	2.896753938	2.886009672	2.029001667	1.572902203	1.772012205
CGGA_1398	554	1	1.413650645	5.754185665	1.799014055	4.168232125	3.195261738	3.268661896	1.399946413	0.954459975	2.171805328	8.167265994	4.527972359	2.330973482	3.782312144	3.778896425	5.05656439	2.725889673	2.46253636	3.476014778	-0.023866958	5.716931422	1.651375215	-0.045317907	2.609988044	3.462446774	3.422876998	7.523760989	3.35426403	3.327226101	4.419393428	2.036437845	3.24270814	3.01799162	3.014007619	3.859078567	6.148214397	1.140061892	0.039919278	0.591349091	3.138327722	0.820955088	2.276656427	5.013766319	4.255877675	4.604364844	3.927695307	3.117721899	4.060845591
CGGA_P399	428	0	1.027935955	6.236047061	1.959688581	4.733261446	3.40840559	3.660624158	1.282448941	0.824629434	2.431395031	7.718151721	3.859366347	2.544409921	4.403323454	3.851290875	5.473562164	2.985719944	2.753874263	3.757051438	0.560386839	6.403622295	2.010586217	-0.000373525	2.553737131	2.525419952	4.135038782	6.655833168	3.565070681	3.725850927	5.043710047	1.58725304	3.965383533	3.23664027	3.166905081	3.80498489	5.523006678	1.383348922	0.039919278	0.099062687	3.446279433	0.52611314	1.778210963	4.810118059	4.613778364	4.534573355	2.413668887	3.576491314	4.467672109
CGGA_1388	485	1	2.492275905	6.951599271	3.571517182	3.959574784	3.838538246	2.659443517	0.646595518	1.946042893	3.034378925	6.697410562	5.615945167	3.607683171	2.956023904	4.5514209	4.850826086	3.298321284	4.049989444	2.835517164	-0.046707521	4.439565768	2.789318624	1.05638298	3.346662818	4.49338651	3.023045447	7.891842394	3.309843597	3.119250986	5.103892833	2.412607759	3.739558773	3.745193612	3.243984188	4.659529285	4.884433233	1.726118455	0.209218785	0.248208906	3.332212266	1.280886673	1.65471796	4.998198586	4.216053862	4.800844289	4.321928773	3.323667583	3.285374317
CGGA_1562	1721	0	1.798794015	5.778787754	1.783404988	4.261832072	2.53639253	3.395121531	0.829204658	0.912771374	1.963576946	7.615305046	4.250085743	2.382695109	4.179970523	3.280874925	4.885059705	2.456453369	2.942915168	3.263970002	0.582654522	6.299894231	1.45817206	0.348413697	2.147248368	2.059418812	2.71579741	6.55430892	3.208397835	3.307590207	5.017221039	1.533760558	4.405627384	3.213555131	2.582933716	2.862796586	4.454779073	0.960316823	0.013803829	0.12506834	3.156625379	0.323284875	2.230411089	5.032847446	4.412216726	4.975353827	2.012630999	2.875035833	4.345863912
CGGA_1902	790	0	1.108129528	5.862498218	2.048448125	4.226059515	2.989260953	2.919868258	0.675830593	2.154791161	1.802173767	7.465032376	5.106262784	2.162723749	3.768938698	3.669976796	4.348424466	2.31406889	2.387139722	2.788910904	0.50249011	5.685977077	1.321251914	0.507511292	2.603513352	2.785408012	2.750941286	8.882057313	2.851767919	2.970976048	4.892890721	1.265390009	2.775649959	4.041906736	2.757246367	3.832605397	5.348474931	0.987650038	0.039919278	0.112126281	3.070746863	0.877181977	2.579955643	4.82118285	4.490982088	5.360229339	2.810900598	2.337448397	4.325957004
CGGA_1696	1205	0	0.783372458	5.714068769	0.984334815	3.600843694	1.692467457	0.989514622	1.394837213	1.477989547	1.528841628	5.573453413	3.651432029	0.636127344	2.369441504	1.616749651	2.554530907	1.779345582	2.812050767	1.464870461	-0.013928261	4.101245196	0.644482164	0.074271954	2.890632309	2.739558568	0.518766865	1.942829584	1.453884545	1.252662278	2.312688745	0.980073638	4.340455342	2.849429342	2.206736808	1.287281983	2.61967913	1.157857101	0.039919278	0.910984103	2.06390278	0.558203987	0.780531635	1.394832618	2.549438631	3.052047343	2.621532504	1.619368328	1.308675109
CGGA_1100	2596	0	0.398582954	4.848406	0.833638763	3.789108356	2.692574677	2.698835896	1.856811095	1.474251903	2.596658485	4.946309571	1.963733564	1.239626615	2.881303552	1.816683944	3.153562085	2.403044221	1.952797287	2.400359704	1.517187894	4.486416342	1.050189901	-0.045317907	2.513449697	1.886335339	3.398063609	4.451633033	2.217024148	2.009020674	3.563227561	0.860458404	2.638602059	2.47462304	2.069895923	0.842368944	6.380782881	0.960316823	0.013803829	0.017995141	2.635552778	0.103332018	1.42184361	2.022469508	4.284649336	3.133191602	1.94509772	1.787584343	2.541401627
CGGA_1156	2477	0	2.307378825	6.360513028	2.291287239	4.602134627	3.100693105	3.821201969	0.684859435	1.03360931	2.617885923	7.257460104	4.963808109	2.574522542	4.646665059	3.535275758	4.89239877	2.148334665	2.770610549	3.385494837	-0.044040051	5.83360036	1.709302802	0.134598212	2.770248936	4.412576075	4.037216003	7.651545137	3.081836887	3.253720177	4.847690151	1.629220069	3.292799405	2.967926298	2.8477986	5.029605481	6.435392394	1.146021744	0.013803829	0.072561587	3.170474846	0.971191751	3.063396322	4.418677536	4.789987772	4.532322771	1.950855834	3.009485237	4.178521613
CGGA_766	3472	0	0.895895606	5.180352566	1.764143157	4.857914086	2.593191725	2.972371909	1.169120569	0.511191455	1.378513753	6.574520744	3.725764998	2.801257135	4.294983924	2.811727653	4.387036915	3.721281633	2.159606417	3.744252467	0.499724161	6.078086295	1.919377171	-0.075745663	2.901882991	2.457508954	4.921476442	7.024402792	3.228867773	2.761388165	4.670133297	1.778624411	4.071444549	3.434580417	3.021404695	3.153316227	5.228809401	0.983833202	-0.047840138	-0.063205891	3.445046753	0.093447305	1.801081545	4.70053176	4.625832122	4.460385231	1.807928777	3.668846197	4.140495579
CGGA_479	3812	0	0.744294837	6.090297269	1.942109887	4.330542469	2.131951671	2.683986629	1.22972214	1.08015431	1.818936658	7.854523845	4.080256885	1.794981955	4.030545885	3.312172614	4.234869414	2.483229437	2.688344886	3.548956672	0.142486693	6.372444904	1.479206704	0.308000917	3.045131914	3.138303494	3.102568713	6.70940277	2.804158698	3.834625316	4.378460922	1.894203156	4.127079858	3.558617118	2.710443703	3.505236408	5.137263325	1.191294004	0.043821822	-0.012666794	3.167669163	0.635256288	2.298957866	4.257408534	3.419241684	4.406471081	2.460870963	3.043826681	4.008212781
CGGA_638	2386	0	1.067875457	5.775827774	1.793298364	3.565375591	2.435932146	2.769277944	1.038634713	1.238495537	2.362588635	6.637137512	4.511439653	1.595055391	3.953333676	2.814989791	3.960004984	3.344041317	2.404868914	3.147123648	0.228532923	6.869866318	1.812075877	0.552640862	2.507116355	3.482555634	3.044800492	7.650040305	2.69378258	3.690595534	4.523299556	1.157620141	3.881522119	3.966049549	2.96918482	3.751312376	5.466699315	1.001812537	0.043821822	0.042891868	2.876866313	1.141586648	1.512763726	4.646487164	4.005542298	3.604759432	2.637601296	2.59909637	4.304694805
CGGA_P150	349	0	2.27621982	5.717745315	2.645001333	4.805130763	3.126186642	2.959678845	1.368973434	1.979497547	2.555533552	7.836894654	4.424904558	2.661903414	4.066464929	3.958822731	5.290401506	3.276025172	3.152661544	3.86319454	-0.013928261	5.842833944	2.287907154	0.191906964	2.791528863	3.651872643	3.426222401	7.157220226	3.854073799	3.494658169	5.1400749	2.318194844	3.782005663	4.255580141	3.127995088	3.406784293	6.115249991	1.817587193	0.013803829	0.059119302	3.516745065	1.674919899	2.21379676	4.958097533	4.581026797	4.552393919	4.488170624	3.516733116	4.032180168
CGGA_1361	2092	0	1.349142411	5.991409546	2.364480124	4.480130739	2.898576275	2.684235739	1.459697922	1.117930948	2.553071165	8.338536654	3.876695042	1.917100137	4.187395485	3.583214067	5.609854423	3.006900759	3.090992385	3.477802845	0.565999559	6.302821705	1.926948464	0.084549469	2.760870735	2.778266593	3.099151094	5.35926119	3.372179598	3.531860483	5.055348818	2.497825767	4.635322108	4.556103155	3.537837139	3.326923564	5.99574569	1.175400169	0.013803829	0.600532333	3.766485237	0.573940224	2.310213405	4.726405657	3.668517108	4.55327621	3.55794506	3.368318044	3.876019411
CGGA_838	3386	0	1.026902091	5.321892535	1.855976828	3.376857491	2.064162018	2.716198535	0.990201299	0.387206353	2.005317928	6.772673946	3.335049245	2.535687476	4.245099397	3.27743714	5.350749333	3.365929917	2.932395728	2.714777804	0.676371577	5.985854376	2.047216616	-0.096734853	2.557184424	1.920415188	3.111982057	5.778329614	3.116029506	2.822085905	5.039225879	1.541355902	4.247830065	3.328427811	2.256374906	2.409352467	6.22441047	0.719841566	-0.021877914	-0.089590631	3.338371668	0.317392506	2.01498356	5.043922311	3.590243267	4.585574618	2.167778662	3.484895278	4.050291584
CGGA_273	2635	1	2.120738386	5.874747013	1.727656033	4.7440309	2.598535821	3.208695667	1.270066987	0.768478025	2.82796336	7.669294243	3.877177735	2.62968306	4.136085089	3.754446614	4.873541066	1.496859051	2.580903641	2.692389665	0.60460931	5.50091845	2.173313573	1.067706257	2.963015491	4.268807296	3.624618483	9.219089205	2.240435626	2.682448342	4.944058091	2.329304927	4.535399076	2.86852089	2.940044392	4.520286094	6.03621396	1.071567566	0.342738309	1.150070506	2.567786577	1.775787402	1.693898809	5.701177412	3.798863006	3.669460781	3.802528133	3.570902515	4.287118413
CGGA_510	3770	0	0.724895622	6.211579329	1.9188777	4.231884466	2.277019855	1.880157224	1.243310775	0.590479264	2.488994761	8.340322458	4.311764858	1.44136387	4.137809788	3.328893145	4.845963013	3.388789933	2.734481282	3.410310656	0.103979932	7.090427226	1.7194718	0.20760727	2.580996191	2.83813463	3.225767262	6.045231756	2.895885453	3.744827498	4.146779154	1.596678422	4.102785548	3.533961905	3.185203552	2.472822895	4.132446129	1.007756237	-0.047840138	-0.046039615	3.17428313	0.596019759	2.069645647	5.504409486	3.369438934	4.584569071	3.836084241	2.928652345	4.548601838
CGGA_1148	596	1	2.337876353	6.466973623	2.407863773	4.165828581	2.847429941	2.698030001	0.532002999	1.821267623	2.859170801	7.691314159	5.749890776	2.457547292	3.571379134	3.547165984	4.817372019	2.142373009	3.790670126	3.007775986	-0.023866958	4.777387867	1.166225737	1.662875911	3.244676649	3.264012285	0.733898084	6.98125872	3.142177411	2.643492734	4.7081044	1.791070903	4.473624847	2.797982432	2.965531488	1.722026083	4.670170902	1.500334115	0.127453835	0.085875212	3.399295421	1.0794034	2.20900798	3.987413373	3.82500114	5.2338308	3.395811264	2.451574358	2.972375928
CGGA_1226	670	1	1.430753015	5.93573969	1.657279057	3.880334383	2.761046053	2.490343998	0.944134112	1.962394573	2.500186933	8.440215416	4.821232305	2.79105422	4.6905521	3.561986041	4.948249486	3.34979743	3.212911685	3.234116076	-0.044040051	5.752426099	1.447353203	1.32630727	2.944740513	2.687086481	1.874323096	5.142804573	3.197861557	3.278012998	4.774977936	2.092590245	4.525452958	3.066306039	2.837882533	3.056201141	3.910379994	1.302219746	0.013803829	0.175665442	3.607713277	1.239410603	3.273342915	4.732922563	3.807925204	4.731779071	3.373859309	2.741969911	3.557325405
CGGA_P27	413	0	1.56071809	5.828650442	2.23270824	4.177199538	2.930346708	2.950182969	1.440094413	1.123003406	2.557991408	8.031561475	4.131503446	2.395569821	4.197822402	3.615109907	5.617031544	3.065523564	3.354793199	3.626096709	-0.033903572	5.691169648	2.199684861	-0.000373525	2.755205899	2.53679415	3.642244583	6.523915315	3.622572221	3.276812001	5.170662947	2.487125035	3.94927039	3.675795633	3.604590812	3.520906385	6.936570614	1.34344968	0.013803829	0.085875212	3.734972428	1.0794034	3.362354623	4.844924224	4.200155455	4.619709377	3.55266565	3.377367662	3.723757238
CGGA_663	3479	0	1.442043206	5.726608668	2.213864837	4.574254842	2.523143203	2.543865535	1.183497476	1.224721824	2.447615255	8.155179661	3.200242074	2.276401518	4.124136709	3.528327397	5.719723669	3.608870765	3.486752156	3.786264074	0.298726941	6.204268469	2.030595816	0.032214508	2.816905465	2.075221059	2.669382434	5.582689123	3.476000057	3.466091595	5.056060419	2.205489293	4.53509836	3.998639321	3.519953895	1.893382198	5.180074358	1.186959159	0.065527598	0.085875212	3.856838307	0.959827165	2.121967919	4.823640832	3.933563639	4.669410216	3.172518754	3.061943641	3.646718384
CGGA_P183	807	0	0.643508941	6.028707453	2.269619446	4.650466335	2.967061465	3.016729992	1.706242412	1.022626349	2.38706664	7.979555364	2.932008416	2.895903683	3.580349657	3.696593718	5.300227675	3.697673617	3.116311903	3.868173966	0.721433592	6.158701252	2.471897038	-0.022625374	3.004002196	2.047450062	4.207479472	7.344147884	3.770780518	3.289946988	4.90797713	2.213726182	3.78341931	3.174201895	3.566661124	2.606438866	5.944597629	1.565556894	0.039919278	0.031838699	3.245944693	0.467852482	2.804686989	4.809971603	4.408564795	4.552835455	2.303086526	3.603352326	4.058763314
CGGA_1055	1611	1	1.912661186	5.662346659	2.594543044	4.873056162	2.913041979	2.651053788	2.071578446	1.384805429	2.403877546	8.047445897	3.916239474	2.704425433	3.997578992	4.190764424	5.363064196	4.063165779	2.984396045	3.51468581	-0.044040051	5.516313671	2.485442704	0.555987031	2.686936853	3.221088967	4.334344785	6.030807894	3.899599297	3.580343184	5.074376818	2.213726182	5.146297972	3.891285002	3.334098591	2.350032679	5.800450637	1.594856357	0.039919278	0.163187659	3.80942849	1.004668355	2.314617557	4.985409643	4.055807396	4.750979629	3.211625863	3.568018218	3.954819066
CGGA_1319	2149	0	1.63636364	5.307352223	1.719082968	3.886616015	1.727505125	3.167388769	1.201534151	0.51984467	1.637281756	7.385053144	4.005994954	2.220344343	3.55147561	3.064503351	3.657352134	1.807766891	2.189547299	3.017423835	0.107156609	6.045250424	0.921413619	0.634596292	2.367309737	2.841269627	2.226346808	6.819621511	2.855105374	2.868841457	4.412760564	1.620026882	3.55401406	2.920781062	2.496337026	2.781103292	4.350332041	1.175400169	0.039919278	0.017995141	2.614158643	0.612420006	1.089911336	5.048239276	4.75659705	5.545765566	1.719617831	2.131202213	4.348391786
CGGA_863	2073	1	1.883994235	6.139218635	2.048448125	4.40072659	2.867971029	2.567827941	1.636365189	1.660642236	2.863009333	8.658197906	3.475689721	2.809006294	3.903974511	3.80425454	5.57608282	3.809466068	3.696460312	3.481370595	-0.044040051	6.557890481	1.700574759	0.690205125	3.67103599	2.892805198	2.871863229	3.733288911	3.637004847	3.942948718	5.332537561	2.63035988	5.978470602	3.506155066	3.41301441	0.835576838	5.344202835	1.586555456	0.013803829	0.137891213	3.338431584	0.959827165	2.055713312	4.566904977	3.795722045	4.656828792	3.621425971	3.62598692	3.528855798
CGGA_1610	1058	1	0.997630501	5.991061215	2.22143424	2.749813298	1.539475354	2.749180869	0.490703575	0.55334851	1.947550597	6.618920419	5.588245849	1.092233013	2.776555604	1.968465512	2.724588418	0.952378679	2.419212791	2.167004826	0.115900977	5.544723268	0.717548785	1.768805313	3.423808686	4.824099002	0.641698216	7.079382902	2.113105108	2.905758637	3.61497301	1.373594425	1.885530908	3.413661423	1.963534909	2.347244138	3.094385305	0.535855778	0.013803829	1.114948653	1.886260363	1.279656423	1.149082395	2.898356328	2.96767618	5.492245366	1.521896857	1.349690413	3.796579886
CGGA_694	1194	1	1.683924339	6.299841312	1.793298364	4.240955559	2.696860841	2.393578773	1.075084987	1.432026431	2.444226982	6.909769703	5.290856597	1.774997199	3.426766301	3.139240559	3.995262659	1.968904984	3.258141373	3.016765779	-0.046707521	6.124827036	1.317724478	0.534674236	2.850967649	4.126738624	1.626367035	5.957227422	2.907864675	3.920979458	4.387687812	1.396608352	4.635535701	3.708413152	2.619047621	3.482523631	5.838339257	1.267572388	-0.013391625	0.260353503	2.407725217	1.173850867	1.250824045	4.502026509	3.520648839	4.620551103	4.322979966	2.84497905	2.912504873
CGGA_P121	941	0	1.820571804	5.90207769	1.452665804	3.747092017	1.982538008	2.898054633	0.620254539	0.494068431	1.551308413	8.043770124	3.856870913	1.533698864	4.115905228	2.843721602	4.08112852	2.160166824	2.640660987	2.493723116	0.034360787	6.270477548	0.878091055	0.210390208	2.540085151	2.905944593	1.282586771	5.683762707	2.650307414	3.358767389	4.72008971	1.461817203	3.994624203	3.259345569	2.315355621	1.87956317	3.814377175	0.716729109	0.013803829	0.150596924	2.891370066	0.700129195	1.795233308	4.920630363	3.623876213	5.267029442	1.799017084	1.999292711	3.796775702
CGGA_1057	1549	1	2.785539605	6.995512971	2.323146208	4.397346325	2.865826728	2.906700895	0.876442158	1.922332957	2.095556509	7.563651676	5.914560279	2.245467292	3.602438977	3.367832291	4.325934144	2.400664384	3.048941461	2.889325988	0.034360787	6.173651226	1.116865027	1.655106418	3.669771318	4.496887758	1.288898442	6.295335317	3.032985859	3.463089919	4.586139655	1.461817203	3.348938719	4.651787653	3.08128786	3.581472117	4.302725595	1.264980095	0.457539043	0.534938668	2.817751235	2.190524558	2.321194333	4.763336597	4.320973271	5.359659868	3.153717447	2.592615355	3.928362352
CGGA_28	1103	1	0.935034965	5.245756601	1.432417274	3.71260722	1.785427256	2.285580501	0.853044883	0.511315852	1.859806112	7.35782733	3.781436856	1.687372215	3.550326078	2.932442564	4.398156252	1.596927477	2.47459517	2.620104988	0.005662884	5.632370078	1.531238768	0.084549469	2.04211091	2.259119152	1.030757951	5.209610241	2.560189761	2.502619043	4.049224955	1.477621917	3.797479901	2.744544467	2.460224795	2.583116906	4.101511937	0.545556015	0.013803829	0.017995141	2.681513418	0.244069934	2.144956315	4.528438962	3.447769353	4.497437558	3.282314675	2.635833375	3.527552929
CGGA_1589	342	1	1.287879825	6.060223903	2.521152253	4.458891349	2.668303204	2.704459844	1.022213861	1.265734425	2.748647882	8.633627518	3.880787007	1.869918668	4.205724528	3.151196455	5.712396512	4.293799037	3.980836487	3.667312781	-0.044040051	6.185369573	1.908748073	0.063901373	3.077531149	2.306587098	1.750832072	4.263868677	3.476000057	3.961587866	5.249554208	2.570030556	5.027039168	3.567552467	3.357767393	0.686819016	5.010033582	1.109821164	0.103031145	0.163187659	3.993527494	0.6423582	2.26983103	4.102140355	3.474873732	5.008258371	3.088267015	3.043716948	3.351593965
CGGA_580	1394	1	1.764329584	5.742432827	1.98464914	4.965424303	2.505203878	2.852551633	0.729766636	0.867689677	1.85607267	7.231930922	3.32435713	2.669888784	3.985339815	3.503843564	5.100343952	1.476179583	2.176021492	3.201363352	-0.046707521	5.680175355	1.738463287	-0.086191217	2.725054139	3.274116746	3.402641196	5.363509308	2.9178039	2.712717554	5.256285091	2.015136998	3.354080872	3.039260795	2.669133595	2.718217815	6.015142609	1.25263597	-0.047840138	-0.089590631	2.8992974	0.601004911	2.737936871	3.961585195	4.003558533	4.635417435	2.980560779	3.254708673	4.089377644
CGGA_1407	2016	0	0.774459372	6.148125945	2.018047057	3.067479264	1.213773979	3.352878409	0.746311598	0.274842484	1.65275366	7.961537922	4.989481025	1.907842068	3.742131558	2.321173544	3.326370257	2.722303385	2.458486668	2.83705123	0.730999185	6.60675776	0.954956061	0.562747783	2.31687083	3.42069993	1.204219231	6.446415989	2.753405209	2.847132822	3.845331138	1.418562784	2.641955841	2.654495391	2.428697647	2.802069574	3.578176103	0.77426411	0.115299031	0.188032299	2.382593899	0.714156805	2.098532524	4.391449889	4.503147233	6.081143873	1.799017084	1.480027353	4.17351983
CGGA_738	3501	0	2.558653914	5.526631275	4.770094264	4.549533153	2.624993847	3.653744761	1.68845996	1.598708814	3.111205744	7.376352184	5.021418938	2.331381125	4.303700602	3.314690228	4.404572079	3.331781986	3.370689459	3.492035287	0.95414093	5.827178504	1.707958894	2.518089337	3.456972047	4.379806765	2.222097804	6.300107462	2.895885453	3.743098716	4.500232717	2.572059249	4.45362675	4.725048144	3.182355561	4.176778332	5.331324397	1.349405943	0.448688835	1.154511647	2.921511989	2.265612843	1.582117873	4.151899757	4.481090669	3.75671477	3.275354918	3.014302527	4.311694062
CGGA_666	2499	1	1.436102651	5.83264712	1.525395968	3.948948507	2.726712047	2.999840827	1.110533371	0.94513919	1.562877461	6.833425209	3.30941458	2.223142541	4.47525071	2.966420855	5.306613336	2.696522863	2.558245697	3.801795862	0.407853766	5.95782835	1.523522772	0.365597587	2.60108711	2.672505396	3.913953362	7.243436752	2.237831171	3.546181761	4.593379928	1.869610306	3.174740656	3.67227469	2.5894995	3.28857925	5.534915045	0.857872968	-0.047840138	-0.063205891	3.190735363	0.368214903	1.771028659	4.860409042	4.305844855	4.425610012	1.874068932	2.887287973	4.278729943
CGGA_1264	2217	0	1.312698449	6.091439296	1.809320204	4.425036854	2.997823531	3.292886609	1.384555257	1.243128513	2.538192662	8.250060847	4.888758386	2.625393333	4.42675992	3.738073421	4.842718583	3.646983005	2.689045857	3.754983383	0.508430119	6.412942901	1.893982404	0.290062512	2.911433307	3.269076659	2.492812711	6.408575077	3.436142986	3.467089975	5.029004136	1.852870793	3.335125446	3.600191992	2.963759237	3.46666647	5.212575796	1.291693546	0.090648142	0.099062687	3.257355164	0.982452395	3.294999844	5.129409232	4.307108134	4.58408463	2.87051476	3.274651426	4.305048661
CGGA_1295	310	1	2.301201118	6.685786576	2.785886281	4.151898563	3.251198014	3.256340023	1.082682582	2.179561747	2.686110696	7.134649989	5.693895605	2.617473533	3.873842487	3.791168012	4.659909597	2.417220469	2.840684851	3.519853013	-0.044040051	4.997895548	1.743579845	1.31936221	3.43112483	4.501114708	3.328943046	7.09575964	3.496210026	3.368702985	5.111995208	1.691565186	3.257514432	3.801747803	3.182954962	4.455964982	5.718861076	1.746488011	0.379940966	0.476144037	3.35228185	2.453471605	2.881293608	4.681371593	4.76835731	5.041659058	3.770484336	3.043716948	3.939574731
CGGA_1623	1603	0	2.137448769	6.685457321	1.941208947	4.561072794	2.908928886	3.069738462	0.620254539	1.455382817	2.230857304	7.785103187	5.80190054	1.948838587	4.391274661	3.531492216	5.036325402	2.206301518	2.732182391	2.662953205	-0.013928261	7.003362531	1.057788056	0.237567739	3.124252533	3.413113569	1.688681248	4.963299767	2.706113992	3.959738984	4.892045598	1.538728663	4.209891108	4.579390175	2.477041507	1.015145652	3.564740122	0.749933253	0.103031145	0.163187659	3.099218317	1.02648966	2.551390155	4.184526129	3.895653753	3.937302833	2.662941296	2.475097792	3.704480949
CGGA_D46	300	1	1.549972232	5.853062607	1.445369374	4.654130442	3.021866904	3.892792633	1.682064055	1.594550592	2.121795154	8.094721699	4.540201891	2.258756692	3.414229803	3.749767077	4.521506625	2.365944995	2.491787903	3.676869918	0.576751445	5.307506741	1.553770778	1.435828565	2.833260232	2.364662877	3.287087792	4.572952732	3.828368519	2.829883398	4.511789611	2.066137127	2.297803515	2.085150235	3.516683214	2.216871552	4.238307665	1.121754509	0.628564766	1.182851023	3.854309164	1.919023251	1.866817009	3.724930385	5.134443404	5.326814472	2.369876434	2.642786879	3.517508894
CGGA_1526	1798	0	1.197479905	6.334220707	2.585945476	4.513598495	3.243707179	2.371179492	1.566856944	1.778826092	3.404407294	8.507689287	5.209805992	2.405469373	4.082301312	4.244980943	5.31157167	3.846204742	3.460392567	3.513822374	0.238785654	6.300443396	2.374903379	0.456893928	3.065363351	3.162353687	3.716608021	5.184507568	3.612574961	3.907868981	5.09388488	2.35983938	5.139214747	4.288038834	3.994094252	1.637899396	5.772486106	1.407647745	0.013803829	0.031838699	3.818087602	1.230284828	2.050252301	5.082206224	3.769364672	4.763805225	5.182450286	3.532472241	4.017204117
CGGA_1033	1322	0	2.218377316	5.826834976	1.452665804	3.912140805	1.92688856	3.138492006	0.675830593	0.295631951	1.488510312	7.952296407	3.497921853	1.986059673	4.058453554	2.56692097	4.445981231	2.203472167	2.685779268	2.936215589	0.089439495	6.297601254	0.895612387	-0.022625374	2.07882633	2.006802944	1.496958819	4.71637618	2.999020613	3.493685933	4.773541613	1.558388668	4.203732515	3.035756117	2.177788925	1.536073792	4.14600731	0.620535291	0.013803829	0.031838699	3.009628182	0.284316322	1.898833989	4.37469656	3.870009792	5.222722201	1.432276805	1.999292711	3.760357054
CGGA_P147	863	1	1.964431819	6.606655	2.34052417	4.803482595	3.112665926	2.793571121	1.445023537	1.945037077	3.000623032	8.000288207	4.956074996	2.660816367	3.631521884	3.736529781	5.277150704	3.683088069	3.656809928	3.839860812	0.620488923	6.014895936	2.509876546	0.690205125	3.76945846	4.109615151	4.556815848	7.314114985	3.715951804	3.287571138	4.978654877	2.042815457	4.071854872	4.05884075	4.03636876	2.242157854	5.774272226	1.761038591	0.209538171	0.455980449	3.693517497	1.668527471	3.04433476	4.4372759	4.781561191	4.623814254	4.107762884	3.472235437	3.855206663
CGGA_721	2552	1	1.837759431	6.330293695	2.70419855	4.552749671	2.983514649	2.904048121	1.102210177	1.331032298	3.150434512	8.722241424	4.424370863	2.589826518	4.469275716	3.858160115	5.552785954	3.266041118	3.605395922	3.502531482	0.005662884	6.613301278	1.566134477	0.507511292	3.202758694	3.437248281	2.902884479	4.860173741	3.440754844	3.778719309	5.150112953	2.454405372	4.738823757	4.580111585	3.591763967	3.190420447	4.82337009	1.226584725	0.103031145	0.045545857	3.670460085	0.936776422	1.56091574	4.911694996	3.483550493	4.75384493	4.65445546	3.264699464	3.849095515
CGGA_474	2029	0	0.633683212	6.561542048	1.568125588	4.748655314	3.618032755	3.461996851	1.530608813	1.72576579	2.976402318	7.819464325	4.010432091	2.557772066	4.520158753	4.221103964	5.192776471	2.550045386	2.408629923	2.614127161	2.470233358	5.258266728	1.468893004	0.042874434	2.885582765	2.083056121	3.817940494	3.785231407	3.568309555	3.376364856	4.835876954	1.610758876	1.486982625	4.943322694	2.381134849	3.951850816	3.583887543	1.221000841	0.039919278	0.072561587	3.856838307	0.27437777	5.430922186	4.104850954	4.661516019	4.881222492	1.380776171	3.30155802	4.194920797
CGGA_634	2633	1	1.53985559	6.059403668	2.048448125	4.581598773	2.772821427	2.780223938	1.152851104	0.777922389	2.487253515	8.394454489	3.880787007	2.159122116	4.239376642	3.521968484	5.596832248	3.895982025	3.358258207	3.717058427	0.284069043	6.466202658	1.51082279	0.298582557	2.818696461	2.45217742	3.008827036	5.434073128	3.299541052	3.8539148	5.058014621	2.083421997	5.31518994	4.107418283	3.378514534	1.967875592	5.136490511	1.014392651	0.013803829	0.085875212	3.767241781	0.755302779	2.527671487	4.64929385	3.852113476	4.735795797	3.341281123	3.195028977	3.771107648
CGGA_406	90	1	0.633683212	5.611190172	1.93187159	4.938926906	3.312821277	2.961567792	1.606425878	1.087021525	2.538192662	8.124536909	2.747862688	2.384134498	3.912883983	4.44604033	5.012310904	3.854210216	2.697168823	3.006390297	-0.013928261	5.253421399	2.266465264	-0.045317907	2.932668335	1.822009137	3.630976192	5.747919415	3.657157576	3.151697516	5.174908628	1.758862069	2.877588071	2.056136953	3.839907575	0.50272603	5.563156095	1.482344193	0.039919278	0.017995141	3.755836103	0.332836731	3.225730592	4.383561411	5.097374066	4.162183315	2.066448947	3.423681004	4.23719079
CGGA_1079	471	1	2.502703725	5.842466724	2.796504366	4.34701427	3.609500241	2.202254845	0.478597561	2.112792386	2.355384479	8.924558082	4.881604505	3.103964928	4.358257962	4.452636604	4.011518944	2.534128273	3.059431626	1.996413358	0.129764898	5.063146545	1.13068762	0.20760727	2.844469676	3.32768856	3.421058963	7.936057229	3.513222462	3.210918928	5.147107557	1.549990102	3.984798934	3.648767611	2.6365441	1.364946642	4.132446129	1.457556343	0.090060125	0.027367664	2.838990386	0.740551067	4.507838068	4.632362294	4.140316305	4.605610661	2.662595458	2.461487492	3.623050888
CGGA_D21	1208	1	1.408995806	6.364950925	2.585121814	4.805435217	3.602812199	3.134379216	1.183360653	1.579883104	1.889068467	7.485688674	4.77119521	1.738552688	3.951434659	3.919438929	4.410017037	1.461282145	2.937612349	2.427070891	-0.046707521	5.25429077	1.965391538	0.797249256	2.777770454	3.951199225	1.695923602	7.147505626	3.067930558	3.363385918	3.38995575	1.99559395	3.48425633	3.202735885	2.706727585	6.287172133	5.961751766	1.242592516	0.090060125	0.073153064	3.39757702	0.749228999	2.331425066	3.636028958	4.557690156	4.607606933	3.054339668	2.961476094	3.896845265
CGGA_1317	2152	0	0.488578639	4.516456946	0.675835088	3.762164151	1.879082591	2.160874534	1.225187593	0.640802256	2.361410893	5.52306581	2.773354367	0.791227918	2.882408901	1.599586044	3.318715244	1.940113696	2.338262872	2.541808953	0.415474327	4.434648625	0.929889516	-0.045317907	2.097593541	1.465554118	3.557115557	3.840594931	2.22966959	2.383299573	3.35602117	1.102927987	3.890626982	2.942195667	2.269170776	1.225583119	4.055275481	0.782269172	0.013803829	0.017995141	2.235925843	0.415614526	1.444657884	1.809482159	3.453922206	3.119479035	1.671059755	1.505580851	2.100914071
CGGA_834	3388	0	0.623455305	5.161361087	2.512586728	5.054954438	3.031427061	2.429044783	0.83909901	1.675098496	2.16328663	7.58637313	5.365562059	2.028580111	3.503916655	4.009839618	5.888738866	3.475529308	2.710826367	2.866602534	0.60460931	6.035837728	1.932671558	-0.162164378	3.036243451	3.160210581	2.811478987	5.091135444	3.093944901	2.560059384	5.261505558	1.965832619	3.911577815	3.333777157	3.478460451	0.306807192	6.936025681	1.368004233	-0.021877914	0.248208906	3.860448468	0.722977982	2.025088683	4.181763612	5.294287471	5.751395564	2.511277419	2.861210287	3.231117161
CGGA_P145	308	1	2.098780283	6.3950641	2.004803429	4.366923935	2.789091789	2.841123917	0.958695244	1.265734425	2.479426968	7.93817885	4.258627595	2.448157293	4.042595481	3.521968484	5.388608426	2.160166824	3.02549391	3.25850353	0.015318959	6.781875646	1.278110791	0.48609132	3.142548298	2.986436379	2.737392677	5.775175841	3.132163455	3.962203071	5.081328437	1.771047127	4.3066243	3.493540905	2.562568316	2.814595863	4.416919276	1.186959159	0.090648142	0.163187659	3.073782625	0.65705786	2.551390155	4.972220852	3.746145607	4.416508605	3.218411724	2.965943925	3.993091796
CGGA_P132	936	0	1.281607062	6.515962997	2.989935974	4.05826817	2.989260953	3.085530553	1.310131129	1.571172847	2.253076763	8.061704708	4.097473558	2.794860464	4.451338687	3.986109012	5.507328211	3.438398314	3.472102519	3.941374891	0.711777556	5.827077119	2.116646712	0.471585571	3.299816713	3.456558577	3.112147251	6.110550059	3.643019104	3.122775545	4.931179807	2.287850446	4.619637088	4.489961091	3.83039669	3.112530164	5.562088747	1.291693546	0.090648142	0.150596924	3.889467958	0.846263319	3.035898953	4.536602529	3.924886878	4.546638354	3.457723201	3.28573955	3.744102804
CGGA_J042	1409	1	2.049854492	6.873720856	2.006814523	4.609970622	3.612358767	2.939197382	1.296279442	1.330100138	3.06648145	7.39906259	5.178991936	2.206758627	3.020433818	3.38629822	7.657889975	2.19373119	3.584462757	3.300521843	-0.046707521	5.800540599	2.101317832	0.166471129	3.118094633	4.051245151	2.980609568	7.325096858	3.141549352	4.066437364	2.808599933	1.658265897	3.159295459	3.807633901	3.10815542	4.309900438	4.625580054	1.704334758	0.337089936	0.210750859	3.027726917	0.920366593	2.240187893	4.303998597	3.666751699	4.317713063	3.206246804	3.110352889	2.961232932
CGGA_1059	21	1	0.907314858	6.034222687	2.0447718	4.212187919	3.003960669	3.228305246	0.807893963	1.410379687	1.914961574	6.195486842	5.61057543	2.948579636	3.879795791	4.560235713	4.062950345	2.446104699	2.854890486	2.862487382	-0.046707521	4.949062064	1.912685353	0.504075941	2.930163102	3.407319606	3.737334892	5.778027425	2.569184513	3.29689398	4.807939273	2.053535969	4.600587044	4.08353232	3.683539279	1.290078045	4.993970212	1.201700863	0.228665813	-0.063205891	3.505902601	0.749228999	2.296216965	5.292236557	4.428530627	5.475583247	3.04591254	3.004978576	2.437488986
CGGA_1587	750	1	1.781132085	5.673161493	2.407863773	4.449262365	3.810806965	3.127248235	1.159040756	1.481714915	2.165065926	7.681224328	5.697653328	2.394147812	3.707725943	4.177570293	4.283358045	2.613046269	3.08652634	3.33567123	-0.033903572	5.255500624	1.756180183	0.403936995	3.064643294	4.383059312	3.297209567	6.67487284	3.678353359	3.507209814	4.678125304	1.956967944	3.777753479	3.346608507	3.193045993	4.126918857	6.282076113	1.586555456	0.209538171	0.41475476	3.512849703	1.481989908	1.825280997	4.434487037	4.499764932	4.930931913	2.578820467	3.250865477	3.539213989
CGGA_1743	1232	0	1.361088199	6.023212124	1.657279057	4.329433268	2.600269788	3.145393673	0.821156609	0.771094458	2.123833184	7.90873321	3.648496707	2.271580907	4.407059632	3.358117087	5.417563794	2.354474282	2.914326622	3.169416222	0.115900977	6.177128711	1.408679645	0.372539555	2.437109527	2.455181265	2.338851083	5.586063861	3.004763771	3.656924314	5.157971439	1.717270851	4.077526323	3.154097118	2.595470069	3.00073116	4.4719206	0.813781192	0.013803829	0.085875212	3.30173641	0.476346647	2.016957806	4.720968962	3.697185338	4.673696856	2.45391023	2.727720626	3.821385272
CGGA_261	4130	0	1.788131003	5.577316686	1.373519742	4.33120404	2.461289177	2.40310517	0.845250352	0.516302951	1.993168162	7.257074219	4.12263737	1.642529951	3.496701357	2.948255583	4.819420924	1.369617768	2.488395836	3.05066528	-0.046707521	6.34105714	1.558041563	0.014133413	2.276864434	2.806579682	2.858934774	7.925529513	2.425980015	3.895257695	4.864248386	1.833822234	3.306589257	4.190527847	2.514452998	2.538248727	5.729783158	0.84464976	-0.047840138	0.050553876	2.608235711	0.349442426	1.467848989	4.982379786	3.25843209	4.460385231	3.028917604	2.725022876	3.530271993
CGGA_P298	634	0	1.150058361	6.644725869	2.505979521	3.991625593	3.385632446	3.273363641	0.729057633	0.924835444	1.551308413	7.481858231	4.796710568	2.848470993	4.650590818	4.04387804	5.218030155	2.982865569	2.598869471	2.94505952	0.702029075	5.5566334	1.797229626	0.788405621	2.797926227	2.984376821	3.575999116	6.43255109	2.918031273	3.112950245	5.113335056	1.290342331	3.829263075	3.064145634	3.058781862	3.329728818	5.53908536	1.291693546	0.103031145	0.085875212	3.274849942	0.889334248	1.965227201	4.858396628	4.364786714	4.867984225	1.605958092	3.009485237	4.182974494
CGGA_901	928	1	2.19190353	5.74271398	1.730019587	4.63704566	2.651370619	3.424822541	1.488543539	1.322534826	2.025672025	7.346511978	3.830801824	2.185825075	3.563464155	3.528327397	5.193178948	2.798714643	3.169343346	3.587275623	-0.044040051	5.626899545	2.020633907	0.173120661	2.83909253	3.549329989	4.917336665	6.303545084	3.643019104	3.572270359	4.892468546	2.315696602	5.644191275	3.746156131	2.896062094	4.335124321	6.769761606	1.353545177	0.052785599	0.248269632	3.5235252	1.314355968	3.032265787	4.331516056	4.370151896	4.183835722	3.800190304	3.53442296	3.615868921
CGGA_1552	1728	0	1.6265042	6.118545217	1.829697844	4.3881156	3.015675102	3.137426277	0.921971943	1.005955492	2.384241872	7.559507948	4.371473126	2.376919383	4.040817764	3.45265103	4.738549119	2.339490158	2.513823508	3.222845303	0.441103577	6.337902396	1.687360088	0.154021311	2.668695133	2.766284243	3.278523698	7.621698268	3.12077572	3.509127324	5.078727465	1.308702906	3.356767645	3.209670612	2.927693049	1.442832747	5.250711212	1.001093801	0.013803829	0.099062687	3.00801044	0.90734056	2.540501051	5.215949243	4.417674731	4.878086497	2.401360357	2.954364535	4.567451803
CGGA_1458	127	1	0.314939215	5.68650587	1.986939186	4.443721297	3.022177071	3.915242655	0.994378079	0.609755669	1.595046121	7.678572847	2.674498749	3.010769619	4.255364046	3.707788475	4.889415513	3.860178128	2.408629923	3.398078368	0.868812474	6.073579759	2.324513292	0.411653772	2.7533118	1.71965981	6.223584499	7.221757727	3.328829249	3.114359578	4.601193649	1.553505701	4.158735626	2.981761308	3.30473548	4.468080134	5.413605708	1.522459683	0.013803829	0.045545857	3.374945412	0.27437777	2.0665617	4.598300033	4.775983842	4.621353044	1.568392602	3.724429467	4.070604
CGGA_P174	816	0	1.390526383	6.108063786	2.420934941	4.86717032	2.892316443	2.691560564	1.358476976	1.647813778	3.501625353	8.09964929	4.212187022	2.133532275	4.08537155	3.781362611	5.232459017	3.508957837	3.228674581	3.743187842	0.141692408	6.353122728	2.31676437	0.094735583	3.318383539	3.494401977	2.504620916	6.542850181	3.543752467	3.401142162	5.166556962	2.476322825	4.076393719	4.194971124	3.967773352	3.161182134	5.642574931	1.393125878	0.090648142	0.099062687	3.999534309	0.833674168	3.435736092	5.053393133	4.335974387	4.554598477	3.758418088	3.384106127	3.953988005
CGGA_689	3563	0	0.427118982	6.103886307	1.8218542	4.984795002	2.896607483	3.626310488	1.22972214	0.969886861	2.813755263	7.262729922	3.153185838	1.62968526	4.042362523	2.704319225	4.021830945	4.186886011	2.834254136	4.333765447	0.320975304	6.53778849	1.660985334	0.215656674	2.750168826	2.611056746	3.823609443	8.74237861	3.711379697	2.753348838	4.870835714	1.284021478	2.415339476	2.838112572	2.784969496	2.644983734	5.148257465	1.132673543	0.019756627	0.08056066	3.187454343	0.468706186	2.264285124	4.263248178	4.723202793	3.953886162	1.530129573	3.460197699	4.687504596
CGGA_888	669	1	0.363329063	5.240325962	1.762305466	4.307023787	3.211656419	3.194005599	1.714213399	1.474251903	2.748647882	7.204840049	3.976770143	2.456211394	4.035825215	3.760957438	5.442415001	3.899820327	2.454420712	3.967728968	1.405691685	5.405505596	2.71692257	-0.045317907	3.22172047	2.980246048	4.19380629	7.498819892	3.84312173	2.745330752	5.247085214	2.020333857	3.323169869	3.664645342	3.84541771	3.826349774	6.170328777	1.775419582	0.065527598	0.372270087	3.839410636	0.959827165	2.856294582	4.140290987	5.017318019	4.639658829	2.838051854	3.85388432	4.200196259
CGGA_889	3213	0	1.101020853	5.935922979	1.968833687	4.591312511	2.627471291	2.865503705	1.095734522	0.798169665	2.579891065	8.789413847	3.432352958	1.939873611	4.252186166	3.520692271	5.990338666	4.140183838	3.583269806	3.194138154	-0.023866958	6.183340195	1.743579845	0.134598212	2.415595956	1.913029926	2.401737606	4.23673365	3.387835745	3.763890672	5.329742867	2.535532454	5.410700594	3.965274559	3.503925781	1.563744438	5.197164544	1.027549728	0.013803829	0.031838699	4.017341451	0.264358095	2.411724625	4.764871673	3.373525807	4.811100241	2.823035232	3.081349545	3.549969208
CGGA_799	1868	1	1.425075091	6.374361655	1.854741334	4.115936751	3.257894181	3.404285811	0.829204658	0.882052639	1.846744049	7.467915073	3.056133491	2.684454896	4.50919362	3.523243906	5.336335554	2.930229443	3.261407962	3.741792094	0.944900317	5.303403906	1.743579845	-0.022625374	2.643907215	2.220668572	3.878836566	6.140962878	3.299541052	3.341991012	4.963092266	1.498358617	5.071028985	2.260052178	3.05389708	4.327499915	5.116418954	1.34344968	0.090648142	0.224486737	3.906707092	0.67878245	2.069258421	4.261287682	4.835082175	4.679897857	2.433938543	3.260944055	4.188057223
CGGA_D19	297	1	0.818483079	6.258883446	3.163245335	4.814964636	3.085970637	3.169460837	1.440094413	1.372614507	1.647617799	8.515391207	4.903904031	2.614059132	3.887160504	4.219194787	6.973535129	4.592230385	3.848200142	3.808156786	0.604445973	5.29963663	2.788415752	0.084549469	3.047228892	1.930549766	3.210136127	5.067721888	4.222011948	3.407508264	5.041726517	2.230022805	4.967171348	2.755398157	3.356534268	1.020970084	5.780206143	2.061367736	0.013803829	0.663172255	4.238559838	0.450685663	2.085314001	4.391225168	4.327844841	5.16213119	4.473943373	3.888203818	4.152839682
CGGA_P30	404	1	1.256241617	5.833075069	2.159646349	4.493468306	3.594523447	4.250818614	0.973089893	3.639750433	2.227649316	7.791711371	5.386673067	2.687634667	4.634795403	4.534525512	4.586437982	3.642187585	2.922200752	4.388362261	1.545396972	4.90582162	1.414283165	0.10483204	3.607772421	3.12925407	3.337348979	6.279514922	3.286717528	3.265938484	5.042809354	2.101684535	2.883182704	3.723545553	3.892279811	0.326927804	4.998618807	2.195640268	0.065527598	0.435520271	4.059388355	1.021070875	6.616092386	4.133304492	5.504524986	5.018075908	1.956589525	3.01892905	3.803232226
CGGA_1745	1225	0	0.444283971	3.983952436	0.675835088	3.745304788	1.140129953	1.517708727	0.973089893	0.43160714	1.470812476	4.754152188	1.682794139	0.660997807	2.415829238	1.997998023	2.551804061	1.698425771	2.168392133	2.11100891	0.434756457	3.740327732	0.697132547	-0.045317907	2.085686826	1.284990176	0.942298688	2.330470322	1.552269515	1.685026788	2.970284683	1.467110381	3.624398516	1.884456535	2.045307091	-0.26462136	3.128383733	0.665189224	0.013803829	0.017995141	2.273820143	0.068427107	0.538351649	1.267405032	1.457822567	2.633938085	1.799017084	1.732649343	1.632918256
CGGA_1614	1079	1	2.021941135	6.380360405	2.171450923	4.602931968	2.961193279	3.036260383	0.610748673	1.143076362	1.741707595	7.539889359	4.890243807	2.289142718	3.709694847	3.549030063	4.874638949	1.737473681	2.689045857	2.930279677	-0.033903572	5.838847003	1.362862835	0.953128231	2.623890298	3.719582542	3.22726484	6.367470346	2.974233766	3.065318863	4.849902907	1.695890026	4.263082278	3.379682409	2.690852669	4.335630721	4.791001058	0.925278243	0.013803829	0.12506834	3.222723509	1.252972586	2.827896285	4.877444434	4.158364675	5.003311768	1.90409143	2.834944366	4.125749265
CGGA_323	4023	0	1.542910145	5.542633746	1.22727062	4.185104652	2.212888271	2.967174418	1.215987855	0.464184466	2.160555175	9.720845876	2.708516798	1.693159791	4.275024972	2.118700274	6.234590188	2.926261559	3.165119632	3.292315849	0.857097178	6.12896014	1.391153375	1.250947704	1.877853121	1.698217095	2.037168185	3.829130079	2.708929125	4.144490737	5.642238454	2.097221238	4.470366619	2.817976222	1.828354934	2.396642338	4.280370724	0.755608302	0.45861349	1.339854174	4.079066485	1.638256826	1.340197857	4.063103239	3.599692671	5.303931209	1.440072826	2.274435342	2.689837683
CGGA_1718	835	0	2.084457098	5.921542733	1.955092468	4.503581125	3.341313911	3.327771912	0.711564008	1.152983942	2.018079214	7.451628984	5.112517763	2.311052717	4.406314164	3.654444654	4.753881373	1.685106549	2.562732073	3.025625638	-0.044040051	5.816870245	1.526168133	0.114840266	2.229977587	3.488645902	3.26082448	7.51664644	3.128382384	3.186408783	4.964855833	1.682865627	4.152333463	3.692353633	2.737752443	3.841411403	6.028574087	1.027549728	0.013803829	0.137891213	3.171849727	1.02648966	2.349287701	4.910770541	4.134024659	4.849396044	3.065728893	2.646925719	3.940081231
CGGA_1232	2067	1	2.558477521	6.334092157	1.93654875	4.347837942	3.177009584	4.310794741	1.095734522	1.807291765	2.002752263	7.587218289	5.486659826	2.574522542	4.716962406	3.624944583	4.045517586	2.157220402	2.801841966	3.198783104	-0.013928261	5.970295251	1.604785506	0.272830108	2.720610739	3.565809365	3.481748317	7.018011401	3.311151389	3.806315281	4.775217194	1.787094355	3.976423847	4.169962861	2.799348421	4.695137704	6.392472374	1.091315295	0.013803829	0.212441084	3.220109558	1.393035934	2.079985531	4.288840011	4.64789399	4.213222803	3.042809762	2.951032864	3.833738625
CGGA_1131	2533	0	1.050253705	5.009417646	2.167527688	4.827291744	3.184983882	3.095560119	1.415152196	0.960296003	2.26247786	7.977108269	2.739915551	2.589826518	4.236442966	3.998487411	5.102933463	3.958935543	2.755407128	4.202171942	-0.023866958	4.674532553	2.211082526	-0.000373525	2.708839554	2.440096949	4.256169249	5.732250988	4.150744001	3.006011666	3.818186098	2.116681728	3.78341931	2.108928136	3.26519846	4.319482756	5.560307131	1.786097425	0.039919278	0.099062687	3.672124961	0.573940224	1.666951526	4.164074204	5.805821194	4.552835455	2.473591765	3.650790012	4.063813665
CGGA_1065	2682	0	0.877938313	6.197527509	1.9130018	4.071502881	3.110964461	3.463959211	0.987321945	0.850501589	1.428498929	7.360654787	3.312031143	2.70234219	4.565653211	3.821915814	5.564292686	3.18284603	2.347319381	3.575921022	0.615169317	5.540606217	2.059985917	-0.022625374	2.472891201	2.265999241	3.895697178	7.73459479	3.449912573	3.285189569	5.218750056	1.472378619	3.267990786	4.121564246	3.074905412	3.742933384	6.099093848	1.248670811	0.065527598	0.017995141	3.441050732	0.191831978	1.979820505	4.973461467	4.528761137	4.637641495	1.979284935	3.265948735	4.448014211
CGGA_1094	252	1	1.324224811	6.614829986	2.329142736	4.691826039	2.990050745	3.825219899	1.458594518	1.510458845	1.530215962	7.34396703	4.233118613	3.008448584	3.607867722	4.352932929	4.054183953	1.652639606	2.831483594	3.780260261	-0.018114124	4.905581677	1.868430805	0.459787214	3.097302782	2.795265716	3.100678461	6.143680835	3.449927678	2.620662352	4.018234027	2.465051926	2.735668755	3.196845003	3.702808847	4.803375198	4.159512646	1.105218923	0.051699218	0.373494498	3.175933626	0.942181402	1.828538199	4.543817619	4.985628173	4.535916684	3.100462219	2.725022876	4.514694103
CGGA_P326	551	0	1.59145473	5.929769139	1.93654875	4.526953341	2.53492914	3.11424997	0.936789947	0.837637122	1.859806112	7.206312568	4.177025992	2.411081569	3.933638208	3.440964143	4.748588038	1.98902591	2.253051018	2.792300938	-0.044040051	6.173344539	1.003538498	0.228579986	2.745702145	3.183996528	2.933144754	7.372365901	3.023200071	2.893599972	5.072281377	1.762938374	3.816916848	3.217430082	2.853705545	4.53126895	5.326955924	0.932365819	0.013803829	0.059119302	2.942791084	0.714156805	2.427843443	5.147214875	4.402759366	5.176034101	1.82448311	2.432918861	4.206972718
CGGA_1583	1606	1	2.500362586	5.776889352	1.604501507	4.09556053	1.7883906	3.489909548	0.693824015	0.777922389	2.274902131	7.570498178	3.917034552	2.192825309	4.420644348	2.398289904	3.966933632	2.24519125	3.027861922	3.451575349	0.327424874	6.272731661	1.309086549	0.737466728	2.020584035	2.248735873	1.507550186	4.686956393	2.969794426	3.425333675	4.803714431	1.508586361	3.999434726	3.209670612	2.028597535	1.861350331	4.252041403	0.749933253	0.013803829	0.045545857	3.0768088	0.808102833	2.182323179	4.273009588	3.976897937	4.715540546	2.445956921	2.655719573	3.542555962
CGGA_871	3340	0	1.31586472	5.374407511	2.042095367	4.699916295	2.281350709	3.030248748	1.408050691	1.024612612	2.820876072	6.73203448	3.123911847	2.312669857	3.982537078	2.779906978	4.249950021	3.324392248	2.531974746	4.059467778	0.449408274	6.393798992	1.912685353	1.017791564	2.794265245	2.749047106	2.682021123	5.466495593	2.959119816	3.557480938	4.875617026	1.789814472	3.452540606	3.441502706	2.933503722	3.450527697	5.721247072	1.08287262	0.337089936	0.501937146	2.869340818	1.606160701	2.175738607	4.666744589	4.48157777	4.32539235	2.253049355	2.784918663	4.157636397
CGGA_1747	293	1	1.85051663	5.71351061	1.977917536	3.966513051	2.32503546	3.480300665	0.702725216	0.640802256	1.846744049	7.206772632	4.985007459	2.095789786	3.742607919	3.013955649	3.347749201	1.269316989	2.410754791	2.610123501	-0.033903572	5.713397331	0.717548785	0.826516646	3.029541767	5.067555227	1.711238792	6.944057996	2.650307414	2.858044738	3.773896254	1.629220069	3.925362046	4.103350063	2.788975269	4.013102611	4.397047678	1.001093801	0.090648142	0.099062687	2.412451419	1.543827225	1.991369712	4.376293628	4.187735709	5.472707025	2.153304245	1.898588815	4.099434402
CGGA_290	4075	0	1.675139922	5.964678494	2.701563584	4.447879978	2.339220837	2.293867946	1.83534151	1.69520828	2.384241872	7.963224295	3.936736642	2.278002858	3.592558308	3.671077362	5.302579034	4.256593869	3.546294007	3.871892609	0.284069043	5.518693669	2.588520779	-0.01144543	3.24406219	3.194693599	3.942744042	5.93338853	3.892059414	3.517710777	5.032292012	2.3131932	4.510850891	4.115519322	3.639337648	2.147812925	6.054430042	1.482344193	0.013803829	0.085875212	4.170299926	0.65705786	3.284219891	4.512500052	4.039275139	4.946262404	4.939241775	3.731770622	3.853728793
CGGA_256	158	0	2.116127645	6.135527161	2.107520944	4.633025218	2.673257279	1.854549207	0.887506736	0.959343382	2.925551955	7.296544193	4.975614973	1.842205293	2.741546706	3.243804605	4.491570752	1.797680959	3.288047288	2.848012675	-0.046707521	5.872842035	1.768350747	0.08840108	2.638263998	3.544051887	1.949716514	6.782220782	2.802081335	3.210918928	4.88694013	2.210219183	3.688210309	4.219213965	2.961138114	4.194242435	6.056512497	1.267572388	0.003338869	0.229676353	3.379521424	0.659057767	2.205416395	3.763440272	3.150399125	4.669822888	5.029767455	2.89722052	2.85775124
CGGA_671	3584	0	0.918637779	5.459350401	1.837468921	4.171407501	2.420128184	2.391189131	1.188072628	0.52139276	2.836777398	8.751757297	3.18459552	1.834406364	3.963747741	3.198030242	5.533933807	3.434949651	3.095399068	3.328163529	-0.004026997	6.448244102	1.994231425	0.070289623	2.416498106	1.850296967	2.425770161	5.037770213	3.446720605	3.407987028	5.222118199	2.053535969	4.081725109	2.477503899	3.093237369	3.476980811	4.408212054	0.783596186	-0.047840138	-0.071914438	3.851848473	0.250213063	1.78313055	5.718025279	3.572043728	4.456191423	3.407750509	2.922799342	3.895830724
CGGA_1322	253	1	0.79469538	5.315420222	1.741035368	4.572799221	2.927389863	3.437644283	0.951231028	0.485303423	1.720132271	7.19670174	4.073545625	1.992566944	4.045079305	3.522756524	5.148155436	1.961845904	2.406652242	3.27413675	-0.046707521	5.492642949	2.121833456	-0.096734853	2.134098598	2.776198292	3.599120848	5.161333318	3.161419852	2.742585616	5.72897971	1.605026249	3.942619972	2.286236322	2.703003095	3.012546316	5.721881176	1.479101359	-0.047840138	-0.071914438	3.166012276	0.457368884	3.037196636	5.231282181	4.817622569	4.898450182	1.555830066	3.681869002	4.287559384
CGGA_135	1924	1	2.355870492	7.156979105	2.803110631	4.972641516	3.681120221	3.007131007	1.25985565	2.965903252	3.285324004	8.041596856	6.368721987	2.379811591	4.000913517	3.99251698	5.088976143	3.757838893	4.280168873	3.790945909	0.355336374	5.782938578	1.955494615	0.904148952	4.224556054	5.948699063	1.711238792	5.904162633	3.660107861	3.568661649	4.954422617	2.429797041	5.872365556	4.680252755	4.374418319	2.909656102	5.308571409	1.929798762	0.276045725	1.140017415	3.695956493	2.160845082	4.165673329	3.893179385	4.490413656	4.661172379	4.087709133	3.046775973	3.583491479
CGGA_P437	356	0	0.363329063	5.882462534	1.735455383	4.392983577	3.625405771	3.266303599	1.353196528	0.850501589	1.851113471	7.800519654	3.588323049	2.233822618	4.249289443	4.067494713	5.657407908	3.683860198	2.662625278	2.846746861	0.415474327	6.872941645	2.494386501	0.042874434	3.245903906	3.145900542	5.154159739	7.910487299	3.441673876	3.579449381	5.425853797	2.243426455	3.583933918	3.131637711	3.960033044	3.63165415	7.003052465	1.078822218	0.127453835	0.150596924	4.502427488	0.114749794	3.36050772	4.716951108	4.229940216	4.605618462	2.276233238	3.655160772	4.365577317
CGGA_1446	1955	0	0.573277312	4.182805219	0.675835088	3.875598884	1.685971175	1.33372942	1.171328258	0.384846653	1.345832323	4.759910478	1.641144981	0.669151132	2.196862361	2.516115335	2.819038881	2.308916003	2.154950898	1.661474823	0.362196442	3.866253065	0.717548785	-0.045317907	2.112719726	1.7546072	2.018346911	3.671441418	1.539705165	1.511909184	2.858141888	1.39066761	3.423363639	2.028964457	2.101835788	0.821871457	3.585785352	1.001093801	0.013803829	0.017995141	2.140182696	0.148379468	0.885541835	1.380387715	2.553816351	2.733448978	1.613347704	1.658456157	2.127511094
CGGA_621	1347	0	0.531550842	7.043280699	1.657279057	4.080017727	3.305753778	3.687647647	1.231032101	1.081789478	2.185175415	7.391685002	4.073103004	2.655364543	3.748307378	3.748817983	4.329245256	1.835494715	2.419212791	3.113186424	-0.044040051	4.893488208	1.71796586	0.340257513	2.738040107	3.118045996	3.371576616	7.369012997	3.200212404	2.858044738	4.333898632	1.665263555	3.24695564	1.919552109	2.713439034	1.190954909	5.421249184	1.19841137	0.243211161	0.059119302	2.831371422	0.379511765	2.767504642	4.77569857	5.277523598	5.277223765	1.92767586	3.280825188	4.769971556
CGGA_431	3866	0	0.685235019	5.483278221	2.271297871	3.776955692	2.328241755	3.216263003	1.28323986	0.655814948	0.614590893	4.721385883	3.103723421	2.200169986	3.872878519	3.4326019	6.427741341	4.043708849	2.064181696	3.915491094	0.479807696	5.127556051	2.006870755	-0.162164378	2.088409074	2.430559837	4.851301527	5.996386263	2.490382249	2.212870732	4.91711372	1.253327068	3.887417469	2.714244264	3.221818912	2.88252361	6.27399759	1.267572388	-0.047840138	0.019503129	4.29302221	0.085367852	1.158295253	3.835078964	4.392311892	4.606609187	1.269484547	4.512134443	4.705006208
CGGA_1161	2463	0	1.76774128	5.760413616	1.273762871	3.976629672	2.412385107	3.397211476	0.845148144	0.60186293	1.73693125	7.417397203	3.314577615	1.893790163	4.00902022	2.970717645	4.420410516	2.035924492	2.591739943	2.687491104	-0.013928259	5.988781938	1.173110815	1.101341508	2.134218469	2.202838811	1.822320272	5.998043195	2.658475701	3.093013032	4.579991147	1.493210041	3.945524114	2.925568775	2.402201024	3.359371495	4.016410513	0.486179206	0.013803831	0.017995144	2.850511393	0.424476706	1.725654736	4.950895407	4.094965355	4.948890701	2.289726184	2.11331072	3.850209877
CGGA_818	3402	0	3.062231097	6.154585817	2.068636341	4.037701871	3.269138151	2.4775503	1.595897643	1.763332098	3.711237129	8.637420082	4.459710398	2.563759514	4.51247593	3.526517121	4.008819089	2.683179512	3.659208842	3.39166547	0.023741541	6.028444271	1.640963604	0.497854876	3.249987277	4.342585119	1.278497545	5.74814038	3.524135575	3.544293663	4.318109111	2.541860188	5.289994418	4.021239375	2.495711674	4.369873699	3.990518501	1.422400217	0.560968031	0.295826517	3.296474155	1.319324879	1.522544861	3.929854607	3.510707914	5.384430327	3.922369003	3.402264449	3.303646086
CGGA_1760	459	1	0.918951466	6.334606359	3.023537452	3.973749189	2.994026518	2.554069148	0.980226001	1.734778856	2.311440213	7.633113369	5.554904483	2.389868355	4.128717162	3.644330683	4.392404871	2.301142883	2.684142315	2.585782152	0.071408793	5.362242339	1.027095896	2.127512373	3.29688826	3.645435554	1.204219231	5.800182442	2.960855325	2.954645755	4.670946776	1.615402769	3.743235755	3.696462995	2.979604852	2.834973017	4.602377609	1.085084459	0.115299031	0.41475476	3.012855677	1.444103894	3.110912489	4.707079662	4.166617101	5.310575306	2.703123045	2.08405743	4.208500697
CGGA_241	4163	0	1.202163163	5.556634975	1.658754864	3.941555204	1.88667418	2.769277944	0.845250352	0.897784789	2.149580433	7.780972085	3.437662585	1.063558992	4.044173979	2.061760428	5.153742492	2.60476912	2.980047099	3.028132955	0.009924027	6.512887638	1.18658886	0.174819786	2.780695581	3.165992886	1.569343542	5.473042446	1.891786029	4.00414483	4.400414051	2.002134099	4.173758322	3.980058693	2.504065615	0.738099083	3.907525625	0.755608302	-0.004986541	0.011568693	3.4829083	0.479922898	2.466141555	4.085982924	3.0257234	4.174872393	2.536715114	2.506056075	2.647219231
CGGA_698	1851	1	2.165996164	5.045275787	2.503007173	4.363335489	2.848548	2.628284141	1.612921836	1.743253413	3.031285994	6.454468642	4.000538697	2.186931872	3.35418194	3.645258766	4.219664175	2.544876413	3.053361968	3.733838424	-0.046707521	5.760630631	1.899209005	0.546683854	2.8086589	3.655274799	2.736127996	6.726755073	3.41766773	3.506182839	4.841374497	2.676801385	4.348157799	4.259789964	2.646191441	3.411896757	6.457613059	1.413475694	-0.047840138	0.184876053	3.12420983	1.32434576	2.57973994	4.6631847	3.952449185	3.653073257	3.899691178	3.334654414	3.173806359
CGGA_898	1663	1	1.242621067	5.89947931	1.626597152	4.274055501	1.881148075	2.117957495	1.473756166	0.722093022	2.589314812	8.919398743	4.046372716	1.063558992	3.66939698	2.827982956	4.982049667	2.092087228	2.765035311	3.341033754	-0.046707521	6.527040054	1.381570983	0.033165936	2.525957568	2.593605881	1.616160218	5.80084097	2.201081797	3.900102534	4.146008124	1.733080725	4.570438604	4.326208536	2.416527129	3.484102996	5.178680951	0.790509057	-0.004986541	0.430106047	2.968922606	0.33032962	1.643628747	4.563288521	2.826988008	4.647257766	3.405841558	2.784918663	3.339832684
CGGA_619	550	1	1.7082324	6.315364414	2.127649789	4.050917656	2.776329175	2.624605231	1.127785306	1.466740606	2.458310962	7.532953685	4.16203153	2.510826019	4.068198464	3.810495563	5.151684855	2.324305852	2.529114753	2.752651625	0.080464055	6.026155518	1.590440079	0.210390208	3.307976804	3.207073289	2.49043771	5.281563607	3.334993763	3.274405922	5.033385655	1.660820038	4.62038841	3.805544298	2.865422326	4.861239297	4.68820684	1.163732607	0.103031145	0.045545857	3.160800351	1.084571262	2.391269223	4.877170895	4.306444227	4.89025759	2.066448947	2.949364075	4.244076721
CGGA_P306	592	0	0.719789704	6.429175613	1.762305466	4.674203073	3.222447803	3.829294745	1.242640789	0.707770325	2.721006281	7.887335129	4.285107429	2.034290267	4.426028107	3.685272368	5.338430502	2.745418097	2.706833599	3.336690588	0.826359536	6.566605315	1.768646216	-0.022625374	2.766506469	2.269426655	3.468906521	6.614462057	3.183635634	3.706287746	5.332803061	1.445789754	3.06785712	2.739085092	3.251691848	4.567931951	5.044732766	0.960316823	0.013803829	0.32844708	3.313721279	0.664342239	2.327735592	5.175349929	4.709299643	4.364770149	2.001607151	3.258433695	4.711325506
CGGA_D47	1048	1	1.845850031	6.128942884	2.816588918	4.754500013	2.845496901	3.619083823	1.090396697	0.894063513	1.879244288	7.231930922	4.538142619	2.535687476	4.076490997	3.494698819	6.372824182	3.544438226	2.267438807	3.390102902	1.017697564	6.242939857	2.041080212	1.15092093	2.918743631	2.982506704	3.979338556	6.367202219	3.034079794	2.693502417	5.727651439	1.942303563	4.940972502	3.255773917	3.756303704	3.47061739	6.528437261	1.071567566	0.266314077	1.005396196	4.763183482	1.727360217	2.795030597	4.757933222	4.266075852	5.008760755	3.750012453	3.183086622	4.615985587
CGGA_458	419	1	1.556997159	5.484512307	2.004062698	4.475417457	2.688470522	2.669710644	1.300595957	0.813141519	1.81208673	7.338146399	3.316906347	1.80688496	4.496100529	3.374953134	4.856245642	1.795130432	2.479884978	3.434892594	-0.046707521	6.19360283	2.047216616	0.08840108	2.176833894	2.589207948	2.638823366	6.002735732	2.810379657	3.933731269	4.974789693	2.008648448	3.070418361	3.995894325	2.704866596	2.562560088	4.117577109	1.025441078	-0.021877914	-0.054581487	2.947161783	0.580921223	1.663523667	4.66792941	4.278889876	4.237564989	3.162120151	2.877301402	4.045006871
CGGA_1037	780	0	1.079482177	5.537010696	1.492268521	2.816271557	1.315471052	3.370149488	0.729057633	0.326136183	1.642461102	7.154840699	4.339337582	2.019858456	3.748780526	1.919327736	2.901570609	1.929353045	2.141336453	2.426854613	0.472259182	6.460177891	0.869231394	0.154021311	1.972486561	2.768688679	0.864887106	5.641961019	2.557940676	3.024628755	3.889522963	1.302615967	3.129517059	2.619152969	2.117458721	2.677935644	3.6286144	0.741715441	0.013803829	0.112126281	2.44144135	0.795114155	1.444657884	4.055826932	3.639721578	5.314564728	1.545344515	1.71196378	3.794023488
CGGA_1198	2349	0	0.327190066	3.959754245	0.651694233	3.809508439	1.437492265	1.818481044	0.639053623	0.528311452	1.846744049	4.549100401	2.095608145	0.724419171	2.058210865	1.777583393	2.30925136	1.506579473	1.820299998	1.713595337	0.677241757	4.173857545	0.611719813	-0.022625374	1.719426463	1.890819734	1.403060975	2.881263582	1.494423735	1.49149877	2.133286512	0.930344773	3.483225838	1.869137562	1.282895161	0.484453025	3.282639461	0.611407709	0.013803829	0.017995141	1.855886763	0.080172705	0.699504403	1.267405032	2.55527235	2.405543261	1.59105675	1.305054977	1.472148891
CGGA_1356	948	1	1.312698449	6.421473361	1.719082968	4.407934751	2.77047724	2.879867126	0.899412813	0.824629434	2.198401456	8.747562275	3.662138716	2.189331117	4.279871319	3.429839012	5.469739818	3.682315046	3.378813238	3.428439458	-0.033903572	6.589024784	1.315184828	0.063901373	2.631306219	2.129174668	2.360171027	5.594895474	3.181244241	4.047183828	5.273609725	1.97398867	4.362537842	3.430342847	3.120349378	1.966586195	4.892483833	0.79812559	0.013803829	0.031838699	3.672124961	0.73490223	1.732795518	4.44835154	3.582393075	4.692562752	2.589625479	2.704944223	3.503792922
CGGA_867	367	1	1.367023854	6.027526447	2.131691767	4.488597037	3.362360401	3.333993889	1.095734522	1.775941224	2.208228353	7.634001141	5.200228626	2.530864496	3.501461751	4.00047017	4.988944974	2.130354073	3.014769546	3.516411005	-0.004085589	5.395150025	1.541315919	0.493275862	3.559053835	3.922218724	3.440615033	6.461940309	3.706158861	3.49853649	5.01907182	1.601415192	4.281642371	3.85030333	3.251691848	2.233982759	5.498095574	1.491371905	0.127453835	0.045545857	3.616545747	1.945615491	2.741549246	4.389877618	5.003557198	5.187921239	2.65270682	2.957685232	4.351022193
CGGA_1300	1428	1	1.900444927	5.957064154	2.147737167	4.416044756	3.375057199	2.427762938	1.593373938	1.676481596	2.804145796	8.734499787	4.412563088	2.94770115	3.427705366	4.072668401	5.144953079	4.145858627	3.282990053	3.347841486	-0.044040051	5.921047781	2.131912339	0.042874434	2.819591127	3.745059853	3.947132062	6.715298082	3.664517786	3.754135634	5.042448151	2.194412749	2.590733846	3.249929917	2.78479788	3.642110551	5.402657504	1.694169271	0.065527598	0.163187659	3.233110609	1.197799733	1.982718202	4.881672286	3.892360739	4.819484737	3.48023006	3.509774339	4.040870842
CGGA_P266	253	1	0.302583213	4.031836275	0.895965522	3.440735294	1.714897708	1.790442968	0.77175732	0.818070757	1.107020703	4.427613658	2.46285771	0.575546522	1.909273834	1.612485848	2.765202141	1.447617074	1.476372213	1.831723432	-0.044040051	2.169297952	0.767088076	-0.045317907	1.792628647	1.587260372	0.975204142	3.022510002	1.359878573	1.217351901	2.675745836	0.756749448	2.555448873	1.48032116	1.850540302	3.158403621	3.685731506	0.638590806	0.013803829	0.017995141	1.925369768	0.068427107	0.428105929	1.075612736	2.688611575	2.477647742	1.110605931	1.356954502	1.107713402
CGGA_P364	495	1	1.95658719	6.742552014	3.146321612	4.706133746	3.730734912	3.284563694	0.702725216	1.864895838	1.91070902	7.715598882	5.862511354	2.347521717	4.108939757	3.980064207	5.173465483	2.065084169	2.61997178	2.685623009	-0.044040051	5.462459969	1.239828016	0.782856549	3.053063349	4.218569634	2.451800388	7.654846512	3.166775045	3.021549464	5.055882904	1.577713281	2.530178407	3.623455093	3.426974758	2.27330394	5.111737933	1.286396798	0.078147677	0.072561587	3.163574079	1.778792785	2.223318878	4.511706555	5.138595531	5.302144784	2.635476441	2.354917931	4.280137658
CGGA_J50	1693	1	2.080853762	6.013851156	2.305540184	4.081321943	3.023102558	3.949554675	1.420180186	1.539754378	2.185175415	7.544441856	3.726407982	2.652078912	3.981870334	3.654444654	4.345176067	2.511799095	2.868562668	3.609631069	-0.013928261	5.572958822	1.863880057	0.255334598	2.885582765	2.988493994	3.375063742	7.412329125	3.31010118	3.630895358	4.193852115	2.180413993	4.085424574	3.112986281	3.015699503	3.33969386	5.35908987	1.34344968	0.103031145	0.085875212	3.096259248	1.115130996	1.929466415	4.598300033	4.588121143	4.312912338	2.858800212	3.294285238	3.922706052
CGGA_D45	856	0	1.408995806	5.946693027	1.329450022	4.685327174	2.786399834	3.083068323	1.807219726	0.57114156	2.323767546	7.09993532	3.035236507	2.95557276	3.72794356	2.287237187	4.750145555	3.9032395	2.3578437	3.500903528	1.117778672	6.647732263	1.997401872	1.339844626	2.844469676	2.400540813	4.46236465	7.396663317	3.237608916	2.980424709	5.14330489	1.786092478	3.367533473	3.092569595	2.951433009	4.419545154	4.519926062	0.870976117	0.586930248	1.106742461	3.388567197	1.703160429	2.098551582	5.049289265	4.559082504	4.267870246	2.230632375	3.660987608	4.950586926
CGGA_330	1121	1	2.377588503	5.725088454	2.35931951	4.373703392	2.720125573	1.976076959	0.617634618	2.300476613	2.665877091	7.878906419	5.811293025	2.239403214	3.360660607	3.933485188	2.771628288	3.074464708	3.427203799	2.515554632	-0.004026997	5.09618434	1.414839445	0.406935635	3.408194426	4.436075433	0.892007433	5.189550461	3.41766773	2.509776822	4.482466612	2.06299575	3.889935616	4.198462407	3.836127833	0.856975983	4.477495131	1.876535168	0.141097489	0.335504972	3.632496281	1.249095065	3.752398499	4.647685159	3.839798045	5.745927855	4.168302213	2.525525287	2.670976925
CGGA_P23	392	1	0.97447488	4.86111343	1.031021879	3.648931838	2.159217365	1.705708438	0.552155738	1.055269148	2.256218615	4.411298371	2.551295346	0.776766087	2.183813451	2.032327609	2.022454699	1.671629149	2.154950898	1.848168114	0.034360787	3.674020647	0.578016812	0.010592471	2.588260784	2.714814732	0.837965012	2.293990136	1.552269515	1.398025656	2.68010806	0.913272362	5.096422174	3.141891501	2.061761316	0.256306529	2.842209134	0.647520624	0.013803829	0.017995141	2.178102562	0.741740146	0.519041552	1.075612736	2.695095056	2.796313975	2.571568605	1.406486658	1.621324267
[truncated: 38 more columns]
