# Supplementary material for: Machine learning identification of cuproptosis and necroptosis-associated molecular subtypes to aid in prognosis assessment and immunotherapy response prediction in low-grade glioma
Source: Front Genet. 2022 Sep 12;13:951239. doi: 10.3389/fgene.2022.951239 (PMC9524234; doi:10.3389/fgene.2022.951239)
Supplement: Supplementary file 10 [file DataSheet1.XLS]

id	futime	fustat	NLRP3	SQSTM1	DDX58	DLST	FADD	TRIM11	BACH2	CASP8	BCL2	HSP90AA1	TNFRSF1A	LIPT1	SIRT3	HAT1	BNIP3	ATRX	CYLD	TSC1	TERT	ITPK1	IPMK	ZBP1	CFLAR	TNFRSF1B	MYCN	ID1	MAP3K7	SPATA2	PDHB	DBT	KLF9	AXL	SLC31A1	CDKN2A	TNFRSF21	ATP7A	FASLG	GATA3	DLAT	RIPK3	LEF1	GCSH	DNMT1	HSPA4	TLR4	SIRT1	DIABLO
TCGA-CS-5397	194	1	1.8439088	5.64725871	1.94592444	4.88418327	2.33094429	1.94774242	1.07613595	2.15903788	3.47929913	8.97538	5.27138657	1.42705051	3.85556138	3.61929907	4.57075543	3.50280896	3.7374314	2.63970964	0.17332969	5.31572153	0.89298003	0.16482216	3.52366676	3.00745658	2.04473294	4.32966479	2.63391188	3.69996327	4.80716789	2.39408663	4.7356534	4.25975278	3.86175106	1.0302266	3.33995698	1.52296784	0.06847019	0.15195855	3.81150648	0.93562002	2.68214306	4.23688895	4.06775737	5.52158521	2.7256195	2.0859109	3.71658828
TCGA-DU-8163	197	0	2.57840347	5.53089318	2.22464582	4.38744314	2.56079191	2.78201445	1.05917079	1.51290459	2.21719811	7.52640353	4.54937659	2.1681328	3.37780191	3.42187337	4.5448042	2.68955708	3.30721277	3.33199405	0.01498791	5.71324045	1.8683389	0.46891126	3.23890144	3.71444822	3.05307671	6.03664427	3.32226353	3.64499324	4.97752083	2.20030483	3.9316329	3.91915567	3.24776161	2.20731295	5.81109423	1.68259022	0.05319454	0.24390559	3.23126088	1.61272689	2.16517733	4.26300313	4.31419881	4.82707332	3.96466229	2.99470642	3.63416697
TCGA-E1-A7Z6	984	1	1.368281064	6.288057204	2.31448716	4.382450937	1.853398915	2.341297864	1.0201511	0.878207632	3.753282741	7.610740926	4.234823288	2.390254763	4.253707795	3.311908551	4.619661074	1.628668862	3.36227015	3.586860709	-0.000170761	6.561136488	1.141958861	0.416652102	3.058413155	3.357213271	2.194938391	5.737337966	2.839280055	3.927247637	4.329469895	2.072358549	5.236330059	4.144462933	2.401165864	1.792563174	4.573958365	0.906706547	0.023588249	0.061543234	2.996229712	0.850969088	1.6772636	4.999086392	3.250278534	4.476850193	5.047368421	2.928872694	3.175004102
TCGA-S9-A6TS	1891	1	1.388461395	5.718696231	1.048581345	4.799938231	3.283834751	3.150129528	1.42562401	1.088741465	1.517549665	6.90137418	4.246792049	3.325064378	4.43289415	3.339823022	5.125172007	1.68601579	2.341764825	3.173776986	-0.000170761	5.44557481	1.528567164	0.157187314	2.551727717	3.39324423	2.71147022	8.501255242	3.201184896	3.195827592	5.472847806	2.030855375	3.720163144	3.487386128	2.667819595	5.747835895	5.773318878	1.184324062	-0.007908796	0.046759414	3.219702645	0.968621043	2.473762849	4.574868128	3.842145827	4.022046848	2.510806871	2.143994692	3.931231523
TCGA-FG-5965	979	0	1.563335741	5.907112698	1.94706050033333	4.23062410666667	2.57746809766667	3.406292018	1.19422546833333	1.39106117766667	2.443831667	7.687972486	4.21005641933333	2.301030638	3.39083758866667	3.54892843033333	5.263120832	2.502828152	3.10773719533333	3.19023085633333	0.00553827966666667	5.82882505133333	1.40581194366667	0.323561146666667	2.810497508	2.67226701666667	2.235247958	5.517054138	3.43651553933333	4.06942924666667	5.17535252666667	1.97184190233333	4.490830672	3.43293858733333	2.75607760833333	0.987993172333333	4.457076972	1.10512781533333	0.0818141616666667	0.173426599333333	3.660098903	0.662943423	1.66762164633333	3.79499521633333	3.87567624866667	5.07852335366667	2.52154715066667	2.63184227866667	3.61892025966667
TCGA-S9-A89V	569	0	1.93728018	5.510847127	2.584054654	4.424197666	2.839197213	3.120926995	1.61999544	1.991479609	2.572750467	6.287286108	4.494962257	2.964006202	4.052878974	3.184061228	5.362040051	2.467054285	3.149245048	3.935945963	-0.000170761	5.581537147	1.895884594	0.35224325	4.353883428	2.792862763	2.139315208	4.855185275	3.49786397	3.075807743	3.412274525	2.314502775	4.479376337	3.836055825	2.618568521	3.355276789	7.431542824	2.081383748	0.233395241	0.115922169	3.157715951	0.805724737	3.507322115	2.568806593	4.401795633	4.580020563	3.027699033	3.39304156	2.705309359
TCGA-TM-A7C5	770	0	1.1825169	5.32862776	1.20791586	4.82146362	2.82453127	3.18175966	1.40016779	0.69309338	1.9291293	7.28984628	2.19921696	2.92123304	3.75664956	3.14987246	4.63685353	3.54010355	2.12333884	3.31428207	0.86596064	6.20680678	2.2964752	0.19972196	2.76668787	2.20961231	3.8692705	7.03780025	3.3401312	2.31212199	4.78681468	1.16779954	2.91310076	2.03683437	3.00225868	4.01348206	5.38623923	1.17853461	0.19620681	0.02393645	2.99043539	0.37513435	2.56216369	5.15672351	4.78954617	4.88496377	1.48707644	3.60442646	5.09150674
TCGA-DH-A7US	311	0	0.83542626	5.78761471	2.00985283	4.2109008	3.01968681	3.27089764	1.14135166	0.94144894	2.07258628	7.52566642	4.4123257	2.58177657	4.46814455	3.30128477	4.23836854	2.64733278	2.31765282	3.76358785	1.02612961	6.43965845	1.45567643	0.64167004	2.72222135	2.61067304	3.16153635	6.31312979	3.2106946	3.91806286	4.98125376	1.24231973	3.20660076	3.21847304	2.79057603	3.08835889	4.96253716	1.06932524	0.02238675	0.01864487	2.35187283	0.82286933	1.68910237	5.48073437	3.99734312	4.47744233	3.44906261	2.68860847	4.75929613
TCGA-DU-5852	205	1	1.5472032	6.29642994	2.06243844	4.16360054	3.0737177	2.56749839	1.38769965	1.8738797	2.05086851	7.50482598	5.04769187	2.18514516	3.54639587	4.1052024	4.06905217	3.21486479	2.50086822	2.85210653	0.83865774	5.07570462	0.94983968	0.3363603	3.30659457	3.80571856	2.90662749	4.49145876	2.98295533	3.24277571	4.51055778	2.15125609	2.43956344	3.8177601	4.12270466	1.1737854	5.36041438	1.33474965	0.09522394	0.29507419	4.09773332	1.44770033	3.30569966	3.91494557	5.09933368	5.45250275	2.67804035	1.72117667	3.91010806
TCGA-FG-5963	547	0	1.307629039	5.518209761	1.8981768175	4.2085244375	2.6493324785	3.540404864	1.8073763135	1.997428446	2.3834359415	7.278658645	4.632774444	2.2252195605	2.979272066	4.0516774845	3.361767138	3.2432781505	2.7350669425	3.169147351	0.0612364155	5.14800801	1.591045121	0.8393086915	3.066229451	3.326006665	2.534284829	4.38874345	3.829721919	3.115256297	5.1232157705	1.8347519055	3.708579476	4.0778020375	3.83245184	1.6784207175	5.534949966	1.9737651655	0.202313027	0.2662739965	3.4749727955	1.4316029025	2.4592089065	4.3555298215	5.3132137375	4.446614417	2.2283258645	2.5318767365	4.168272105
TCGA-DU-7007	1915	1	1.595399096	7.357918938	2.245740164	4.465735847	4.523491549	2.901940243	2.299735765	2.292362787	2.715719503	7.661574076	8.156803126	2.574834413	2.415049817	4.349064761	2.487988801	2.128250023	4.128685604	3.090754274	-0.000170761	3.655733663	1.996206785	0.383303309	2.860430943	4.12191715	1.096359002	6.304887671	5.149082307	3.64419593	4.482090773	2.227853386	1.915769755	3.044369382	3.772265469	4.530348261	4.983514876	1.988554736	0.44411856	2.610043482	3.619260281	0.985501731	2.379777972	3.355319085	3.957249235	4.498895848	1.858634142	3.276933211	3.400821132
TCGA-DB-A64X	332	0	0.970102844	6.363224348	1.589924603	4.626745663	2.454283537	3.044095739	1.093108675	0.743020634	1.98532189	7.122039597	4.446977811	3.027322881	4.230516108	3.807414842	5.580867412	0.665792754	2.073311317	3.127902965	-0.000170761	6.311000068	1.264671768	0.298292649	2.149051119	2.621475754	2.98214145	7.965280244	2.6899718	2.558113127	5.152600679	1.974615267	4.29481044	2.310625772	2.195986889	4.22229646	5.282501274	0.745259008	0.026814876	0.187397985	3.254008947	0.661396391	2.174169462	5.531665301	3.53018414	3.471679794	2.547659789	2.616711209	3.534040764
TCGA-DH-A669	919	1	0.811780419	6.921603657	3.9895273135	4.991132382	3.696207454	4.5132276425	0.355992342	0.8844808945	0.4163745855	6.8861002085	4.624251263	1.9648633795	4.0227779845	4.913876487	4.8948412885	3.097534041	2.03450097	2.364272719	1.535896711	6.7766093425	1.4955180585	1.4823868915	2.264949475	2.9990124605	4.5398995365	9.632888245	2.790888557	2.6357347015	5.001668339	1.3378269545	3.0177728085	2.714790892	3.3438999485	7.858447295	5.374438196	1.0971396015	0.144246702	0.3032040895	3.199593313	0.9804362565	2.2786440795	3.9396549705	5.822966603	4.5406543835	1.037627384	2.2261060265	5.0241617155
TCGA-DU-5870	5546	0	1.08788598	5.731526175	1.82350602	3.82945211	3.290938195	2.93923119	1.09960673	1.106878115	2.44253677	7.334662315	4.11368526	2.07311514	4.36169215	3.0126386	4.445378655	3.37450673	2.27650094	3.044684615	0.528503085	5.91599524	1.87007605	0.37277146	2.76678407	2.81561612	2.451088985	6.529395665	2.949447675	3.138019715	5.10244165	1.34819823	3.92714554	2.862010565	3.731064845	3.643795885	5.70571113	0.90579135	0.06271302	0.410981155	3.92739376	0.689806775	2.34612067	5.302487795	4.102171315	4.510458755	3.418527625	2.720183395	4.91809282
TCGA-CS-4943	481	0	1.873275855	5.994698145	1.582231475	5.283246389	2.847330913	3.30686887	1.939613137	0.885803046	2.394045726	8.501606595	3.589801581	2.288721323	2.458248394	4.318691135	4.404043519	1.990120669	2.541395805	2.973334522	-0.000170761	5.563771698	2.821387018	0.148564902	2.233843167	3.553587813	3.912780709	6.017984913	3.557083317	2.57182806	4.729964101	2.046351277	2.418577443	3.438952684	3.720869216	2.772497719	5.069655421	1.356171197	0.017458856	0.387506653	3.740402679	0.558164336	1.732778812	3.324554247	6.03129078	5.286930422	3.038750393	4.057271478	4.275417072
TCGA-HT-7607	96	1	1.12550563	5.98536964	1.84571016	4.13245725	2.39524037	2.31448416	0.99405468	1.04076725	2.66693376	8.71114499	3.84409377	1.30722559	3.77486025	2.799418	5.67353891	3.56761387	3.83541675	3.30013254	0.09315359	6.64548082	1.48335033	0.18294372	2.50194247	2.82641176	1.20232827	4.8693975	2.84253561	4.04809946	4.91467939	2.08883527	4.05553346	3.57466501	3.17926498	1.35057811	3.96924228	0.9152221	0.01600014	0.12150358	4.14546313	0.45099401	1.81381979	4.28524603	3.31824518	5.09054536	2.92072371	2.32586512	3.63294286
TCGA-VV-A86M	214	0	1.954192221	5.515360007	2.013712113	3.407265714	2.749312043	3.417084183	1.380774977	1.232683325	0.806349191	5.005899295	3.445971179	2.743961847	3.760920708	3.408028179	6.113400135	2.757114539	2.678408497	3.161525927	-0.000170761	4.041645632	2.484664353	0.253611134	2.525664653	3.367463763	4.246069515	7.25629528	4.244288776	2.253469539	5.093254114	2.046096991	4.96530382	2.834948681	2.487127736	1.805129348	6.016066949	1.788368976	0.119257792	0.043766517	3.08445716	1.243144979	1.338146238	3.884220401	4.274090462	4.484072943	1.566260295	3.995250031	3.663060583
TCGA-HT-7884	343	0	1.065535383	4.988035722	1.809234288	4.378484719	2.326895062	3.010576328	1.23702016	0.748950249	2.448016375	6.754208506	4.022019122	2.308545819	4.336441739	3.159105786	4.614539956	2.424852301	3.171434154	4.292683008	-0.000170761	5.463033981	1.491951697	0.175290205	3.226576107	2.485320702	2.561943647	5.474773993	3.470811971	3.991208641	4.363270022	2.240923189	3.915376702	3.050862413	2.524985658	1.056932538	5.817149689	1.254231512	0.018826775	0.111850035	2.433338451	0.754877594	1.337687676	5.167046909	3.923421295	3.305055504	4.70164339	2.966526998	3.196515699
TCGA-DU-A7TB	1287	0	0.88229504	4.87512112	1.6162529	3.55390629	2.73643929	3.2760661	1.91477234	1.01223596	0.91460172	6.84628457	2.57316067	1.84187263	3.23305766	2.91198754	5.12808288	2.72486827	3.15903536	2.79091763	0.15185206	5.65748839	1.08047991	0.12424111	2.63258866	1.75695828	2.59119742	3.70761648	2.34130549	4.18694898	5.78761211	1.99417716	2.70766125	2.29372651	2.1011916	5.33731887	4.36453205	1.23977244	0.04022085	0.09114846	2.10236302	0.56732043	1.4518353	4.51595664	3.7903873	5.17763047	1.17713964	2.30004719	4.00537264
TCGA-HT-7485	122	0	1.569730316	6.567142524	1.807930474	4.090001354	1.980526743	1.532290335	0.681543152	0.938783253	3.154668089	9.926291705	4.12966015	2.381347402	3.464178335	3.923169405	3.829841227	1.640944992	3.513985243	3.084305977	-0.000170761	5.819270028	1.501832605	0.394350355	2.497982213	2.914364719	2.629389182	6.199279233	2.788226408	3.116344321	4.475002857	2.060743109	3.625791978	4.355747652	3.191714398	3.120253918	5.354233127	1.004107654	-0.007908796	0.016076945	3.117608175	0.636729679	1.133755521	5.394301609	3.580361127	5.382871535	4.810171096	2.753083719	3.512683425
TCGA-HT-A5R7	426	0	2.188461596	5.734988483	2.016151689	4.218224188	2.4191806	3.11253283	1.105834946	1.177838061	2.663415593	7.973300808	3.881364751	1.543117525	3.92405181	2.96592232	5.595530138	2.67718113	3.056094355	3.189543885	0.01751314	6.695770708	1.244897258	0.495559033	2.417134387	3.020750361	1.85629897	5.37484125	3.024922623	4.33648335	4.822106998	1.819444774	4.831561564	3.436518703	2.834709058	3.794959926	4.978583492	0.71544806	-0.007908796	0.449642092	3.314192965	0.532659106	1.891522544	4.392257911	3.296998528	4.32797478	3.087579883	2.520202938	3.472663296
TCGA-FG-6690	143	0	1.986825767	5.197162696	1.883629371	4.197694954	2.173639079	2.652611465	1.071510189	0.839205044	2.976772777	8.011192513	4.385826826	2.325075601	3.969122579	3.215576331	4.322314889	1.876966321	3.07378918	3.306839333	-0.000170761	5.938102819	1.729930019	0.620189471	2.75562189	3.156669757	3.058133264	4.892609588	3.172591082	3.094445178	4.559427094	2.250347354	4.611518446	4.342719178	2.577432494	3.286634998	5.99429638	1.203951167	0.050678604	0.109657576	2.983162092	0.937534148	2.073696125	4.961113379	3.770522235	4.485510986	4.675717399	3.64724738	3.77669685
TCGA-FG-8182	101	0	2.555609377	5.062197369	2.164344075	4.253083232	2.180886544	3.098558954	0.945706241	1.347913704	2.178944058	7.519832116	4.040895974	2.483607618	3.552601393	2.869082565	4.779447047	2.762535107	3.289847036	3.641409208	-0.000170761	5.648787645	2.41799361	0.310700211	3.28661546	3.612445964	3.582847237	5.325500336	3.776207656	3.749188283	4.596565021	2.379892005	4.0733106	4.099992339	2.526107227	2.516798541	5.486467634	1.662324237	-0.007908796	0.064915495	3.067694767	1.523853143	1.984684296	4.736355522	4.461260728	4.638811146	3.779846781	3.815505494	3.356700712
TCGA-HT-7881	89	0	1.16391941	5.87283654	1.78740805	3.90100909	2.33720256	2.70286719	1.05912001	0.79482873	2.46913904	8.36312981	3.93365195	1.65153692	3.98810874	2.57234072	5.52832598	3.15822245	3.91456516	3.46027209	0.13000813	6.23001654	1.01123104	0.45928929	2.70814691	1.42301981	1.67374172	3.47447444	3.07449731	4.4289394	5.00892069	1.72935863	4.82354799	3.32004445	2.68165606	0.96408743	4.38850345	0.93533494	0.06464246	0.02695549	3.15845991	0.25551367	1.32058751	4.33880447	3.33496402	5.20940407	3.28060288	2.3392873	3.264586
TCGA-DB-5277	1419	0	0.88130033	5.6666772	1.93146971	5.03033359	2.43742499	3.79103894	1.69507564	0.68766136	2.33858276	8.72755104	3.84863337	2.57517551	3.05755869	3.99724474	3.6896616	1.95956187	2.71478056	3.26057262	0.01362384	5.96933485	1.81598303	0.22057966	2.35571762	2.90645864	2.75810832	5.75089554	4.09848565	3.40277119	3.50324919	2.4200952	2.01900434	2.91266335	4.56322856	1.94422883	5.92726856	1.38819878	0.04773561	0.16462783	4.46058466	0.50264295	2.33354451	4.61031396	4.67429099	4.43484545	2.33882692	2.89580497	4.59417982
TCGA-VM-A8CH	333	0	1.477945727	6.12253458	1.768526972	4.47846469	2.604443078	3.093103545	1.369213999	1.041924357	1.536451534	7.045006815	4.145471502	2.480128786	4.081797772	3.479075537	5.123234539	1.57309865	2.747593987	3.297513668	-0.000170761	5.667292005	2.197041575	0.340230421	2.771148077	3.768521459	3.409384189	6.328033927	3.537422413	2.932844059	4.404904161	2.386638379	5.006012824	4.103877606	2.97688709	3.734137506	5.567145917	1.336902515	0.061655907	0.067760689	2.861080799	1.091920965	2.626322981	4.58179395	3.859948738	4.014639733	2.965790144	3.297632745	3.740349069
TCGA-P5-A72Z	8	0	0.27252003	6.04194811	0.85967196	4.14411208	3.97254689	3.84615274	1.03468655	1.24065272	0.53161737	7.50864644	4.62085531	1.84268856	3.80680667	2.17932602	3.95175783	3.53505288	2.10071095	2.47437332	0.94759427	7.58430685	1.56564977	0.1624696	1.78871443	1.95472046	4.40620887	7.80813341	2.82734301	2.57639288	5.61692539	1.0525105	0.6099038	2.03143679	1.57642225	1.74997604	6.64236549	1.27817481	0.01667227	0.26896528	3.24392612	0.33448153	2.18546965	3.60561474	5.06961077	4.12501984	0.35885853	3.10821906	3.97709855
TCGA-FG-8191	199	0	2.734019908	5.823993802	1.535918189	3.920013219	1.657742536	2.621709729	0.745105041	0.733535626	2.685786605	11.83436783	3.668388024	2.774238344	3.228978217	3.749875599	4.60618848	2.091980602	3.464901423	2.784946772	-0.000170761	5.505077732	2.00257403	0.521986691	3.024556388	4.097922807	2.306203134	6.392250406	3.38643554	2.911589379	4.17785772	2.198212155	5.711884955	3.700434527	2.312131744	3.609808064	5.893541718	1.301301186	0.042764538	0.139769728	2.747857303	0.559671392	2.573950379	4.367156474	3.349278619	5.902354283	5.267850728	3.575118652	3.536782584
TCGA-FG-7641	283	0	0.677704951	5.680648513	1.810460941	4.170635533	1.851883455	2.716506563	1.544807899	0.757808102	2.896900412	8.376438835	3.819566379	2.520917363	4.254186206	3.03920092	5.283952814	3.694177542	3.224200834	3.844912671	0.275134643	6.60534478	1.776326113	0.139161293	2.848961213	1.491118073	3.143787887	6.242790416	3.417883744	3.667032618	5.039471367	2.00426558	5.024507089	2.980908971	2.867749912	2.772843658	4.427034726	1.181815107	-0.007908796	0.048317095	3.674063093	0.249388101	1.352005987	4.433854846	4.043899304	4.468495228	3.617669856	3.38827725	4.099301136
TCGA-DU-A7TI	1183	1	4.954854766	5.577998004	3.357463884	4.177535334	2.094862554	2.537185309	0.757861141	1.087857383	2.39924887	7.403582007	4.410762497	1.890308825	3.808887846	3.321028874	4.194040325	2.468261465	3.480610439	3.185611342	-0.000170761	5.483543563	1.844093606	0.703894549	3.008181886	4.663623528	2.872729548	7.381751884	2.860329332	4.081573728	3.77214084	1.830072908	5.332757332	3.878161744	2.789644701	3.73596012	5.898126879	1.225063163	0.023766858	0.158373174	3.029743767	0.845345497	1.532652721	4.524319895	4.00861509	4.597023307	4.010936908	2.620826592	4.229199234
TCGA-HT-8110	143	0	3.16336613	6.00994116	2.03151863	3.62077529	2.88849715	2.29514047	0.94414936	2.80664146	2.62584557	7.15742083	5.25838244	2.35355745	4.03640403	4.61128459	3.81483473	3.29399733	3.29630454	2.47787504	0.30310515	5.08422819	0.94867692	2.05612307	3.37996207	4.46858099	0.86532574	2.82495075	2.96484363	3.13884538	4.24190175	1.82112748	4.56345947	4.73882928	4.02309656	1.39912969	4.03153953	1.31461285	0.07133674	0.60172551	3.6584846	2.11143511	2.87075937	4.8347778	4.13915331	5.04451931	3.59654051	2.04500782	3.75972842
TCGA-HT-A5R5	4	0	2.22424686	6.36362792	2.77409835	4.18943463	3.53700718	2.67870399	0.72835176	0.8716618	3.35976362	8.20028151	5.90273533	1.67934626	3.78734037	3.72063962	4.66642747	1.26537928	3.35304445	2.77053733	0.03465883	6.83579568	0.97288794	0.44233881	2.664931	4.78910937	1.52179025	5.33083194	2.32259112	3.53245011	3.98793203	1.50022063	4.72319581	4.56663619	2.69442634	3.38262029	4.66326801	0.71441224	0.02743331	0.06840568	2.59919189	1.08143072	1.45368988	4.37878896	3.06912609	4.87804251	3.84552174	2.65102995	3.74742754
TCGA-S9-A6WP	187	0	0.90996641	6.0406054	1.75845921	3.57629299	3.28209365	3.56120123	1.04518001	1.16530573	2.21241906	6.29381451	3.91586235	2.3303704	4.10130207	3.18099686	4.6405435	3.13516625	2.30950311	3.58082346	0.05198996	5.44733693	1.89816949	0.3017048	2.94640072	3.43437869	3.73601287	6.25946223	3.21539029	3.18697528	5.02357755	1.27906541	3.10916309	3.50291582	2.97339319	2.82290622	5.70742321	1.23538526	0.14812095	0.06453083	2.811965	1.07714876	2.50545189	5.29194505	4.72935233	4.40030206	1.83024059	3.46311466	4.79537521
TCGA-P5-A781	5	0	1.0698016	5.47219712	1.83544871	3.97580181	2.6281429	2.64527252	1.0748815	0.8707535	2.41029814	8.74309094	3.94238942	2.08846077	3.96496023	3.56714354	4.85537635	3.30913758	2.72652926	3.32255538	0.21547072	6.11295	2.01308963	0.54653545	2.85574481	2.61481268	3.15109473	6.12373372	3.171859	3.30409741	4.68846986	1.6497086	2.9811043	3.17654193	2.79175013	3.76248309	4.31593951	1.04981335	0.02016168	0.06788113	3.18486699	0.55431691	2.31085014	6.07246979	3.68234362	4.7543578	3.45298723	2.82207252	4.95804079
TCGA-FG-8185	70	0	1.263316925	5.784087126	2.083126169	4.900448927	2.226693218	3.125716448	0.98424099	1.015670863	2.606325794	6.577671871	4.459816146	1.987853722	4.351745697	3.217460917	5.443043766	1.480254991	2.47410256	2.878524068	-0.000170761	5.835197814	2.107721161	0.210409708	2.641794763	2.985361638	2.94047719	8.281835997	3.521560583	3.206335966	4.958468375	2.214588977	4.688658338	2.264041864	2.243877884	4.141446728	6.700323394	0.771720921	0.014082678	0.458325311	3.37288727	0.480613013	2.252739798	5.667782904	3.898708012	3.73475925	2.077064325	3.111684134	3.96655672
TCGA-E1-5307	1762	1	1.716530312	5.511188763	2.207887301	4.400420389	2.530170734	2.519918088	1.317205359	1.048578178	1.700742744	7.840028758	3.571346545	2.651659425	3.928791011	3.292112737	4.777616075	2.101998553	3.389669785	3.296303112	-0.000170761	6.052699921	2.203128286	0.135626612	2.673580303	3.071500156	4.167070422	6.094956491	2.68484536	3.810929119	4.272302717	2.753711179	4.324837532	3.959246542	2.759650539	2.973509897	6.206330915	1.447317488	-0.007908796	1.091865413	3.598229049	0.766749603	1.749255286	4.530186309	3.804575421	4.240232464	4.365353107	3.792725535	3.654780385
TCGA-DU-7013	269	1	1.17317447	5.88988532	2.70128808	4.56442136	3.2500778	2.28122526	2.68349517	1.40369619	2.9628734	9.77839674	4.85789926	2.12524529	3.14445498	4.32914829	2.97475469	3.82607137	3.05866897	3.18715526	1.05319945	4.8394578	0.91101802	0.59536547	3.2336381	3.08467965	2.24322372	2.79166302	3.71372721	3.18984307	3.55250628	2.28553748	4.92190935	3.18436109	3.8494862	6.78653295	4.5874334	1.60781265	0.191927	1.69240499	3.75136718	1.0097981	3.33190248	3.56710503	4.90503623	5.00687642	3.13085008	2.20310355	3.64450976
TCGA-DU-6399	2000	1	1.848041764	5.784100382	1.982397055	4.639251977	2.641110951	2.827951816	1.191641341	1.126630237	2.407786632	7.78378558	4.363007005	1.727125445	3.79501912	3.576323237	4.325958151	1.735984592	2.85767325	2.89092062	-0.000170761	5.442598565	1.97691845	0.270655477	2.710108822	3.652985724	4.570785622	5.328043157	2.888978607	3.228723578	4.58069084	2.057267429	4.074383072	3.908730817	3.070911482	4.007435274	5.914722552	1.470026092	0.042528551	0.027811626	3.022393566	0.661047821	1.905835774	3.916754029	4.503191522	4.673217898	3.993378963	3.25880183	4.021771311
TCGA-HT-7611	1752	0	1.906868682	6.483847251	1.841576783	4.60026233	3.122474444	2.620547102	1.265570156	1.141266581	2.990691529	8.205666119	4.670109714	2.52282636	3.79802948	3.907194475	4.683261208	2.103248008	3.218220825	3.325109274	-0.000170761	5.261873065	1.480915647	0.327973691	3.084393136	3.476551853	2.879470081	7.646970478	3.27788923	3.153239446	5.226623743	2.461807255	3.889473599	3.455167161	3.355469146	4.485391877	5.682133849	1.451389303	0.038909042	2.365462571	3.653412784	1.080664031	2.056592145	3.941393434	3.979630554	5.072857218	4.378676353	2.972976314	2.639523084
TCGA-DB-A4XA	313	0	0.8447115	6.23194	1.6312264	3.993701	2.3723794	3.2464697	1.1071953	1.1449356	2.171918	7.1407547	4.1617058	2.4898443	4.0318704	2.9505564	4.712951	2.6200186	2.2424147	2.995917	0.3709159	6.4528009	1.5915161	0.4458427	2.6170741	3.2056891	2.6788221	6.843762	2.8501338	3.3422263	5.1247669	1.1304389	2.829404	3.3312172	2.7456749	2.0484426	5.3889629	0.7634429	0.1842334	0.127363	2.9618948	1.0950206	3.0186412	5.6409827	4.2421127	3.7644593	2.5785621	2.7939358	4.3919071
TCGA-HT-A5R9	2	0	0.453975	4.8960476	1.5028084	4.5126616	2.6108579	3.8611368	1.1054018	0.655793	1.9151934	6.3641898	2.6481222	2.368622	3.6134252	2.9818302	4.6762531	3.9577973	2.2548135	3.6446143	2.1405765	5.9295559	1.9933545	0.2016179	2.8564532	2.4986499	5.4681622	8.1219004	3.7144944	2.2979533	4.8047161	1.3351031	1.549789	1.914735	3.5493984	2.6908689	4.5793756	1.6083619	0.1553283	0.2498912	3.3161852	0.4255809	2.5475304	4.2323503	5.1070932	4.0845746	1.3929919	4.0898983	4.5669482
TCGA-DB-A4XC	840	0	1.940424537	5.510738056	2.608048643	4.341657781	2.322585258	3.252291776	0.858689786	1.63713738	2.682719896	6.970187316	4.441602471	2.369988386	4.238374477	3.454296297	4.714408291	2.28675113	3.18898702	3.847188292	-0.000170761	5.993762856	2.085599555	0.492663948	2.985670955	3.82445061	2.9148843	4.916729743	3.51653767	3.975070274	3.908789366	2.309698579	4.989538275	4.26137888	2.419579471	2.567738819	5.62340848	1.230217227	-0.007908796	0.070463975	2.980247049	1.319122781	1.95398605	3.671491725	4.079517171	4.0963414	3.826210713	3.571172734	3.80114931
TCGA-E1-5318	4758	1	0.643325722	6.272316097	1.852063432	5.044133506	3.775420301	2.773438073	1.896097566	0.602894062	2.66755736	8.887742234	3.019075969	2.20019038	3.790720333	3.112433555	5.090368584	3.882504688	1.92805857	2.671051335	0.272890391	6.301228042	2.553277257	0.109168787	2.772701862	3.033431235	2.832037083	5.905803897	3.839695647	2.161177365	4.916463642	1.199390736	2.721291929	2.792130049	3.436068783	0.996308105	5.08092386	1.26001747	-0.007908796	0.090237485	3.344781246	0.265296207	3.382646614	4.612148092	4.568133603	5.043677741	1.38196058	4.058142225	4.360749391
TCGA-DU-6402	214	1	1.25304362	6.67199512	1.38544741	5.04972457	3.60147137	2.62348178	0.58234292	2.85945976	1.56760199	7.91531946	7.03455132	1.85346034	3.77754936	4.51394688	2.82290168	2.37137821	2.74235926	1.99035833	0.40781273	4.70312464	0.27734322	0.45528873	3.41019528	4.15220338	0.41471283	3.66376865	3.21582843	2.76955694	4.70503614	1.14605286	3.84437088	4.20886673	3.28577854	1.11936515	4.77055708	1.13273338	0.83548143	0.70579491	3.58899212	1.20630351	4.39296403	3.69390264	4.68958728	5.30064714	2.33493541	1.07326775	3.78492978
TCGA-WY-A85D	1147	0	1.548587114	5.581838925	1.588804075	4.4543868	2.903993784	3.086148445	1.081800643	1.115736043	3.319691205	8.18312466	5.127021566	2.412151054	4.770420594	3.713449847	3.925440407	1.36996476	2.53857115	3.530741452	-0.000170761	6.369854727	1.53255304	0.403674433	2.50334175	3.283048662	3.280576599	6.610704447	2.838015546	3.514291686	4.871746947	1.937725575	3.679677839	3.959742027	2.375846799	3.173328441	5.740015587	0.899768053	0.027536848	0.862745946	2.740387281	1.023827664	1.362503372	5.914398637	3.798357652	4.27122522	3.182317723	2.94104111	4.367571598
TCGA-DU-7309	84	0	1.991980904	5.769184353	1.7391342	4.793787105	1.881987908	2.447463148	1.051102485	1.345005158	2.310024754	8.258628478	3.257698913	1.424187987	3.831753109	2.663859965	5.245104437	2.642155292	3.073105197	3.332943284	0.043683576	5.949522974	1.382864389	0.184897467	2.417199978	2.691183144	2.5757877	5.108047523	2.575866455	3.52633007	4.990243735	2.221125176	3.553221333	2.981381699	3.027880146	2.215741289	6.365557049	1.035595157	-0.007908796	0.641779232	3.743630687	0.511443803	2.37871985	3.91004989	3.837247015	5.225170486	2.457228898	2.812104395	3.470180232
TCGA-DH-A66F	237	0	0.572640619	6.17476447	1.918363957	4.221699933	2.674783465	2.826391964	1.034307931	0.743737808	2.740135747	8.21144959	4.791210523	3.268009597	4.269355448	3.718877608	5.956358752	2.932084025	2.28301007	3.225253186	0.400552718	6.619065448	2.025132306	0.249776279	2.335543193	1.967070605	3.549346741	6.786860952	3.223280536	3.109928052	4.835404202	1.391139549	4.348351654	3.372635215	2.828080443	2.826601482	5.203113252	0.912069032	-0.007908796	0.078617601	3.577825535	0.444341935	1.437649101	5.218967239	3.795531831	3.911137507	3.470786013	3.228896073	4.444071374
TCGA-DU-A5TP	433	0	2.10820785	6.452743102	2.231320086	4.557710023	3.423464852	3.292581334	1.705982815	1.87801333	1.765473094	8.065312348	5.701266075	1.930835764	3.684409555	4.642901205	3.185342672	1.624218266	3.137730264	2.970318725	-0.000170761	5.63642943	2.331091378	0.233938694	2.657704295	5.254668804	2.256985067	8.52237047	3.574889977	2.98490219	4.533775124	1.40206089	3.016243298	3.998577122	4.321331686	4.649048327	3.626898244	1.277789623	0.346355253	0.415579479	3.597869587	2.124680764	1.213177562	3.221275961	4.920143408	4.605250301	2.244742345	3.210037232	4.264477158
TCGA-HT-8105	180	0	0.6993575	6.5481488	2.0264945	4.7413779	2.1212053	3.216684	1.4269803	0.9988469	2.4698447	8.3546404	3.2238871	2.5624133	4.5059269	3.0295807	5.0449175	3.751858	3.6278087	4.2029888	0.5206043	5.797034	2.1819816	0.1806576	3.3964692	2.7576996	3.7596277	6.2295446	3.6125313	3.2536638	4.5334045	2.1156729	3.6028537	2.4150046	3.6397074	0.80076	3.7775657	1.6282357	0.1677661	0.1632093	3.8753102	0.6359493	2.5692619	4.3746843	3.7751789	4.6093042	2.6136328	3.7652088	4.8838922
TCGA-DU-6407	2875	1	1.660655647	5.75506746266667	2.46818438133333	4.67472716433333	3.374590393	3.09054271966667	1.37944306566667	1.22171333433333	1.921091257	7.78187926333333	4.41753938033333	2.005665212	3.07390697933333	4.28147056166667	4.02716400333333	1.460719731	2.15123156533333	2.71761891933333	0.0101607963333333	5.48979912433333	1.76679978666667	0.509984218	2.06849578133333	3.171011343	4.57682009066667	5.67743695266667	3.26035063166667	3.07701841066667	4.190875957	1.88922476966667	3.31829096666667	3.43115111633333	3.125263567	3.60049815066667	5.08669618333333	1.23761240033333	0.0743177896666667	0.345827449333333	3.32298816733333	0.569803313333333	1.61354084766667	4.48038557233333	4.98232591633333	5.31693990166667	2.34558637966667	2.695916595	4.03296832066667
TCGA-CS-6668	244	0	0.515930603	5.525977169	2.307665419	3.214269657	2.589414491	2.895245098	2.529185773	0.343129674	2.752416261	6.234124319	2.213095177	2.295475489	3.91954577	2.609296989	4.151892461	4.641367707	2.938584847	4.292965518	0.566747365	5.085538454	2.517866438	0.192235477	3.15188949	1.536857415	3.349278805	4.853037479	3.628265589	2.886820877	6.610063059	1.573325377	4.437027584	2.670469234	3.661913021	2.447113214	5.198585796	1.59282874	-0.007908796	0.041382569	3.200706578	0.345765764	2.111862198	4.836791608	4.519404458	4.802427042	1.857935717	4.153345753	4.448848412
TCGA-HT-7483	4690	0	1.335901534	5.899955517	1.728885173	5.233410114	2.44970591	2.056791298	1.309036717	1.022775398	2.122355877	8.206915489	4.430335233	2.108004242	3.890212465	3.522696807	3.775870512	2.331601159	2.422005345	3.31252909	-0.000170761	5.433255051	2.203110515	0.159515388	2.599890673	2.717915334	2.879604478	7.577678294	3.389920336	2.43389245	5.033627764	2.728828736	3.326027326	2.995597683	3.632977961	1.480415137	6.016828642	1.287070197	0.045978805	0.065638755	3.921643254	0.516668612	2.533866221	4.652900301	3.888021447	5.164458174	2.838000579	2.95567848	4.294868571
TCGA-HT-7694	210	0	0.71025846	6.044210815	1.711414282	4.34612327	1.766831652	2.376609784	1.029596726	0.529595134	2.622792537	8.781496864	3.328304678	1.824428083	4.160911685	2.447481153	5.956435354	3.546341426	3.778710723	3.315046257	0.08308219	6.795450876	1.323238745	0.176845407	2.451562527	2.00392484	1.63834358	4.804494069	2.684954434	4.26232281	4.910730481	1.987860215	4.387995678	3.285142208	2.835682977	1.567150411	4.188679085	0.804890448	-0.007908796	0.081096486	3.678973957	0.349877587	1.711096834	4.65275329	3.470846724	5.059769508	2.533153437	2.443461455	3.247406076
TCGA-HT-A614	82	0	1.416061995	5.197469038	1.804709165	4.646234214	2.832429606	3.161871111	1.410646048	1.267250032	2.105533442	8.052748257	4.357525646	2.633697411	3.073415328	3.889505414	4.811625453	1.723722554	2.810931747	3.329820133	-0.000170761	6.287372777	1.51749811	0.309751418	2.545098624	2.996773211	2.989039354	6.214439266	3.5505038	4.028910527	4.960009653	1.880766719	3.79328501	3.886690508	2.421386759	4.599424621	5.067207617	0.973674354	0.028984114	0.103624232	2.791475648	0.940640887	1.531795299	6.187221886	3.774830828	3.01178582	3.042933914	2.936978082	4.026486148
TCGA-IK-7675	578	1	1.293500308	4.666121454	0.926754711	5.2010714	2.991654111	2.497860556	1.730918037	0.768915932	2.722514144	7.592148964	2.592638666	2.140984344	2.708246425	4.112980152	3.656022158	1.968337409	2.307765725	2.993057978	-0.000170761	5.144049753	2.703048418	0.140094946	2.620704977	2.611019949	1.896342424	7.655013842	3.962075765	3.885127476	4.926680744	2.97703432	2.849545523	2.126850322	3.47418935	5.612981035	6.157296356	1.451795437	-0.007908796	0.126022695	4.937011808	0.512605052	1.786994554	5.250994498	4.231970557	3.43460301	2.005836088	3.77105881	4.362013316
TCGA-DB-A64S	469	0	3.23217357	6.47357527	1.6937066	4.83138835	2.35372802	2.90266315	0.76183413	1.49069236	2.41145642	7.48484583	4.46500313	2.51447523	4.03755947	3.82033881	4.97257353	1.72828941	2.46740792	3.0081073	0.01764686	5.79178612	1.53049282	0.29487818	2.85684237	4.65597839	3.23143205	7.51552265	3.21982902	3.12668252	5.40255277	1.89070594	4.27884644	3.93852408	2.82436507	2.74728561	5.83875869	1.32974338	0.13388923	0.16371798	3.32802243	1.60241134	2.08865465	5.4900497	3.85599307	4.58552981	2.28844805	2.76574675	3.84973327
TCGA-FG-A6J3	322	0	1.655438213	5.350400204	1.811304644	3.795008531	4.582645624	3.818947717	1.114644131	0.996986684	1.195593158	7.29264221	7.448150288	1.54473775	3.696552894	3.221111345	2.898563814	0.393304722	2.011352814	1.725825578	-0.000170761	5.905478121	0.645278205	0.299093819	2.206482853	4.28525952	1.152693225	7.661500706	1.796301887	2.759642602	4.472516688	1.067696327	3.526261812	2.61197816	2.009090908	7.758552343	3.931514245	0.806832794	0.241582819	0.557461231	1.859123231	1.621597947	1.075681635	3.71667758	3.236232543	3.153189048	2.554673133	0.955388976	1.794943858
TCGA-DU-6397	1401	1	0.54003234	6.260106885	1.321823455	3.929713275	3.0033389	3.13318714	1.059894695	0.91001926	2.382975365	6.697062025	4.113886585	2.132508205	4.76065376	3.044349055	4.467305485	3.497295625	2.392748145	2.37714387	0.42882546	5.69704278	1.87100715	0.2523099	2.67721479	2.94275509	4.714828335	7.30977278	3.15091232	2.89960772	5.17721572	1.36296695	3.3605177	2.98837022	2.8008973	2.39510088	6.107456825	1.14024279	0.0694154	0.11600128	3.38752061	0.41884743	2.703927285	4.636366305	4.48095535	4.64111787	2.110827515	3.295333945	4.093102185
TCGA-TQ-A7RF	650	0	1.361576752	7.033060179	1.680971418	3.643471953	3.191087155	3.002647131	0.507855625	0.8065284	2.483064635	5.659515572	3.432882461	3.371357069	5.395891491	3.551965346	3.662088655	1.103125109	2.614730359	3.142291214	-0.000170761	5.172504686	1.666313422	0.238010332	2.662457477	3.104571772	3.688492572	7.090647943	2.075253794	3.012993853	5.256825919	2.293189423	5.900210928	2.757437792	2.059869588	5.654359378	5.907182946	0.948404777	0.061866814	0.0834551	3.080599646	0.793014373	2.056523551	4.595486916	3.676193306	4.10427558	3.272717506	3.687701302	3.478763971
TCGA-TM-A84L	1242	1	2.18150621	6.197308666	1.884352968	4.229983458	2.531147994	3.539315214	0.779870868	1.384137928	2.686547012	7.058996245	4.616705941	1.908387123	3.940423124	3.349920113	4.600443337	1.827776079	2.895035801	3.403286934	-0.000170761	6.055048503	1.3955773	0.236992503	3.125128243	3.756556652	2.320435446	7.420105376	3.042152489	3.285738876	4.272788662	1.824782194	3.719955499	4.101002963	2.728167104	3.963233666	5.506550937	1.219223675	-0.007908796	0.216975561	2.574353218	1.56066292	1.962358299	4.84901447	3.944566769	4.375807605	4.055149372	2.535113106	3.758812816
TCGA-E1-A7Z2	398	1	1.490034036	5.830231517	1.386556869	3.507139439	2.767081527	2.652314531	0.625936541	1.312960671	2.914740903	6.035619099	4.855659346	1.788036982	4.789570834	3.874641317	4.603243977	2.276887012	1.77341558	2.504148493	0.602465899	6.508702662	0.492946183	0.329324769	2.639106978	1.845068008	1.177751972	7.236397426	1.802208477	4.786068132	5.023022888	2.094328375	5.205543031	3.176202647	3.578713899	1.129921157	2.691925959	0.665920284	-0.007908796	0.213309661	2.461008112	0.382528252	2.428766616	5.159992744	3.54727638	3.93116166	3.339342766	1.635096701	3.736368204
TCGA-HT-7472	1	0	1.956567187	5.707763361	2.360920005	4.30490473	2.074463235	2.339327241	1.101650354	1.128070523	2.859219799	7.359265526	4.853579588	1.863018891	3.492112678	3.660419054	4.079229012	2.168232581	3.078033421	3.227729389	-0.000170761	5.377426081	2.461882665	0.329335152	3.205916308	3.238091128	2.87649956	5.475911865	3.491916708	3.526544365	4.687993727	2.189631286	4.224135353	4.105855411	3.438987702	0.989719676	6.507371575	1.657438989	0.182309322	0.155495746	3.339382157	0.889894009	1.719512272	4.49088787	4.449074527	4.559170023	4.370555164	3.361146311	3.416928705
TCGA-DB-A4X9	915	0	1.99357096	5.80440726	2.18326173	4.22159283	2.71463053	3.08358421	0.90646745	0.8609478	2.33851436	8.80813641	3.48443092	2.34003167	4.38076812	3.47807387	4.8065772	1.85840417	2.96942537	2.904378	0.05941683	6.21844256	1.65250122	0.18417383	2.46114177	3.55380223	2.88108974	4.12068639	3.0078499	2.87304764	4.56654446	2.0216842	4.63328472	3.71269443	2.29355203	4.02210339	5.33222366	1.02151661	0.03250351	0.33130852	3.71277594	0.63717933	1.19706273	5.60312634	3.93396332	4.90235477	3.79311082	2.95032311	3.76833206
TCGA-TQ-A7RR	787	0	1.850167171	5.403518517	1.631433586	4.114896631	2.640357732	2.946057739	1.434730089	1.411164075	2.728607659	7.206406319	4.567833876	2.637304156	3.503321648	3.573902386	4.294424322	2.233717405	3.188332074	4.092278682	-0.000170761	5.778211034	1.230065741	0.687952703	2.81080603	3.44455535	3.078151544	7.139058435	3.249955401	3.480601545	4.639416475	1.879970128	4.515254933	4.135646603	2.911777882	4.20011203	5.632854626	1.373652424	-0.007908796	0.047110885	2.889658952	1.201463676	1.531345629	5.330711456	4.243270226	4.457810763	3.347653614	2.63580427	3.008740807
TCGA-DU-5847	548	0	1.9731003	6.396016	2.0437562	3.7170254	3.607536	2.425814	0.7447006	2.7182036	2.718459	7.0978147	6.1809989	3.0954227	4.1922364	5.2664617	3.060547	3.2428965	3.458452	2.829226	1.2799685	4.1627075	0.7582105	0.8489658	3.5849844	4.9496836	2.615513	5.2464803	2.275416	2.7480612	4.4198187	2.0755332	2.9161041	3.8500835	4.0010868	1.2499278	3.6140579	1.3786831	0.7510153	0.7988773	3.7728491	1.8266691	3.2093483	2.9236733	5.4883707	4.8197161	2.7177141	1.9539169	3.8208844
TCGA-HT-7609	1399	0	2.328356842	6.129188374	1.549691451	4.530081576	2.592142011	2.602168839	1.514933176	1.194916608	2.680641603	7.012470393	4.744765594	2.289541125	3.888796231	3.392311805	4.573557935	2.086565906	2.629282735	3.065054313	-0.000170761	5.931080419	1.6928233	0.142212346	2.955220562	3.460761948	2.365035766	6.423825113	3.076283154	3.509641781	4.261486775	2.307119388	4.382024296	3.677798394	2.988632331	2.699796144	5.48790331	1.183336074	0.018651383	0.373307668	3.207570342	0.750518603	1.79769772	4.447743826	3.646093377	4.543017525	3.576203925	2.973488842	3.8145698
TCGA-E1-A7YI	111	1	0.72996659	4.818321546	1.953855703	5.197655744	4.053807828	3.957122101	2.285073936	1.699127813	1.748219724	7.866769979	5.793467943	2.131722317	2.120637322	3.836698703	2.869884808	2.367007471	1.77376241	3.768973905	-0.000170761	4.797371476	2.277558791	0.272562748	3.072134853	3.44941915	3.017120313	5.61046896	4.306782168	2.409892892	4.873059979	1.607442568	3.226032637	3.712125501	3.910412952	1.145328607	5.628748409	1.628021607	-0.007908796	0.118049021	4.179869581	1.111181677	2.444939499	4.052064243	5.713047484	5.401574771	2.006817494	3.256148255	4.177923211
TCGA-DB-A4XB	387	0	1.814125179	5.524394758	1.823450248	4.656269465	2.678318338	3.101248775	1.486348367	1.357505609	2.767297208	8.13179098	2.783953876	2.263679547	4.106576677	3.53610533	4.618386866	2.774667971	2.859891354	3.897533038	-0.000170761	5.648116033	2.45824841	0.192475205	2.634939744	3.024181014	3.894140861	5.918118008	3.502454288	4.143043543	4.477506207	2.42032484	2.594214631	3.4720778	2.955344448	2.871284832	4.490116749	1.370219484	-0.007908796	0.518733513	3.290727761	0.594863447	0.986063259	4.170108904	4.619681342	5.20301855	4.056664632	3.20445453	4.069355083
TCGA-DU-5854	257	0	1.8205167	6.086942	2.1369584	4.6243595	2.6404726	2.1142648	1.0057784	2.1541572	2.0838567	7.7817111	5.0234893	2.0185818	3.3472026	3.2819524	3.0271168	2.9227307	3.0637827	2.7024199	0.3479507	5.9324566	0.5967951	0.4316946	3.6956384	3.5399481	1.8505624	4.8617877	3.0889412	3.9057771	4.2927811	2.1908119	4.7578414	4.278634	3.4440703	1.1948032	5.2835157	1.5187703	0.1264636	0.1729257	3.1823865	1.4474943	2.9125914	3.699503	4.5537817	4.5607447	2.488078	1.9621752	2.9987016
TCGA-FG-A4MW	160	0	0.960760745	6.307148233	2.335516194	4.463858932	2.834488154	2.947515694	0.962677891	1.210004291	2.36899334	7.281841705	5.305257081	1.894977631	3.496976231	3.48981423	3.41767252	2.576662248	2.298051236	2.516300673	0.617329518	6.298306734	0.611570776	0.504625241	3.028934971	2.778355308	2.512677334	6.330744447	2.848634468	3.150589111	4.41024464	1.632916617	4.300096809	3.308495193	2.995939566	1.042893692	6.021458811	0.944598636	-0.007908796	0.285405136	3.199147119	0.882856963	3.957637575	4.258947506	4.943271533	4.447260776	1.263785387	1.669459526	2.863882122
TCGA-HW-7490	165	0	1.726566791	7.350726692	3.657467606	4.956776111	2.226751532	2.441013498	0.678500795	1.16178503	2.393719674	7.786210024	4.305932075	2.960461476	4.205509224	4.042815715	5.164806955	1.723796535	2.635109493	2.487339131	-0.000170761	5.827338989	1.516391205	0.805979153	2.470279367	3.021030517	2.841813613	6.913000776	2.638995798	2.218562953	5.144501607	2.276646536	5.457538769	3.527872151	2.924106623	2.573658383	6.185475532	1.057069067	0.050126289	0.208124982	4.805046194	1.032069835	2.825537029	4.921957283	3.612853246	4.399334684	2.588242655	3.001289375	4.271376494
TCGA-S9-A6WL	331	0	0.78194749	6.4279511	1.84945984	4.56403027	2.7162631	3.02968518	0.69999708	0.8390336	1.6174799	7.80436011	4.19360708	1.73463158	3.70162197	2.81295101	5.31616111	3.49103073	2.90789758	3.61661893	0.50613599	5.79868079	1.49609117	0.14022711	2.98775822	2.20462209	3.12875149	4.42098896	3.40589309	2.68168461	5.06056086	1.73782273	3.81404089	3.17988827	3.46894921	2.33068891	6.29599256	1.44920502	0.05820804	0.04985406	3.96712508	0.54406278	3.10419662	3.95387998	4.6522626	4.97447599	2.03494513	3.23246586	4.11324411
TCGA-HT-7689	125	0	1.717827284	6.611654175	1.874168118	3.787085557	2.501931948	2.41815216	0.827167244	1.174721036	2.454906779	6.563134986	4.663936982	2.70078557	3.911430061	3.943570431	4.603001093	2.204140318	3.484272328	3.066095363	-0.000170761	5.590048356	1.82161911	0.324121129	2.885265264	3.041427327	3.242205644	5.645704485	2.222896372	3.23490034	5.228596972	2.116723742	4.922075254	4.286712772	2.398262562	2.520375154	5.985468821	1.418564583	-0.007908796	0.084778197	3.20479658	0.814380316	1.318063511	5.153920983	3.765572833	4.361251487	3.429800751	3.347401732	3.435297907
TCGA-HT-8015	3	0	1.608205484	5.813662898	1.959260449	3.871611783	2.36920869	2.593150784	0.800003583	1.329124192	2.470752199	9.211153219	4.586817874	1.575427055	3.562908809	2.373982302	5.94462745	3.096695013	3.72468416	2.953184475	-0.000170761	6.632934446	1.145363357	0.148534565	2.995457176	3.320787868	1.401581781	5.099107277	2.541789403	3.398754717	4.227016633	1.92232049	2.550460532	3.629333917	2.312999185	4.923188071	4.739857391	0.887857266	0.40788834	0.075839598	3.138784265	0.713972895	1.899892253	3.237834462	3.422908954	5.672837841	2.765298225	2.179563061	2.487859609
TCGA-S9-A6TU	2101	0	2.72318398	6.680671954	1.205470595	4.349587388	2.696419887	3.604564166	0.932013176	0.983232703	2.402843417	6.692893548	4.357077889	2.381337712	4.042896255	2.311551562	4.193567635	0.883502288	2.557906565	3.37482826	-0.000170761	5.989369221	1.284834711	0.178184158	2.979543271	4.042850308	3.806587447	6.984784849	2.847325589	3.362589144	4.330589039	1.801592831	4.398763217	3.366270451	2.122612143	3.2286773	6.094566328	0.504929966	0.023973553	0.145714209	2.363468622	1.392236949	2.441366273	3.885391817	4.257707688	3.130731284	2.094234925	2.996493376	3.049990027
TCGA-HT-7602	908	0	1.734734846	5.87023956	1.766162694	3.967042187	2.196144739	2.087368589	0.740926271	0.978532239	2.439130901	7.786495482	4.169334586	1.992863627	3.618074559	3.138984384	4.947384585	2.73007159	2.991425732	2.83525903	-0.000170761	6.521198221	1.404115197	0.440367033	2.953625965	3.075294911	1.879891985	5.2365016	2.612200768	3.72300795	5.188518836	2.026712842	3.468386824	4.045676168	2.347587521	1.640731272	4.351449399	0.859313013	-0.007908796	0.016772717	2.851897519	0.840233791	1.86905936	4.973464584	2.959409322	4.040901913	3.969937597	2.530866836	3.396454621
TCGA-CS-5396	303	0	0.48233875	6.77324353	2.49957024	4.3385213	3.87030568	2.78599668	1.409633	1.03407373	1.49561757	7.07828817	3.24138341	2.27174191	4.44508412	2.72331252	4.99501976	3.94733778	4.71846577	3.63906013	0.14326114	8.60722586	1.67320492	0.20659903	2.7288621	2.34244189	2.46334555	5.02555304	3.22359297	2.64800235	4.86394484	1.80683295	4.17304306	2.99322163	3.50324083	5.92366598	6.9458828	1.8409011	0.03424918	1.61730348	4.2962567	0.57574574	1.37557302	2.5103338	4.19002531	4.65137613	1.77211684	2.95838992	4.11279627
TCGA-HT-8010	50	0	1.602254031	5.606834855	1.608159854	3.876806799	1.306312907	2.499396284	0.681894661	1.689890041	3.482997421	7.863096165	3.821246877	1.766576756	4.208624937	2.776841276	4.986298354	3.143110384	3.095607258	3.171927956	0.026208591	6.839806127	0.982837396	0.498839035	2.737533269	2.281482063	1.18157827	4.469690128	2.383355974	3.533245837	4.461457773	1.370376286	4.46623159	3.478942187	2.856870693	2.307060688	3.034183439	0.772603943	-0.007908796	0.100337664	3.074837517	0.501958969	2.009247211	4.500525217	3.051419536	4.115437224	4.189619124	2.301925083	3.993760953
TCGA-DU-A5TS	460	0	1.529223506	5.720763616	1.191664943	4.326948211	1.973289349	2.889565788	0.831703428	0.752891813	2.014993719	6.935314434	3.251989728	2.547784799	3.047793591	3.199641621	5.328495889	1.311524559	2.178405895	3.038403705	0.019935407	5.966402554	1.2272934	0.147185753	2.190258483	3.314912672	0.825808385	7.111406654	2.583117049	3.013986546	4.098702789	1.587496654	3.514831737	2.947069073	1.972069194	4.307902142	4.298171288	0.836853443	-0.007908796	0.166161812	2.50723569	1.078679215	2.589129923	5.383705195	3.478169045	3.185906154	1.720837843	2.055419589	2.896400809
TCGA-DU-7010	456	1	0.96786399	5.3787234	1.68929775	4.14179986	3.53333332	3.08675015	2.28966038	0.96529336	3.66469021	7.78100529	3.23731638	2.09805614	2.58569387	4.55286626	3.95868377	2.93553177	2.56671768	3.62288501	0.01109558	4.7990663	1.95056598	0.19355227	2.49831746	2.91292045	2.26293415	6.53382107	3.61579612	4.30992327	3.68115881	2.37767608	2.94248887	2.38376935	4.46098832	6.95464801	4.99416704	1.44255443	0.12662386	0.01525714	3.04760779	0.6637275	1.74078015	4.92665695	4.54337575	4.82365282	2.68064037	2.80040029	3.33245974
TCGA-DU-A6S7	220	0	2.012170211	5.387113393	1.549477586	4.594610136	3.337219588	3.54593045	1.378401642	0.970443289	2.24261189	7.025380554	3.916040548	1.808851831	4.219281231	2.819259781	4.322748344	1.890941662	2.506233613	3.080045722	-0.000170761	5.51910605	1.688508653	0.224662566	2.748956357	3.933423401	4.064524261	6.407877513	2.899645595	3.475170091	4.855200298	2.081100293	4.399329423	3.564988046	2.588244987	1.966058311	5.931633289	1.073181772	-0.007908796	0.143606552	2.847952375	1.767018965	2.485080818	4.944935238	4.350320166	4.017908407	3.121153418	3.063708996	3.391426291
TCGA-HT-8109	120	0	1.43011893	5.7444603	1.77966088	4.12857494	1.99090496	1.96932687	1.30084148	0.94096541	2.24008784	8.60726541	3.88488816	1.72005731	3.9707547	2.75202565	5.21312221	3.79966489	3.67741676	3.41614256	0.17484282	6.28356835	1.72042612	0.21253426	2.88300309	2.27136002	2.77321709	4.36696985	3.14119834	3.60953515	4.47640179	1.98331939	4.56027738	3.41595968	3.18141584	1.93659129	4.77678103	1.39979979	0.01799204	0.05153551	3.91615117	0.68317461	1.953732	4.34787945	3.71987548	4.84456626	3.54990364	3.02916293	3.44369007
TCGA-FG-A4MY	294	0	0.82836435	6.46824914	1.57396182	3.54033163	2.66135252	2.95187546	1.69746544	0.9091805	2.84914754	6.14093771	4.26525949	2.87424071	3.27311289	3.00749238	4.89880963	1.72918657	2.58259608	3.51775163	0.02358113	5.90572122	1.14025407	0.18355645	2.81522397	2.79236617	2.38353662	6.56335481	3.11431457	3.47408443	4.03593253	1.68994553	4.32995372	2.65839863	2.79164081	4.2803385	5.50087055	1.11237663	0.08740738	0.06974479	2.87246556	0.68079669	2.13219389	3.39653099	3.85593766	3.73985205	2.72146106	2.84592163	3.16305404
TCGA-HT-A61B	225	0	2.628900264	6.01486624	3.143934568	4.875074984	4.432253654	3.498373086	1.837468439	2.224986909	2.181938944	7.508228026	4.161818583	2.745000652	2.808021803	4.102132291	3.986068015	2.461910852	2.321477641	3.625081526	1.423008998	4.943211595	1.635669151	1.317449504	2.608894171	4.845617039	7.883763381	6.998897693	3.321910429	3.427746107	4.530621394	1.538933141	3.035982359	4.385337133	3.725711839	3.699037533	3.466601124	1.278463411	-0.007908796	0.097105051	2.811746823	2.100692017	2.227009518	3.716360224	4.555069302	4.869743941	2.627176797	2.50349341	4.295654792
TCGA-QH-A65X	237	0	0.52067992	6.2714879	1.14155299	4.46568457	4.16683739	4.03159311	0.60837112	0.63734559	1.27850601	6.46832947	5.61862501	2.00649406	5.37051328	3.17816807	4.75503533	1.95568903	0.86606905	1.99102505	0.72500931	7.17818745	0.99495243	0.17599938	2.41323972	3.26417198	1.98945092	7.87344304	2.10195269	2.6620923	5.62783214	0.66980427	2.85943753	2.73368345	2.80718519	4.09687917	5.52486504	0.33838701	0.16789506	0.06954285	2.06797087	0.53512721	2.72911453	5.07025341	4.03965094	4.20809231	0.32447057	1.60893433	3.74123979
TCGA-HT-8019	1004	0	1.066217885	5.402946768	1.097565409	3.875230916	1.620628628	3.005414838	0.825625202	0.464520495	1.841916218	8.199374297	2.853311109	1.023852927	4.365275908	1.329927434	5.947390724	2.721590798	3.239075843	3.069622504	0.076503329	6.485810161	0.736369414	0.197625308	1.925830836	1.477270048	0.86023243	3.594288893	2.030761177	4.444861893	5.019294861	1.736538326	4.073373749	3.364872955	1.980462505	1.029454236	3.924618616	0.425719948	-0.007908796	0.016748615	3.365352867	0.325162124	1.584007849	2.909616305	2.882579763	4.446438727	1.602969716	1.605185434	2.532597063
TCGA-HT-7695	442	0	1.06662432	5.51880953	1.90833957	4.45120614	2.22562413	2.33742117	1.34182613	0.91172851	2.47593026	8.65023671	3.24412296	1.79001187	3.85114342	3.08144705	5.30462786	3.809118	3.3678388	3.29961272	0.24785604	6.09355015	1.84465087	0.19793369	2.54130745	1.8098138	2.53135394	4.4369701	3.03089022	4.01583533	5.35340122	1.93302517	4.1076811	3.10950658	3.35324588	1.64963849	4.755022	1.02984178	0.01133694	0.05676476	3.93710729	0.28416236	1.68217821	4.22688291	3.81091846	5.33931597	3.37194493	2.81965592	4.1551875
TCGA-HT-7480	2231	0	1.003145111	5.656847186	2.364956599	4.286343267	2.230054179	2.880910618	2.031310129	0.91340337	2.724504654	8.020614605	3.473208795	2.507891609	4.04115187	3.145829414	4.502245296	3.739489072	2.705198355	4.135977374	0.626024563	5.925026295	1.859298323	0.339965189	3.042968592	2.060735928	3.191485085	4.113640525	3.38174909	3.951886931	4.401217857	1.3391276	3.705162442	3.095037165	3.089340706	1.829647725	5.232866594	1.30118947	-0.007908796	0.085841062	3.085111703	0.534494744	2.072784082	4.147366633	4.282776307	4.669372272	2.853992086	2.996461688	4.029628543
TCGA-P5-A5F0	125	0	0.88754449	5.31854494	1.8471566	4.45357005	2.26816146	3.19533064	1.45284699	0.88542735	2.85702408	7.41406772	2.40028809	2.05218789	4.19612409	2.39442355	5.18752409	3.51616662	2.78016221	3.66683513	0.37135833	6.42702417	1.85018666	0.14125645	2.64923281	1.48722622	3.21183304	6.52534665	3.14213933	3.66187849	4.97184657	1.57472655	2.66845285	2.60126057	3.03365126	3.3166631	5.11974596	0.92878326	0.02643044	0.15628643	3.23058667	0.39942844	2.21080488	4.55406266	4.28955298	4.63129341	1.32119466	2.50512331	4.37698385
TCGA-S9-A6UB	3156	0	0.82348105	5.8525823	2.25293786	4.84966843	3.13879207	3.52200089	1.48634838	0.55455009	2.6036467	7.51174738	3.04519363	2.32463372	4.3122086	3.15123611	2.99473097	3.65873835	2.17157091	3.92529533	0.37119073	6.09648107	2.03370955	0.27601654	2.85768777	1.56891561	4.74674593	7.22842114	3.56675386	3.23477743	5.12518409	1.41898002	3.46068686	2.68164404	2.98209884	4.25519357	5.45023413	1.41489541	0.02641423	0.03594594	3.01686393	0.36039968	1.78493674	5.15192118	4.54481275	4.87442246	2.20475555	3.93015479	4.98448866
TCGA-HT-7473	503	0	2.381606787	6.443631183	3.175095662	4.154939481	2.346088293	2.423154144	1.213827498	1.831168092	2.860789634	7.858268785	5.378710671	2.714268709	3.929307418	4.078427494	3.242261626	2.043464408	3.69649246	3.093069446	-0.000170761	5.403278346	1.844117724	0.730358453	3.252837403	4.523232752	2.825766366	5.55800014	3.456680522	2.869897809	3.520490399	2.429331249	5.043714196	4.727064862	3.408614478	2.69671271	4.843665749	1.563429976	0.275338882	0.270414081	3.213990591	1.963683798	1.176142397	4.092487428	3.512395683	5.193132275	4.042134196	3.192025717	2.998089506
TCGA-TQ-A7RV	1868	0	2.1104846055	5.806612875	1.696578275	4.388201357	2.3253818885	2.814534013	0.7491755705	0.9241251095	2.0026847045	7.2191600645	4.4717476885	2.300132666	3.8789611785	3.211136828	5.212004008	1.5315777595	2.9497124725	3.3842845855	0.0080893595	5.9251794335	1.325622651	0.2648653065	2.7642872265	2.875573661	2.87926504	5.538530853	3.0875823985	3.049540747	4.5664450645	2.054792031	4.8064381965	3.7510593835	2.44884887	4.291854563	5.2002361285	0.7867558575	0.072250825	0.0754982605	3.2273264645	0.800063686	2.096272997	4.874689946	3.7869646345	4.791705704	4.168559022	2.6351284765	3.6719316905
TCGA-QH-A6X3	18	0	1.750730398	6.026075931	1.778651374	4.777185722	2.276846153	2.711150459	1.109054116	0.909411327	2.701323074	7.825572037	3.744634175	2.066479199	4.060847878	3.76719119	3.790589289	2.094049718	2.967804134	3.051537608	-0.000170761	5.236182867	1.648503923	0.16621318	2.654315412	2.997564122	3.394773957	5.760140127	3.56619555	2.596194757	5.594208719	2.54998366	5.316321315	3.6107889	3.151004284	1.158907439	6.135763528	1.121316239	0.022773745	0.114021863	3.765455955	0.559114655	2.146192102	4.642294552	3.987440708	4.990107927	3.623691758	3.445461366	4.553495388
TCGA-WY-A85E	626	0	1.438821225	4.805633448	1.964540988	4.261713922	2.403577893	2.887105843	1.294972814	0.999053032	2.077076895	6.622307049	3.890252221	2.379643841	3.14267951	2.872575944	4.469616621	2.01057697	2.309766052	4.147943098	-0.000170761	5.750551322	2.147586259	0.360331971	2.586628114	2.055582868	3.707102554	5.741879517	3.098522992	3.037992407	3.822124386	1.533939527	3.726037125	2.589334785	2.673536758	3.615305926	5.980637841	1.056626857	-0.007908796	0.40289102	2.951010775	0.601932019	1.887735915	5.108679124	4.469180494	4.179841164	2.979523814	3.04101997	4.11369445
TCGA-HT-7855	118	0	1.349860075	6.4289023	1.972124716	5.004190679	2.400506955	2.873815326	1.468102204	0.918855546	2.213087126	6.851352437	3.765884026	2.289944244	3.967865239	2.949003181	5.031904514	1.982189448	3.100135417	3.394431649	-0.000170761	5.787095818	1.939832041	0.16776321	3.153236298	3.251449637	3.431571203	8.107594993	3.122663292	3.146263802	4.337971466	2.951019264	5.245572375	3.212990631	2.853530121	3.590737088	6.368239131	1.414304246	-0.007908796	0.065583415	3.443182731	0.628824865	2.009828988	4.507929406	4.228767719	4.119859802	3.079555028	3.570438386	3.741284572
TCGA-E1-A7YD	435	1	0.84567918	5.64401539	1.85430225	3.53459413	2.52368573	2.65174169	1.42524011	1.86798009	1.95650167	7.64812233	4.88526094	2.59854086	3.94163901	4.80558847	4.01247512	3.42820335	2.73722455	1.84550965	1.32484365	4.9988112	1.25648168	0.89664067	3.41197062	2.61420382	3.47438186	3.04456129	3.53174136	2.15320903	4.05133549	2.59733023	4.94384688	2.30685326	2.88862387	6.80990529	4.07836171	1.26023508	0.06028469	0.79456378	3.66473674	0.95581513	5.04132363	6.02037445	4.66608093	5.22256119	2.07475631	2.14315839	3.42574881
TCGA-HT-7858	1540	0	1.816870091	5.899754151	1.67671937	3.868779583	2.397327104	3.007722782	1.059734374	1.246755807	1.920828669	8.078247928	4.24075466	2.840301265	3.447682669	3.318424162	4.561832239	2.185326862	3.023211567	3.271833483	-0.000170761	5.875479441	1.696293804	0.501621986	3.162873845	3.59122689	3.39426164	6.47404676	3.220819919	3.156600424	4.549605128	1.892022784	4.331838573	3.813407279	3.004247694	3.008997265	6.181934814	1.340840504	0.156925119	0.212751796	3.125124695	1.26933191	1.653295163	4.407852678	4.590294493	4.702646809	3.980112916	3.036899076	3.733223321
TCGA-DU-8162	121	0	1.36204809	5.6258776	1.69394073	4.2781781	1.67176419	2.01771972	1.09797525	0.95559815	2.37154589	9.20035858	3.83264269	1.56030044	3.42592276	2.40691467	5.54742601	3.72062277	4.03121808	3.16138185	0.0704724	6.20617362	1.11554673	0.1241762	3.15675491	2.18275774	1.65762325	3.38902721	2.72725819	3.58116144	5.1811585	2.09826203	3.90892902	3.44760972	2.76115401	1.74467288	4.70484837	1.00472093	0.01614694	0.05894017	3.85002619	0.53134202	2.5557616	3.55282169	3.57044425	5.32259953	2.41949693	2.3151406	2.66954627
TCGA-HT-A5RC	162	1	1.45404101	5.98564277	2.14968232	4.70883683	3.48460422	2.44794096	1.29774182	2.08804409	2.2954311	7.30053534	5.93121133	1.81264075	3.32909384	4.00739929	2.9837059	3.14830784	2.28331819	2.63549459	4.96221236	5.36963593	0.4794328	0.24304424	3.61457483	2.91093912	1.91694998	5.22376886	3.53714696	3.41569197	4.22010788	2.15896772	4.71054448	3.68280187	3.49052451	1.23170722	4.46243498	1.56115376	0.02578379	0.6579352	4.01190587	1.3535059	2.79366253	4.39124984	5.10174756	4.99928494	3.00436705	1.6879133	3.17459109
TCGA-FG-A710	698	0	1.3511675	5.7108093	2.6129096	4.376987	2.8658268	3.1068602	1.3332039	1.340047	2.7992286	7.597342	4.8221373	2.1540198	4.2162191	3.2399821	4.3198973	2.8887629	2.5810071	2.9012746	0.2675659	6.4722392	1.6503014	0.5345547	2.8920736	4.2130459	2.4609896	6.5743981	3.0705725	3.6750577	4.8152768	1.2884922	3.4171832	4.0811204	3.1605461	3.7488328	5.5914543	1.1301732	0.1746026	0.1002541	2.5861135	1.5974772	2.3900861	4.8108221	3.9619011	4.4763166	3.2040973	2.6864605	4.2067472
TCGA-HT-7467	3	0	0.8997385	6.017506	2.1068806	4.1316444	1.7885742	2.3842629	1.3185062	0.767736	2.4682601	8.1057184	2.8372528	1.8428707	3.4743873	2.9634785	5.0081859	3.2578688	2.9797819	3.3518771	0.1765211	6.5408288	1.3903246	0.4044528	2.9566155	2.3770539	2.6032472	4.3259133	2.8360485	3.4964122	4.8828549	1.6346849	4.433716	3.0603387	2.7657141	1.3731618	5.1004394	1.0435863	0.0326792	0.104503	3.1199474	0.5487726	2.2267148	4.0603038	3.9154895	4.6935349	2.2384555	2.7272231	3.3624332
TCGA-HT-7605	139	0	1.03419352	5.9971785	1.88798139	4.09110171	2.33887098	2.3836826	0.88322134	0.75033255	2.38612131	9.04325855	4.17763106	2.12059006	3.85453374	2.9378125	5.55044898	3.24221893	3.18871762	3.18773865	0.06008486	6.67384923	1.58428183	0.38908819	2.5341784	2.35961235	2.21122457	5.33104063	2.775243	3.81696407	4.51397166	1.83589814	3.91487258	3.36820274	3.20897378	1.77586331	4.14636358	0.89600183	0.07328354	0.10517558	3.53719198	0.50884407	1.75291743	4.58946416	3.36512899	4.92422907	3.44865218	2.55925567	3.95342484
TCGA-FG-6689	190	0	1.864500431	5.886496183	1.956546661	4.287907758	2.357048662	2.467238659	1.243708127	0.879471789	2.584206732	7.747227319	4.493379881	2.374992478	3.661941529	3.192838725	4.899491578	2.237719419	3.19518158	3.057374271	-0.000170761	6.32195188	1.532588582	0.408846547	2.617980752	3.463654539	2.648929606	7.162754993	2.522298578	3.834974372	4.925475701	2.175797327	4.138725006	4.157282456	2.397211978	2.021553265	5.248036977	0.953727113	0.083153798	0.066845741	2.864519835	0.84561314	1.775935716	4.063190361	2.994921191	4.203283651	3.740413907	3.025546297	2.519395521
TCGA-HT-8107	14	0	1.287055137	5.590278915	1.563713925	4.195206189	1.649774608	2.699888803	0.782974435	1.100661175	2.205559439	8.844876509	3.425017952	0.610063993	3.984701147	1.806216312	5.778760032	3.393107054	3.780210968	3.645055004	0.05607592	6.546819747	1.225082128	0.165972999	2.871719933	2.235746766	1.181157849	4.373284043	2.853709144	4.484631103	4.323056902	2.20069015	4.960749557	3.489200495	2.758594277	1.018239656	4.034512439	0.796003324	-0.007908796	0.035970634	3.938870622	0.442002212	1.688853404	3.097693908	3.272765851	5.47408858	2.324289458	2.323828784	2.464063992
TCGA-FG-6692	126	0	0.89854126	6.11452049	2.06765968	4.80933248	3.60900635	2.86965926	1.01644831	1.9738683	1.98364147	8.58915247	6.0484391	2.55267067	3.98697921	4.33740484	2.96407713	2.496831	2.21357293	2.41466618	1.06264284	4.41498513	0.17421492	0.9469339	2.93449226	3.15050429	1.45810209	5.57630547	2.79182397	2.52481376	4.15236037	1.15527075	4.17184322	2.40486731	3.1464456	3.91913784	5.42206073	0.66676607	0.36500879	0.44423262	2.9296326	0.96395362	3.41350999	3.9470825	4.57295532	5.05537946	0.76445418	1.01898934	3.00915133
TCGA-DU-8168	108	0	0.46210974	5.51761768	1.65185511	4.81140211	1.93809909	2.91955099	1.61340998	0.67731321	2.60120815	8.4482923	2.11178816	2.7098848	4.21385809	3.39815134	5.26724986	4.56575337	3.47197193	4.27246657	0.31469268	5.76318422	2.56924741	0.19115499	2.87532745	2.12551479	5.00204994	6.9007376	4.03844364	2.75871609	3.08387433	1.68715227	3.16862538	1.99722967	3.54653907	2.658718	4.51156071	1.95142429	0.03001863	0.13922847	3.63350465	0.26584336	1.78238353	4.12189884	5.28552106	5.5131847	1.49627638	3.74060195	4.37546864
TCGA-P5-A5F1	179	0	1.3613372	6.6546376	3.48525954	4.32884116	2.76904615	2.37919149	0.37116775	0.98405177	3.10547193	8.30564313	5.14124265	2.90379431	4.20807917	4.37761892	6.0856609	1.41940865	2.33756575	2.86638743	0.01704536	7.022736	0.891783	1.3919013	2.28279322	3.37474986	3.32200308	6.98976614	2.626787	3.1193098	4.81480802	2.17455703	4.87524609	3.64126488	2.19507118	4.49323412	4.69890716	0.74297255	0.09549352	0.26043259	2.9601261	1.0790572	2.03380505	5.47392289	3.25228287	4.40576358	3.68848064	2.39655133	3.98154965
TCGA-HT-7880	162	0	1.19254153	5.64301468	1.45003958	3.96288656	2.29074887	2.60483534	0.74450815	1.0686567	2.28280857	7.65588641	3.92506449	1.45676885	3.94831776	2.04025546	5.72244642	2.63919253	3.022505	3.16658286	0.01031497	6.54766853	0.89561528	0.27671611	2.59301671	2.32573061	2.48683633	4.80294005	2.4675993	3.78003743	4.43727345	1.78738134	4.13553542	3.78649073	2.37949829	1.3087469	4.3443091	0.69692159	0.03446157	0.06214286	2.93120636	0.57105492	2.0423094	4.59372512	3.44490362	4.15253136	3.04397453	1.87638736	2.62966547
TCGA-TQ-A7RG	599	0	0.74001146	5.27717783	1.8425877	4.46783348	3.03360759	3.02055806	1.56645595	1.0859892	2.78321901	7.28741011	4.41760743	2.16393494	4.26038309	3.11093201	4.58364883	3.35486011	2.41765625	3.51743945	0.25728938	6.31524949	2.1423018	0.49663733	2.9892537	2.63744569	2.73475653	5.22438376	3.57360144	4.00234257	5.14425373	1.47995945	4.44049974	3.03082577	3.06940517	5.1447336	5.55777132	1.07640292	0.02799955	0.14767123	2.97158955	1.01429278	2.03839067	5.57602976	3.94486308	4.67525892	3.6022694	2.95541946	4.68912095
TCGA-HT-7692	90	0	0.978225206	5.00363968	1.695586428	3.897804183	1.773137383	3.149735991	0.52277589	0.930446598	0.444266456	6.204139428	2.845171404	2.315187578	4.466926932	2.030256042	5.401153732	3.044869643	1.973859596	3.098071291	0.372031279	6.496911678	1.951251446	0.287172037	2.144548641	2.015497225	3.597305841	7.460312259	3.014362859	2.485733133	4.910345161	1.279008327	3.509596744	2.379128962	1.315648951	4.183727086	4.922277074	1.000986006	-0.007908796	0.216012336	2.909325658	0.799195839	1.516585269	4.790172986	3.996716771	3.459160361	1.306775609	3.152372276	3.773584311
TCGA-HT-8558	52	0	0.971481406	5.737627471	1.216016429	4.051022622	1.818166559	2.93205956	1.175100109	0.563778015	1.75375804	8.918876781	2.648301526	1.036692627	4.173419445	2.152453437	6.164521633	3.141629592	3.757508874	3.207590643	0.108286792	6.362293939	1.012855859	0.170405693	2.19888884	1.636029785	1.43089414	2.427936511	2.876235531	4.678233208	5.247315645	1.936090877	4.400935991	2.882136687	1.935033283	1.138747755	4.172208053	0.666392517	-0.007908796	0.016123794	3.837518326	0.279042367	1.596334401	3.406096	3.354764036	5.365352571	1.845062032	2.161390347	2.811118251
TCGA-P5-A5F6	39	0	0.481900336	7.648732097	0.55754149	6.4219141	2.054925009	2.177086759	-0.230555091	0.463056298	0.409856505	11.44118762	6.384656166	0.733692182	2.229139807	2.130204215	6.155871222	2.661598173	3.176405934	1.533998265	-0.000170761	4.548480767	0.811677065	0.182477741	3.184148745	2.087722989	-0.27539864	7.703006949	1.385511921	2.801776945	4.78102016	2.62023936	3.199494827	1.687382658	4.685911166	1.279866975	0.755747574	1.166226071	0.109067289	0.324307475	3.172403834	0.623979177	0.880342753	3.57112331	3.081118357	7.093646059	0.632450488	2.118918	3.389211935
TCGA-DH-5142	922	0	1.941001969	6.224708754	2.488655967	4.163679051	3.470634033	2.685515321	1.439896167	1.773101875	2.359770414	6.699439545	5.442517747	2.856059695	2.711781827	3.699639126	3.788018454	2.583819605	2.454847804	3.521415787	-0.000170761	5.11526382	1.932775519	0.402837773	2.578921866	4.726007404	3.413687195	7.842111806	3.329944871	3.877647606	5.08466419	1.702450974	2.988893106	2.974961076	3.313721225	1.942763158	5.345809496	1.010958288	0.87492615	0.384776581	3.315201605	1.544553798	1.692593034	4.286473448	4.60307573	5.270784431	3.245464911	2.97564091	3.930096977
TCGA-DB-5273	1809	0	2.10434471	6.39434809	2.4497756	4.37810522	3.75241165	2.38643867	0.71997899	1.24890952	2.22985484	7.57341232	6.14232485	1.82930814	3.47169992	3.89273258	5.07804876	1.55541487	2.44741756	2.4065087	0.01247352	5.5172835	1.49746591	0.51094172	2.49627101	3.51516996	2.3962205	6.79075655	2.80123385	3.96710509	5.53922829	1.99248797	2.42764422	4.2603155	2.95353716	2.69675274	5.57324985	1.00456755	0.04312614	0.0737768	2.96614754	0.85665817	1.63393902	4.11349124	3.56272324	4.69512474	4.07137369	2.61287827	3.82350933
TCGA-HT-7693	533	0	1.641181843	6.433379552	2.381140857	4.78350327	3.082817953	2.682160665	1.494916371	1.494969308	3.27938052	7.653012272	3.304161887	3.564216145	2.808638383	3.994289542	10.54877201	3.414650757	3.474596554	3.620973826	-0.000170761	5.39926378	2.441728608	0.274373196	3.212271375	3.571536034	2.780406759	7.935255825	4.424797509	3.857590461	4.463762327	2.158383898	4.87198479	3.50542635	3.373378756	4.240258143	5.061975017	1.515766811	0.0818684	0.277361646	4.344946867	1.36604888	2.805601651	4.837304978	3.701816007	4.738062144	3.041650459	3.720876493	4.197698156
TCGA-DU-A7TD	228	1	1.84212947	6.36359225	3.62654982	4.54648456	3.39170622	2.82925301	1.64807941	2.5693334	2.7230454	9.60188748	5.6542482	2.40846291	3.52043562	4.39283733	3.26169235	3.67198563	3.43728401	2.0462318	1.29230696	5.06000483	1.30048371	3.04329694	3.6856583	3.87007566	2.78117409	2.92314811	3.82451044	2.50048646	3.68090357	1.90840999	2.19838769	3.81733496	2.91889914	1.17404157	4.86771447	1.6169722	0.37720011	0.29598295	3.51315092	2.08394279	3.88228988	3.38911047	5.15503704	5.45260252	2.50772919	2.2774119	3.91697754
TCGA-FG-8186	121	0	2.289399694	5.839779398	3.245643504	4.644992322	2.222192044	2.615580106	1.238995649	1.207082617	2.547183922	7.708827262	4.825254723	2.159275829	4.1660913	3.36653856	4.847736714	3.345134561	3.023443863	3.415345886	0.178742181	7.028341007	1.620333687	0.870681552	3.131426465	3.383610689	2.476796745	6.716806046	3.122604134	3.274088115	5.055642515	1.457257905	4.377306273	4.188341842	3.628714579	2.104183726	5.864465822	0.974235145	-0.007908796	0.212345446	3.407510114	1.059756835	1.758421444	5.277594042	3.546057399	4.525999597	2.473746231	3.025819094	4.433840552
TCGA-DU-8161	722	1	2.61727471	5.71398768	3.70449372	4.06350341	2.52476678	2.08563619	0.09462709	2.81956434	2.40463784	6.68971635	5.58378229	2.48447781	4.16461807	3.99634267	3.2093882	3.45434091	3.61947505	2.99495645	0.06519106	4.75188176	0.64308343	2.17049744	4.0685788	3.82064675	1.64161391	2.49386974	2.02734848	3.4455043	5.20344813	2.48870842	6.02723043	4.28879919	4.57289819	2.7812963	2.96324098	1.33140632	0.44760037	0.70851111	4.10348293	1.55402953	2.55341671	4.379349	4.37035627	4.75745512	5.0329865	1.42566409	3.58059697
TCGA-QH-A6X9	58	0	1.345948006	5.012127061	1.482449697	4.343358615	2.421734766	2.945047862	0.891439672	1.193812326	2.262599077	7.618178493	3.578867059	1.842490876	4.072892772	3.209890014	3.767619927	1.311532779	3.217330357	3.680792555	-0.000170761	5.262375744	2.164386596	0.561874722	2.885204045	2.471302763	3.564527874	4.610904272	3.703679532	2.821879785	4.37250051	2.235157634	3.510095519	3.234836471	2.650693663	3.460792565	5.930661553	1.385694477	0.021225269	0.070246061	3.177659853	0.831898505	1.715198487	4.991710205	4.436796782	4.768113556	3.025985084	3.467985061	4.285209999
TCGA-S9-A6U9	2546	0	2.55989133	6.1977068	1.5814129	3.89042595	2.42692685	3.2811459	0.57068232	1.12668494	2.98711522	8.95808629	5.06443032	2.09461801	4.07275115	3.13268902	4.58184589	2.00370262	3.0774801	2.75214309	0.01519916	6.30853886	1.36238918	0.26084709	3.15399861	4.94007428	2.11528339	6.80007319	2.68683086	3.52794832	4.49358655	1.97496815	5.01444704	4.18776567	2.18323366	4.30534905	5.21810014	1.1273105	0.08454824	0.31019795	2.3924277	1.60138204	3.46201721	3.453375	3.66376018	4.81307247	3.45123314	2.98961971	2.70961367
TCGA-HT-8563	488	0	2.09658552	6.59386824	3.75262397	3.75613488	3.84734952	2.61207016	0.80877173	2.89537626	2.39347913	6.21982206	6.07613124	2.27959302	1.8615374	3.77964976	3.61100079	2.39388015	4.34862958	3.08746162	0.02352046	3.37919148	1.74463587	0.94468613	3.86727476	5.31897635	-0.25900242	7.32234776	4.33912514	2.71230213	4.04111593	2.08415043	3.26531168	4.47148954	3.65248332	4.54218453	5.35644204	2.75458785	1.2901275	1.10521803	3.71564091	2.76548682	1.99671996	0.80326569	3.81437786	4.72483562	4.37323145	2.63157591	3.90872471
TCGA-DB-A64W	415	0	0.57170768	4.914426855	1.824290558	4.59517202	2.414693386	3.648126059	1.699816265	0.347189542	2.11424791	8.193473515	2.419970227	1.652736584	4.247006593	3.362338462	5.230454789	3.794756315	3.073869838	3.698402834	1.260293185	6.158472669	2.473271605	0.165906852	1.968596358	1.421581609	3.608182819	5.602705095	3.923423185	3.165448006	5.41534194	1.477672173	3.283810224	1.97940461	3.577201911	3.676478573	4.731236412	1.114006987	-0.007908796	0.592387379	3.85197551	0.226890647	2.01038663	5.20197704	5.199844245	4.883536574	0.912092642	3.355343167	4.35067034
TCGA-TM-A7CF	1472	0	1.0108238225	5.612084971	1.382409097	3.8498454005	2.493342178	2.8984397115	0.7322717965	0.8076708915	1.9984836555	7.127848484	2.898171405	1.821069411	4.553884536	2.765306806	4.6931148315	2.061320223	2.7646862935	3.5597580825	0.01639333	6.060659694	1.3169279855	0.159943074	2.7395534815	1.949396472	2.667679153	6.352151597	2.2798177845	3.8881851305	4.8308245435	2.1745245955	3.9653034045	2.7919179945	2.241482838	2.8876326105	4.4933591375	0.964700825	0.009839687	0.117112601	2.569407479	0.4218704805	1.231565006	4.5758610305	3.8329474545	3.86165299	2.8174537585	2.8222268295	3.0382589195
TCGA-S9-A6WN	275	0	2.14809292	6.65274288	2.55052609	4.1553707	3.28011585	2.73801695	0.41513962	2.15569346	1.57935239	7.74551457	5.98977502	1.7170378	2.86656751	3.37987239	4.02398222	3.02972587	4.0795921	2.61476822	0.04368169	5.60846481	1.43745311	0.72320437	3.61461127	4.52277358	0.26757749	4.90255727	3.18863408	2.11572616	4.34556251	1.01391345	4.48821514	4.7672447	2.55784479	3.58628562	5.06558036	1.50518405	0.05126262	0.26104376	3.53490823	1.26589626	3.07035957	1.76219568	3.31089877	5.68330107	4.4467958	2.52660541	3.12134454
TCGA-DU-8165	185	0	2.1850273	5.8572514	2.829469	3.9410269	2.7748172	2.9138108	1.2492305	3.2747688	3.3633741	8.4180532	5.5025679	3.2115207	3.2534411	6.1264227	3.595856	4.5146056	3.4086713	3.1552641	0.4207286	2.949817	1.181386	0.596097	4.3744077	3.7871423	3.377802	3.5764593	4.2701206	4.6925375	3.3444509	2.8253097	3.0771826	3.5449504	4.2896963	6.4894011	2.4241193	2.6641828	0.8621211	0.7096224	3.6701054	1.2757924	4.0920763	3.4847442	5.5927333	5.4535005	3.4319111	2.345169	4.1978375
TCGA-S9-A6U0	498	0	1.5026686	6.042504	1.8406687	4.3342463	4.0058867	2.9411365	0.649266	2.5257107	2.0730457	8.0467028	6.0300202	1.7757496	3.714976	3.8729942	6.8560855	2.7143066	2.378566	2.2608196	0.4504196	5.63492	0.9160765	0.7736031	3.9759843	4.4152269	2.2942521	4.5550069	2.8713919	2.9427805	4.4294419	1.5049003	4.7289007	4.6305755	3.7431771	1.0422514	5.5004193	1.1125919	0.7777409	0.9992862	3.0218731	1.9027808	5.4024329	3.4147743	4.0614589	4.9034892	2.6603981	1.8465298	2.5855923
TCGA-P5-A5EV	7	0	1.581215709	5.52319582	1.379635173	4.274764392	2.518284455	2.823873117	0.446029348	1.234482433	2.010631925	6.478811278	3.090942672	2.161927106	4.274301903	3.228776094	5.475737833	1.563056039	1.944917774	2.941232877	-0.000170761	5.107403622	2.155151805	0.174515634	2.762721783	3.125236602	3.738367692	7.153556366	1.989250509	3.233219064	5.862069576	2.463307026	4.296476947	3.273765697	2.992597574	3.870264622	5.923567422	1.101180594	0.253502164	0.214965266	3.746061082	0.602857963	2.571780784	5.081248855	4.010984395	4.525322871	2.805043182	2.85410968	3.452664428
TCGA-HW-8322	188	0	0.94106247	4.798174	1.53255845	4.61435294	2.34280164	3.16470679	1.67595908	0.79501033	1.72496176	7.07042437	3.30737852	2.14049983	3.89087222	2.83643748	4.03025984	4.19960672	2.84782003	3.82469482	1.01337575	5.83064486	2.21097183	0.16540944	2.87024049	2.41960934	4.13498397	4.40316064	3.99184165	3.03207249	5.07272665	1.36788661	3.62252318	2.67359214	3.52663335	1.70558689	6.83312225	1.60368265	0.05973243	0.07606182	3.25038929	0.63761695	2.10991998	4.57484713	4.83467257	4.32256965	2.55847734	3.7620813	4.59289102
TCGA-QH-A65S	77	0	1.74303941	5.223784393	1.422968051	4.144213551	3.312686221	2.477701442	1.275328072	1.296008399	2.739965881	7.100804209	4.508311509	2.406112034	3.193118149	3.671805094	4.781743236	1.651150831	2.784990415	2.555571016	-0.000170761	6.410027852	1.217239855	0.358773616	2.458948107	3.077064853	2.600695968	6.307363413	2.772974648	3.549111608	4.76847887	1.698462829	4.251733861	4.088607552	2.15568991	3.183243461	5.372005962	0.931598501	-0.007908796	0.076158209	3.394465743	0.894293625	2.200420547	5.345545503	3.167969581	3.879303181	3.743054071	2.652140424	3.529870808
TCGA-E1-A7Z4	4412	1	1.619959451	5.817221366	1.942356301	3.94337032	2.598572217	2.727635948	0.494926686	1.043222114	2.935710804	6.782818894	4.285362318	3.159175455	4.239070504	3.185738969	5.001949431	0.956555709	2.61846	3.289731922	0.01421913	6.566281395	1.283023296	0.741550857	2.597029435	2.932057058	2.647319138	7.168936272	2.982868438	3.044106141	5.352323796	2.060915661	5.042302428	4.04085165	1.602865727	5.759176128	6.480421495	0.770471564	-0.007908796	0.057351901	2.895433599	0.955856403	1.66175506	5.254441075	4.07993996	4.21596359	4.198339393	2.62270724	2.635507387
TCGA-TQ-A8XE	954	1	1.6299725315	5.3380150025	1.948396091	4.189049969	3.4182254485	3.71941727	0.977494211	1.6527951755	1.7085497405	5.922820888	3.910225909	1.869955236	3.902117462	3.549468844	4.2880719685	1.779754853	2.801064814	3.0269203675	-0.000170761	4.9915251005	1.765263406	0.8878734995	3.0867515075	3.218587886	2.4504790305	6.9148038555	3.4936443165	3.225420901	5.0772069075	2.246158764	4.4141883055	3.771920975	3.022243907	3.596445087	6.5881196795	1.079018351	0.048978187	0.1266359505	2.9575258075	1.0898057395	2.430178504	4.171035303	4.1611570085	4.0119751235	3.500008446	2.9503623755	3.6984691295
TCGA-HT-A61C	103	0	1.3694721	6.61615326	3.01465443	3.80598068	3.91238786	3.79751049	1.11480342	1.38118218	1.99584332	7.04730417	5.2479735	2.72590681	3.9495751	4.78381614	4.11464712	2.33972966	2.39962588	2.7341486	2.36728144	4.78406009	1.13464973	1.20117434	2.73764113	3.18502524	3.50159211	4.32234191	3.56631387	2.66694705	4.7826277	1.06506784	2.98116103	3.36325513	3.99740411	1.3803116	5.49289471	1.16394055	0.08575234	0.22408982	2.81727289	1.34952261	5.22181667	3.98551988	5.21047058	5.38887314	1.4915008	1.77876999	4.52330551
TCGA-TQ-A7RW	821	1	2.63786791	6.08006579	2.15559946	3.90405718	2.84261074	2.58525565	1.13148086	1.90838186	2.33136289	6.68895383	4.3868464	2.18944767	3.05461569	3.72492973	4.35990214	2.11192843	3.33450271	3.51839434	0.01883809	4.86261538	1.95656764	0.59408708	3.21175831	3.85792375	3.36356511	5.70512476	3.67117387	2.83864371	4.98428724	1.94275552	4.85664372	4.22868822	2.82832321	3.38202705	5.65163843	1.38512659	0.1797907	0.37725861	2.94361765	1.4520468	2.24391534	4.14373571	4.22162367	4.43137289	4.48582527	3.53544317	4.04863468
TCGA-E1-A7Z3	2235	1	1.391794703	6.025760056	1.501585372	4.499277976	2.400844754	2.757343831	0.930348386	0.904927781	2.317904713	7.463336718	4.445660481	1.67213083	3.124360011	2.480204767	6.288958628	2.049783315	2.739321668	3.198643542	-0.000170761	6.228704906	1.417871543	0.206166433	2.522508983	3.257171101	1.691680863	5.949933705	2.903461308	3.032445927	4.32695182	1.973265992	4.431283112	4.006101466	3.169020372	2.192077325	5.525575949	0.869315203	0.027105087	0.02078998	3.377807076	0.867894627	2.553534845	3.914541873	3.539208457	4.743473784	2.598093849	2.243641511	3.680678397
TCGA-P5-A730	6	0	0.43751544	6.8918412	1.87498149	4.68478283	3.61113201	2.87794376	0.96492494	0.6367239	1.06955714	8.26039989	3.66319088	3.56039428	3.95111051	3.48025723	5.37429823	2.9379062	2.64929891	3.36771465	0.4602479	5.96736946	1.90946957	0.16217852	2.88178164	2.79280309	3.63139562	8.17899646	3.62145868	3.27835355	5.04175138	1.70037517	3.77668523	2.79655114	2.44693156	1.66192549	5.55522427	1.29970341	0.02626114	0.03580763	3.34170704	0.35881787	2.81398025	4.10761783	3.81462479	4.16571017	0.84050616	3.44161878	4.49150586
TCGA-HT-7478	194	0	2.908547079	5.991842198	2.243551202	4.607490876	3.470976624	2.433579594	0.890415116	1.932106883	2.462034311	7.918971767	4.773083692	1.920168638	2.557343289	4.072245133	3.950530335	3.327518891	3.311329575	3.413614098	-0.000170761	5.603795118	1.810820435	0.758649341	2.924346013	4.961275153	1.832947182	5.81174809	2.835357118	3.068783252	4.095711041	1.724358526	3.429018946	4.607894922	3.745574967	2.468531432	5.616493231	1.448596403	0.286557039	0.288659074	3.280213934	1.674073536	2.342139055	5.227311827	3.590953739	5.345924891	3.523384586	2.820350316	3.173533671
TCGA-CS-5393	857	0	2.284963359	5.271298023	1.853224561	4.465861363	2.236621128	2.61275748	1.498239261	1.187147253	2.287308311	7.281300116	3.921310998	2.343855479	3.399064409	2.963202694	4.755171716	2.435917728	2.865197059	3.132099655	-0.000170761	5.998520453	1.693341209	0.217546689	2.864700208	3.555030062	3.102961025	5.972761953	3.076767513	3.598070327	4.071529175	2.395273737	3.847569034	3.766518218	2.780087229	2.702726622	5.334022875	1.371476289	-0.007908796	0.160334185	2.829215622	1.186124495	1.991163865	3.593634565	3.667107557	4.702694527	4.125664133	3.276671435	3.706325117
TCGA-VV-A829	823	0	1.4297194	6.16811608	1.70559418	3.3651198	2.95082473	3.03016014	1.37885144	0.89813862	0.29552175	5.16066091	4.17282416	2.7096251	4.03455602	3.16139832	6.6309768	3.71536426	2.23726873	3.58289285	0.17769782	5.2962228	2.51085054	0.15681293	2.59958167	2.91903939	4.59632797	7.00539698	3.75948988	3.13956233	2.42335819	2.13233641	4.39406125	2.45577404	2.96572393	3.47258595	6.28873916	1.50059322	0.02278966	0.07372182	3.17517938	0.49415702	1.54832131	3.8321974	3.57701977	4.47849429	2.29899667	4.01210698	4.52097919
TCGA-S9-A6WM	283	0	1.30963535	6.25123093	2.34085522	4.00726083	3.71701137	2.97778512	1.10192237	2.71507797	1.74704434	7.19843498	5.58316874	2.86304255	2.98742059	4.37115311	3.35254969	2.25172412	2.65278496	2.66850168	0.64596838	4.95763134	0.47858713	0.39204709	3.64874352	2.67613965	3.84874909	4.68487341	3.04482201	4.24814147	5.22282209	2.37611014	3.91131907	3.26329637	3.48719813	0.93946342	5.08639189	0.95760226	0.33131792	0.11077463	2.43595841	0.41439988	4.28793556	4.06279833	4.46913954	4.16044602	1.71002933	1.50140808	3.85247261
TCGA-DU-A7T6	547	1	0.6251583	5.3996792	0.9309975	4.5280343	3.2330083	3.4700412	0.9509348	0.6464905	1.3921532	8.0221357	4.2839954	1.8190403	3.8396702	2.6804937	5.1929703	3.4922978	2.4597647	2.1676717	0.4744653	6.300919	1.726735	0.2874306	2.0027723	2.2997954	2.5653369	5.7073421	2.8417795	2.782046	5.4237233	1.1127725	3.101705	2.0772159	2.2232708	2.0402837	5.9002896	1.1598676	0.0570941	0.1584381	3.3511926	0.445368	2.0969888	4.4971533	5.1906007	4.2523745	1.5156326	3.100691	4.5400849
TCGA-HT-7608	671	0	1.180052319	6.550289636	2.185033625	4.272897437	2.115231417	1.75118429	1.002881259	0.687659643	3.427984776	8.277402273	4.193855207	1.927060407	4.179046382	3.011315177	5.093740936	3.038659946	2.855332545	3.123834817	0.046377341	7.417047926	1.142528815	0.621222648	2.373739189	2.850632653	1.068495145	4.789777508	2.28279604	3.909445326	4.477223967	1.355024393	5.134100516	3.920994858	3.021835031	3.402609005	2.767950991	0.651187155	-0.007908796	0.068652712	3.193447584	0.464508279	1.886229393	5.135131657	2.837852057	3.716459447	4.123812706	2.266048095	3.537673302
TCGA-S9-A7J2	62	0	1.148269136	5.734211886	1.943041301	4.70980917	2.941084784	3.171917588	1.448874401	0.523833521	3.189681007	7.025118558	3.681771111	2.116308863	4.495436404	2.801361961	4.452943561	3.231019636	2.549658444	3.93039181	1.028630352	6.298854737	2.002965002	0.172575477	2.990186551	2.197389597	2.967546151	6.075900861	3.101527127	3.257885144	4.192129267	1.363465144	3.911090023	3.323043225	3.247670751	3.112610375	5.027591506	1.058842558	-0.007908796	0.004904483	3.120911295	0.461833474	2.130089083	5.341711565	4.463109678	4.569910882	2.297184375	3.137085979	4.543237198
TCGA-QH-A6CV	90	0	2.08241197	6.19086071	1.94471715	4.28823094	3.25759497	3.36774443	0.66493322	2.26210834	1.61042191	7.37402726	5.50762072	2.68609502	4.40980609	3.68744294	3.03115424	2.08999369	2.23727518	1.78700459	0.96391178	5.30622969	0.53842261	0.70744658	2.66132348	3.53989251	2.49703902	5.21696772	2.94762486	3.8877983	4.59793205	1.53624367	5.26598253	3.57607802	2.4996382	4.67901067	4.70301915	0.916041	0.0528402	1.47900956	3.17750605	1.63295368	3.3205337	4.18313682	5.13153792	5.92798529	1.2312916	1.64923394	3.58060444
TCGA-TM-A7CA	687	0	1.285730435	5.249196388	1.963719713	4.148068869	2.645511357	3.161013856	1.199197791	0.652316063	1.626176127	6.59558538	3.683182053	2.278742211	4.015122534	3.047359799	4.468475065	2.184502503	2.786350315	3.541651999	0.052412804	5.546455364	2.040735611	0.240061565	2.369085122	2.559215269	4.715038544	6.2352663	3.277281008	3.180042183	4.702520518	2.06022286	3.471939256	3.699508725	2.540968726	2.619968506	6.219647846	1.378911222	-0.007908796	0.037150304	2.897570702	0.605136261	1.438629737	4.883582909	4.342289583	4.636136776	2.438052335	3.177537145	3.692474196
TCGA-TQ-A7RK	1341	0	1.38301126633333	5.83441832666667	1.70588703866667	4.891012731	3.63542004066667	3.774468261	1.289905749	1.24870442366667	1.911711005	6.79266135366667	4.267919341	2.14087387266667	4.32244175266667	3.38463300966667	4.50305989266667	2.25042925466667	2.64754862066667	3.79589996133333	0.010661016	5.58155958133333	1.70983435266667	0.183637205333333	2.67967737633333	3.13499387	5.85372150066667	7.18833433933333	3.68187783633333	3.50108255266667	4.537340353	1.88187554566667	3.64356341333333	2.92699105033333	2.63606263233333	3.89406486566667	5.492665814	1.38852461533333	0.027137757	0.119724898666667	2.94986025733333	0.93553178	1.71901941133333	4.01751369433333	4.970951166	4.12693433666667	2.579620393	3.071695897	3.98119386133333
TCGA-DU-A76R	648	1	0.88558074	6.59619517	2.4810819	4.38976673	2.36863106	2.71029513	0.94263093	0.89350989	2.39207688	7.92019767	4.01762727	2.89282484	4.65959859	3.77182413	4.95694674	3.46365076	3.23735137	3.66077529	0.2828977	6.10467227	1.32777046	1.17451335	2.88835534	2.75311493	3.11772403	7.0420623	3.20708224	3.16076344	4.63339616	1.50832925	4.54945525	3.63539146	3.51592449	3.09844402	4.19058447	1.05206745	0.02339341	0.1025568	3.64697286	0.51446279	2.04780706	5.08469543	3.69574037	5.05840304	2.91947438	2.5843117	3.85123854
TCGA-QH-A65Z	125	0	0.869468772	5.843627412	1.982393758	4.273462926	2.457766741	2.986987155	1.441570971	0.694250639	3.070683598	7.529303088	3.169871982	2.653337792	4.606384483	3.351743411	5.031282357	3.001011896	2.640461979	3.383381259	0.207225568	6.739347218	2.218675738	0.29001821	2.576548919	2.052312016	3.434733556	6.904058045	2.788581358	3.016131081	4.955795681	1.171825311	3.624120119	2.792349345	2.698756443	3.719842494	4.881308382	0.920410377	-0.007908796	0.049752541	3.141386344	0.459785444	2.174586106	5.957103984	4.000908526	4.21585514	2.841364254	3.239944367	4.64342063
TCGA-R8-A6MO	993	0	0.99899909	5.93982389	2.35345909	4.34313153	3.03110658	3.42931727	1.42556651	0.82453963	2.29412689	6.82149072	4.16233965	2.32876374	4.36184586	3.11206583	4.53030028	2.79374447	2.60947628	3.85195283	0.27218586	6.70035937	2.00849445	0.40076141	2.92016275	3.74854842	3.24355306	6.4725797	3.34278593	3.6992022	5.48475344	1.42812006	4.03573125	2.99069869	2.36547016	2.32671347	5.81569439	1.01295405	0.06024458	0.15597546	2.5336982	0.87649154	3.17953288	4.8758427	4.1019274	4.2178658	1.97455651	3.73680896	4.51975756
TCGA-VM-A8C8	1006	0	1.637213747	5.823889222	1.948743329	4.473080765	2.893238383	2.546498967	0.161025683	1.207997955	2.119497795	7.190244666	4.745293429	3.317443895	4.713550182	3.732485314	5.200477287	0.906434131	2.450092188	3.302389796	-0.000170761	6.073026835	1.016275587	0.699636494	2.587195115	3.159320625	2.197340309	6.030998393	2.362519297	2.521484296	4.759123214	1.895237691	5.497473923	3.379896818	2.544536451	4.551683568	5.439241519	0.654845738	0.030329429	0.172985756	3.151124019	1.132033135	1.499225968	5.536476974	3.698206039	4.436589325	4.109429782	2.850964244	3.053003044
TCGA-HT-A74L	336	0	1.922338865	5.028711189	2.617315692	4.518039747	2.139557964	2.96871053	1.514696566	0.685605954	1.668365599	7.508857599	3.690563842	1.808406075	3.957759895	3.16339207	4.918722393	3.771324338	2.934237363	3.722190201	0.551061286	6.012403186	2.155979446	0.305798048	3.274416938	3.493905374	3.325469836	5.243234423	4.07825535	2.868333134	4.822413781	1.7961127	5.498776517	4.098090047	3.347804145	1.530826498	4.613189013	1.284280788	-0.007908796	0.016269882	3.255659613	0.968948812	2.86778062	4.962767829	3.886596492	4.10147324	2.414087151	3.834435978	4.74322588
TCGA-FG-8187	215	0	2.03354153	5.70443912	1.75177541	3.62108766	2.10486295	2.67997162	0.98838066	0.96276536	2.67373068	7.78389898	4.02220522	2.27530602	3.87308122	2.98657999	5.15043569	3.05108639	3.12225677	3.37312755	0.18050022	6.79590274	1.46567285	0.98778734	2.86762849	3.05293094	2.46216814	5.86817089	3.35267092	3.75405879	4.75708863	1.52984111	5.13799438	3.24221082	2.63848418	1.13902922	4.00870143	1.11740269	0.04942902	0.01796682	2.81034474	0.51703034	2.16857272	5.33479974	3.34322346	4.2028607	4.05578959	3.11461188	3.85283835
TCGA-E1-A7YE	886	1	2.32991763	4.94319771	1.8281229	4.41662999	4.51524224	2.93558313	1.36771004	1.82017372	1.56874318	7.26276876	6.19648202	2.27427884	2.69250896	3.94657351	3.98738519	3.26649523	3.53233824	2.54416466	0.01188642	4.74657616	2.31235015	0.23611488	3.01299191	5.88592311	3.23303792	8.94964142	3.47140725	3.35094941	4.38755006	1.98312867	2.84452888	3.0705546	4.01240758	4.78312697	5.78138475	1.67266844	0.08868764	0.14505852	3.30392057	2.01955083	2.6618863	3.25850925	4.32913374	4.84058399	2.25206075	2.89554733	4.05343909
TCGA-DU-5855	207	0	2.23036027	6.88258257	1.74244246	4.03689143	2.65005725	3.11198211	1.12217947	1.31282877	3.4202325	6.24639513	4.39830989	1.96136421	3.57638721	3.27537746	4.31114969	2.02212973	3.79145151	3.02928427	0.01244915	5.47042172	1.60298117	0.27974798	3.14383488	3.97864491	3.55193475	7.10938805	2.52328578	3.31722618	4.3922058	2.18817822	4.79120042	3.54581928	2.68921033	3.36932879	5.96698507	1.45781297	0.017666	0.08491207	3.21414797	1.21209416	1.70170203	2.02183	3.92828518	4.83122911	4.03385546	3.12134777	3.17551664
TCGA-E1-5319	2907	1	0.401915913	6.833473238	2.49324937	3.513136557	2.257716113	2.400232536	1.804275035	0.768384889	3.347219759	8.330534734	4.248918049	2.053065831	3.831015631	3.333730677	4.761955656	3.360997002	3.064374739	3.135162067	0.086578343	6.632876762	1.992854334	0.218084685	2.839925648	2.735611718	1.355338829	4.932018967	3.142607048	4.276085015	5.351285642	1.784564724	4.638785152	3.167329423	3.454038021	3.818725384	5.566823928	1.330871015	-0.007908796	0.110162113	3.325336298	0.561171623	3.260469704	4.653068312	3.563012323	4.80243138	3.34117914	3.373816234	4.231649954
TCGA-DU-A5TW	172	0	1.883058602	6.088890448	1.661740694	4.562215309	2.92484147	3.337949985	1.005163616	1.170345636	2.167357828	7.140242475	3.591123423	3.226091126	4.072680337	3.779711046	5.267444169	1.618814139	2.178741434	3.201174834	-0.000170761	5.575868959	1.8530504	0.239572519	2.506245258	3.186969139	3.433839873	7.312848514	3.77107567	3.257064202	4.121571623	2.022724697	4.116158127	2.822470516	2.364058968	4.125301941	5.61402927	1.200130713	-0.007908796	0.378297589	3.327296352	1.055944668	2.448980179	4.736448862	4.534809155	4.17989105	1.951304807	3.330999446	4.62537985
TCGA-E1-A7YO	2282	1	0.65414976	6.17587176	2.0201778	4.61687522	2.13357192	3.04988385	1.66203247	0.7256489	2.83202756	7.35412336	3.88745741	2.72532539	4.24549537	2.7665316	4.58922957	3.52810103	2.70714061	4.50616332	0.24849811	6.39680986	2.10117747	0.11873104	3.248676	2.54064605	3.55023124	6.64444434	3.38872977	3.24768876	4.67525855	1.51262228	4.39587118	3.8155961	3.39390063	2.80230711	4.23102229	1.31996707	0.05297102	0.11370423	3.39683533	0.42563633	2.9534123	4.23437111	4.17287284	4.50170036	2.36744024	4.18592851	4.43997108
TCGA-FG-7638	233	0	0.805087598	5.815691077	1.732589743	4.24854472	1.636257166	2.40963344	1.095125146	0.712475038	3.194141985	8.043337897	3.659969739	1.685274807	3.946699457	3.157297809	4.940992997	3.133723032	2.401858507	2.696266791	0.185417145	6.787921677	1.716403432	0.2535626	2.339251288	2.166996156	1.726495463	5.625698558	2.642706136	2.656347283	4.901389551	1.463581334	4.512059992	3.241752579	3.204777127	2.726619306	4.828446893	0.743765505	-0.007908796	0.084347073	3.33331064	0.311177571	2.543675128	4.96112738	3.349005191	4.194451507	3.967341586	2.676422146	3.968895478
TCGA-HT-A5RA	447	0	1.2541351	6.9168654	1.8401079	4.8159811	3.5594213	2.737989	0.7090997	2.5932741	2.1923908	8.1860242	6.0344413	1.8606641	3.6003906	5.0368027	4.537953	2.6812207	3.1921617	1.9136328	0.6845101	4.0322266	0.6327787	0.8898985	3.4340545	2.9874805	1.1497595	3.7269168	3.5653655	2.5390439	2.6889071	2.1986546	4.50996	2.8395684	3.8419575	2.333515	5.7207921	1.1754717	0.1737995	1.2682401	4.0606711	0.7622151	2.6381516	4.5768143	5.1350937	5.2248972	3.0120678	1.7842838	4.0052234
TCGA-DB-A4XD	822	0	1.275510317	4.969043732	1.648432597	4.304858198	2.441582423	2.99774297	1.139305378	0.727870751	2.731010864	7.137929477	3.882130562	1.944202618	3.613967482	3.248273131	5.11774349	2.355392472	2.854024267	3.409613752	-0.000170761	5.607776721	2.036210246	0.219635055	2.819848882	3.13014996	3.412357008	6.18588315	3.496185352	3.765194291	4.4164662	2.414050712	5.179410877	3.696340307	2.657840471	3.448723286	6.126197358	1.178468282	-0.007908796	0.132445257	2.960229823	0.718242508	2.251235816	4.792268467	4.366072972	4.45951993	4.158567342	3.663138516	3.320012069
TCGA-HT-8013	1933	1	2.218363982	5.7747209	2.054679193	4.463650676	3.287572972	3.166227028	1.101998584	1.490474041	2.121222676	7.444158197	5.075387393	1.556525079	3.043841955	3.349962248	4.30771195	2.149025734	2.782186731	3.240292622	-0.000170761	5.544098541	1.841530714	0.210366515	3.061121346	4.796920377	3.104275131	7.247417145	3.228467983	3.095001402	4.061226173	1.75728602	3.421318978	4.368447182	3.221690103	2.830415392	4.389553664	1.570741556	-0.007908796	0.199958696	2.752945216	2.096172798	1.692178931	4.195483361	4.508992525	4.718486973	3.151077286	2.95859383	2.997477448
TCGA-DU-6401	2660	1	0.943123761	6.272355438	1.823719401	4.84828391	2.455415795	2.499770279	1.192782557	0.498697124	2.628111965	7.933600546	3.622263405	2.45148608	3.961032776	3.096533319	5.335248067	1.382177477	2.572905788	2.621513156	-0.000170761	6.297845258	1.78117771	0.19139457	3.172058084	4.387612728	3.205379681	8.842538595	2.328567957	3.06630782	4.497653262	3.042073257	4.646458361	3.755040334	3.398227898	3.781514037	5.803756589	1.199099667	0.01876834	0.099996624	3.357952591	0.53813352	3.311992506	4.802559193	3.812414484	3.635141692	2.528221317	3.312410647	3.336652083
TCGA-DH-5141	968	0	0.58038538	6.93616509	1.8076751	5.04582302	2.66704435	2.53729702	1.20221814	0.65332267	2.63577646	7.62379577	4.44734662	2.34095419	4.61475408	3.54456873	5.36427459	2.30167648	1.94433865	2.12960765	0.08352546	6.57137411	1.59648064	0.22897208	2.25811049	2.7914903	2.15828243	6.28173769	2.72401003	3.45385396	5.12629097	1.38904817	4.5408455	3.55960598	3.15659083	3.96998949	5.11507309	0.60102749	0.01656221	0.31711613	3.52920333	0.30461585	2.03525441	5.27482885	3.29448227	4.77633838	2.10451962	2.96231242	4.81283876
TCGA-HT-7477	738	0	1.01010017	5.58539184	1.91467422	4.50769183	3.82148901	3.77711454	1.60472417	0.89408438	1.91211762	7.2986779	3.50710525	1.41169714	2.62085963	4.16959626	4.10268975	2.42805462	2.40691417	3.52379735	0.0151371	5.12340145	1.60048047	0.44661971	2.94930714	3.1218191	2.13234494	7.40457019	3.69027092	2.97506979	4.43351843	1.82779082	3.1958846	2.93169661	3.91233949	2.84607844	5.90455164	1.69986314	0.08417969	0.06066567	2.98551738	1.16219441	2.48173878	3.98002916	5.76596838	4.98514744	1.99169601	3.42807673	4.04868942
TCGA-HW-A5KJ	321	0	0.47722284	5.27993084	1.26576931	3.81632516	1.9765638	3.25944918	0.44295007	0.66120205	0.90448956	5.3810526	3.11388656	2.78030256	3.87637828	1.8168918	5.10129276	2.26839917	2.13484717	2.67980915	0.47722688	5.94561966	1.44032446	0.24273314	2.64904479	2.94981918	5.01174032	7.88003052	2.53323363	1.88272829	4.52277266	1.36891933	2.9538087	2.21085114	2.01977279	3.33234044	3.89283986	0.75292936	0.08482171	0.27328775	2.7787353	0.54639275	2.84035455	4.46889698	3.81533667	3.25667609	1.01021623	2.83342392	3.23790674
TCGA-P5-A780	6	0	1.643094957	5.733830531	1.3928465	4.739905902	2.926655249	2.431112663	1.035168452	1.117516397	1.775291121	7.039510758	4.727896318	2.105360717	3.477596284	3.149694348	3.693867236	1.378109703	2.482497479	3.273428254	-0.000170761	5.503370546	1.722274347	0.191661501	3.211803491	3.602757809	3.488379837	7.595358788	3.337724193	2.752613384	4.074690267	2.02360951	3.59658262	2.998898506	2.411115174	2.77656322	4.85129191	0.667396681	0.071691548	0.146607454	2.691335868	0.897282712	2.300884992	2.843067277	4.398251914	4.537694813	2.32970927	2.823363487	4.076241978
TCGA-E1-A7YM	648	1	1.142983634	5.826337435	1.447278891	3.377740981	2.318940998	2.697727732	1.130804068	1.345103303	2.270500696	7.264808035	4.36533489	2.686062068	4.308932267	4.064283524	4.975420883	2.499988695	2.904234077	2.91570101	0.502081006	6.364384315	0.506397877	0.350862157	3.156236006	2.597739317	2.70879721	4.68800504	3.312539379	3.870941407	4.520725801	2.082725909	4.968703194	3.726045643	2.873718362	4.360935209	3.880715098	0.9051189	-0.007908796	0.506806094	3.078036911	0.74783096	2.437503428	5.198283113	4.079177494	4.631458256	3.260303416	2.315148867	3.946978331
TCGA-FG-8188	97	0	1.710174075	6.005398742	1.882937413	4.38235131	2.270780004	2.857455311	1.110596848	0.93776055	2.532994981	8.364869938	4.623778699	2.024647941	2.76479732	3.544932623	3.473933819	2.064648775	3.256923918	3.289785599	-0.000170761	5.879396492	1.705209978	0.541253091	2.966525586	3.239510116	3.439482255	5.992057331	3.453778066	3.54026245	4.261057279	2.246604414	4.73151871	3.848048849	2.877595583	2.323348425	5.613625342	1.307872647	0.029434563	0.184980845	3.048934766	0.972314745	2.845650242	4.630820743	4.098094593	4.871722063	4.261591946	3.026725663	3.789754086
TCGA-P5-A72W	9	0	1.05881416	6.319915577	1.299285854	4.114058132	3.163612398	3.109512685	0.447956133	0.480287844	2.134995504	7.668468099	3.448722009	3.224815878	4.767626123	3.674810089	4.174213509	1.866652446	1.745715896	2.67351765	-0.000170761	7.047475776	1.401774447	0.171994497	1.646376224	2.99993989	3.839721509	8.157175656	1.607168977	3.326054855	5.273004429	1.875914519	2.577916687	2.454154148	2.009083809	4.794981822	5.048581917	0.504562234	-0.007908796	0.035483129	2.738141089	0.611267513	1.897073557	5.480405351	3.841676061	2.081833966	1.100418331	2.230523815	2.872129976
TCGA-QH-A6XA	7	0	2.446152555	5.54059326	1.462057192	4.21413096	2.647241389	2.692889205	0.983556451	0.798085474	2.584549884	7.935123644	4.408256411	1.823232295	3.384204319	3.510401033	5.061112261	2.063622437	2.385596174	2.928483188	0.061108817	5.888605408	1.773891429	0.361152584	2.335827422	3.223748531	2.55784396	5.434691332	2.951427629	3.179612015	4.980996067	1.981558843	4.436400369	3.837346777	2.601963621	1.439120562	5.486225277	1.061058259	-0.007908796	0.004904483	2.877512343	0.873405442	1.743400682	5.829823337	3.733466162	4.238143723	4.0934744	2.849948831	3.890474935
TCGA-S9-A6U2	475	0	2.53426634	5.62398283	2.18309532	4.26477202	2.83651428	2.61110756	1.71020586	1.18841547	3.48650989	7.23172025	4.61727551	1.83371724	4.21116552	3.2509602	3.88959445	3.55846842	2.502312	3.53473897	0.10985874	6.23813632	2.21251921	0.25659866	3.08207995	2.62559011	3.59478216	5.10827485	3.36925004	3.30339307	4.76125597	1.4429517	4.50594626	3.54762019	3.49721133	3.2995677	4.94692246	1.19495454	0.02433634	0.11947603	3.01708389	0.54031399	1.9434912	5.66707352	4.13584206	4.43858697	3.34431503	3.33185504	4.56567932
TCGA-TM-A84H	738	0	1.717568923	5.558680559	1.583963991	4.477923052	2.413559527	2.591682549	2.166681873	1.615448698	2.689821207	6.844200329	3.484876419	2.188957339	4.707317028	2.979800074	5.187273734	1.956776428	3.383863999	4.790057913	0.026913578	5.859156104	1.824415569	0.227026885	2.728258661	2.773138531	3.593704687	6.092792546	3.628823896	3.998693238	2.394152445	2.423485257	4.277566322	3.768513607	2.405987191	3.054186659	5.796043871	1.466238221	0.046824485	0.004904483	2.746977425	0.764747724	1.054484513	3.446390843	4.24039502	3.813773533	3.851912927	3.317990593	3.642282959
TCGA-DB-A64P	511	0	0.88250587	6.38165848	1.60353487	4.66916832	2.74441187	3.03098197	0.74142968	0.80818435	1.42457482	8.13059831	4.35458195	1.95010791	4.44447963	3.97125891	4.82096154	3.16710955	2.41365075	3.08979798	0.27005521	5.78831681	1.69401398	0.16769761	2.53274706	3.07343799	3.11668906	7.37323896	3.29924354	2.87147982	5.74060313	1.51282986	3.98641891	3.33328291	3.34503146	2.44670438	5.82897555	1.07759106	0.02357665	0.0191857	3.76719962	0.66901585	2.85246262	5.19342944	4.35049964	4.91431677	2.50510608	3.51922274	4.83764452
TCGA-HT-A74O	3	0	1.445954067	7.563225966	1.911002496	3.93480479	3.791554636	3.378829422	0.964139141	1.39607733	1.760309851	6.697521498	5.810718433	1.985785803	3.245580965	3.076590033	4.043472737	0.877386418	2.126165108	2.537695178	-0.000170761	5.55920913	0.849806911	0.628982141	2.602546392	4.35365513	3.233744368	6.506272389	2.352231292	2.94515504	4.930371958	1.36736896	3.446507099	3.062632003	2.024998731	3.811097565	5.469822335	0.721678088	0.20988799	0.331731207	1.816461664	1.787780396	1.519439532	3.830344599	3.938950059	3.547618445	2.328947627	1.973380601	2.5134292
TCGA-TM-A84B	365	0	0.76343468	5.11793666	3.10765183	4.81155193	3.59156224	2.47500978	1.23254292	1.52033138	2.21978828	8.49538516	4.76252587	1.59672836	3.99726072	4.460692	4.21917136	3.19446603	2.16104984	2.73732966	0.46894294	5.40275369	1.10006782	0.28043934	3.24190989	2.81363986	3.66119502	4.6578564	3.38148842	2.62604018	4.88304393	2.16470473	4.80551932	1.23961587	4.27110953	6.40791382	4.30723197	0.90477107	0.10806304	1.55406568	4.25883506	0.42720596	3.24083157	5.78604692	4.6401571	4.74321784	3.06111302	1.60467979	4.84843267
TCGA-E1-5322	3978	1	1.988417891	5.954568633	2.420932626	4.945489445	2.609842685	2.501788527	1.813914405	1.490381835	2.404811127	6.733845136	3.864807889	2.502311911	4.108177712	3.562242468	4.298887784	1.871440066	2.440490621	3.17169206	0.011074431	4.767626882	1.946929183	0.130471072	2.931384687	3.680160905	2.894986632	6.997727523	3.022058989	3.37444317	4.255105688	2.35109407	3.728450724	3.524212386	2.894257271	2.718243858	6.511752463	1.583025661	-0.007908796	0.035770661	3.16104053	1.142526628	1.773856309	3.875759137	4.340785129	3.205461805	3.760352114	3.407685819	4.382586921
TCGA-HT-8108	76	0	2.322348344	4.808602148	2.384929915	4.579599327	1.897100879	2.888309329	1.171728083	1.563349291	2.274876171	6.766774553	3.833679185	2.382341631	4.059956687	3.455100693	3.730776277	2.417054951	3.032067852	3.322371749	-0.000170761	5.712978119	2.025419188	0.647664276	3.100274974	3.277961344	3.549949805	5.855423246	3.774717606	2.889642964	4.99835017	2.301321399	4.744733027	3.48322674	3.263729063	2.054027816	5.913390743	1.474274791	-0.007908796	0.104550833	3.084074449	1.412069998	2.60148061	5.227458838	3.987897224	3.884949073	3.561060361	3.476747643	3.516273668
TCGA-DU-7292	242	1	0.77434094	6.24807473	1.69446849	4.38665369	2.36956667	2.22001463	1.40779303	1.55075929	2.58988641	8.791746	4.89586274	1.19173806	3.7477791	2.99926838	5.01633564	3.43379537	3.50148804	2.94400713	0.04585964	6.30297506	0.72715493	0.16718331	2.8437416	1.98554071	2.21482917	3.4268627	2.51447489	3.48077015	4.34285791	1.75881823	4.94270697	3.34062624	3.01163017	0.89839542	4.7363663	0.76914912	0.10750931	0.31402114	3.61676551	0.4595893	2.69784594	3.17978403	3.90467042	5.51051466	2.61696134	1.75324414	2.82089625
TCGA-HT-7680	23	0	2.484364938	6.745785786	1.991903261	3.837553947	2.160847318	1.375315133	0.611547544	1.922098646	3.629531364	8.361387733	5.45028075	2.315034471	3.258192351	3.848320317	5.565132259	2.920476072	3.63918149	2.670141652	-0.000170761	6.513020758	1.221671285	1.17874026	3.057784936	3.030609442	1.569364539	5.704180673	2.618752554	4.276532515	3.77387355	2.356867409	5.0846469	3.696877169	3.099495874	3.273279168	1.552097518	1.155645635	0.158588922	0.04875525	3.037004549	0.646256439	0.826882432	3.75074665	2.347012068	4.992858211	4.674356676	2.870695209	2.813872511
TCGA-CS-6670	201	0	0.705924405	5.508740808	1.577667522	4.112979382	2.489075765	2.798294579	1.249828866	0.980916619	2.701986578	7.327960877	3.91076333	1.978392074	4.157885781	3.019579393	4.584228021	3.370360868	2.577295215	3.299126802	0.117509852	6.916810797	1.772503989	0.448732501	2.587498292	2.304962617	3.095120044	5.511666636	2.881411885	4.009715292	4.790427355	1.586264144	3.41758673	3.129499781	3.028601358	2.931102312	4.446566379	0.843758772	-0.007908796	0.017090758	2.927978357	0.303300058	2.093743285	5.047294126	3.648456659	4.744534422	3.087121291	3.376281054	4.197909639
TCGA-HT-7690	3	0	1.74287182	6.30348367	2.16794866	4.98428669	3.48764397	3.03783473	1.6675197	1.30454462	1.96877078	8.19105689	4.31519286	2.16840413	3.055272	3.97991191	4.23913269	3.16994196	3.01867373	2.78449334	0.03409885	5.59587586	1.60578017	0.31208036	3.03822853	3.96639691	2.4738044	6.17883108	3.50786912	3.402913	4.52931573	1.93301479	4.3205637	2.87086258	3.53393774	2.44793947	6.18715818	1.21651689	0.30221259	0.56634994	3.1670727	1.41515545	2.05344953	4.28123708	4.12839568	4.97797241	2.58810819	2.83788926	3.64651263
TCGA-DU-7011	3200	1	2.103639991	5.655605663	1.944857197	4.439999349	1.951188395	1.95231753	0.852065026	1.28278843	2.177338881	7.955688399	4.064270699	2.113314548	3.765292033	3.432694422	4.885107234	2.489064185	3.049509409	2.622189768	-0.000170761	5.378104561	2.158561379	0.239467729	2.897173727	4.214073471	2.546652239	5.759402249	2.9264055	2.57121196	4.931429746	2.35154426	3.552589837	3.681620562	3.093797168	2.64718478	5.619138383	1.331535492	0.115555064	0.116307839	3.560617839	0.984488035	2.740476962	4.927611349	3.30259717	4.805509183	3.139237188	3.031594683	3.578034293
TCGA-DU-6408	3470	1	2.333706205	5.903150319	2.19426085	3.61196323	2.646948485	2.563215843	1.610447202	1.039877856	2.419085572	8.108148745	3.926600622	1.95338906	2.860902581	3.319803127	4.14219578	2.996009379	2.32316824	3.061650064	-0.000170761	5.81921509	1.720061805	0.425124228	2.386055776	3.170591614	1.322671137	6.425226335	3.030235781	3.577958033	4.467122215	1.879119047	3.759502123	3.58506193	2.962562241	1.791479469	5.572685502	0.781169418	0.021015188	0.170036663	3.305108045	0.734830853	1.53493791	5.069943058	3.960868839	3.817647357	3.677630984	2.823305621	4.168304447
TCGA-S9-A7IZ	128	0	2.73188104	5.94379981	1.52684777	4.565802405	2.706817681	2.573745914	0.851973544	1.264200833	1.739286368	6.055960962	4.466089256	1.925738645	3.928455951	3.156627479	4.793799629	1.881528475	3.14638813	2.905500976	-0.000170761	5.111547291	1.225101168	0.390915934	2.651254485	3.170440916	1.597223801	4.821261533	3.228554872	2.982680446	4.46215233	1.911008637	4.836591054	3.35932538	2.389859313	3.440748099	6.254797666	1.063072638	0.022671117	0.086935716	3.739047095	0.791168497	2.447575278	3.964126372	3.61666437	4.276153175	3.142132237	2.514346061	3.301794638
TCGA-P5-A5EX	50	0	1.8538518	8.52490347	2.49499761	3.30889067	2.97462775	2.78867468	0.59319481	1.8839145	1.94875054	7.1510508	5.81256134	2.68361235	3.7141401	3.9785023	6.00866664	2.7969597	4.03670446	2.82412812	0.22061472	5.62406298	1.08356452	0.63178227	2.86724515	4.03374876	0.79665799	6.68675802	3.06654791	2.72146485	4.3587689	0.89601538	2.93788109	3.66098395	3.08780032	4.19262001	3.42769131	1.30567324	0.97222764	0.58557004	3.00191673	0.89204994	2.15149542	3.11516247	3.21078329	5.51638179	2.73382097	2.47239864	3.4102508
TCGA-E1-A7YL	492	1	1.49484743	6.85385519	1.62906525	4.31849077	3.91739887	3.14481519	1.33498972	2.5687286	1.22979323	7.28661043	5.98429366	3.00166674	4.35612738	4.33744315	6.72983063	2.27424719	2.72676962	2.67639502	1.64767927	4.84384869	0.79331157	0.8567213	3.73131567	5.02919844	2.66094034	5.61313849	3.4684216	4.01933339	3.09662178	1.78097098	4.39115209	2.82619441	3.31152636	6.72863386	3.72332741	1.29937176	0.3560504	2.70638579	2.8303566	1.90990981	2.69307868	4.10580703	4.8283476	4.0274997	2.40248588	1.38133177	4.30848064
TCGA-DU-8164	202	0	0.943126059	5.241566123	2.025470095	4.768797337	2.176106073	2.399937109	1.672371464	0.921538266	2.837581833	7.586387001	2.466999383	1.658265892	4.066935955	3.24113124	4.633565254	4.267002126	2.750039547	3.939983035	0.318016904	6.027678588	2.500849037	0.149585166	2.926125723	1.611539859	2.837642707	4.131533439	3.742034472	3.03138075	5.379961266	1.743838681	3.234167159	2.903408426	3.587679352	3.224586067	4.77127607	1.449592537	-0.007908796	0.203421255	3.77388812	0.337331189	2.266617331	5.328107272	4.406469198	5.131626112	2.326540271	3.297278659	4.837092178
TCGA-FG-A711	1329	0	1.462020144	5.312226386	1.460276991	4.45164389	2.621890999	2.867291778	0.821171368	0.969853016	2.322272207	8.282970673	4.462674122	1.384440153	4.444787058	3.280381956	4.249509447	1.555531126	2.176331363	2.78310198	0.014892587	6.578006453	1.531754595	0.500095535	2.281762707	2.301143588	3.148553817	6.785141722	2.617918791	3.405832782	5.293018954	1.758805252	4.439597451	3.911589944	2.340038935	2.672455503	4.825569771	0.738979871	-0.007908796	0.018743238	2.989126306	0.911953029	1.360196589	5.822636163	3.605283998	4.434799905	4.055136327	2.549622344	4.022851121
TCGA-HW-7495	13	0	0.979131414	5.802958056	1.573035461	4.267585399	2.085041642	2.622846578	1.545488658	0.465649469	2.998336639	8.214656112	3.669736934	2.080516625	4.00711736	3.09962833	5.161511204	3.467197147	3.264686476	3.523137687	0.224318513	6.477642312	1.613579279	0.444762896	2.707837905	2.157282715	2.78954117	4.805366107	3.224578322	4.13227045	4.476418968	1.687924215	5.331990975	3.412686783	2.853980168	2.42050019	5.198990878	1.122961723	-0.007908796	0.004904483	3.291505702	0.296074508	2.731027537	5.214344579	3.520882782	4.681236669	4.021702275	2.942451941	3.946358809
TCGA-HT-7860	15	0	2.13995987	5.30157819	3.93770938	4.67990589	2.66456208	1.97103362	1.09603538	3.0573131	2.91646578	8.95328433	5.73194815	1.95830594	3.55868429	3.86235703	3.10845491	3.51977877	3.3153512	2.95445718	0.33560058	5.80994574	0.7121457	2.17023504	4.06547852	3.61653402	0.39352943	4.96201854	2.99318417	2.99747001	4.89761244	2.21505214	5.30560729	5.12618098	3.97825936	0.98991109	4.75456268	1.40505975	0.35433838	1.35423166	3.68736857	1.59310932	3.5779216	4.20169747	4.58025958	4.78141383	3.86468125	2.25727311	3.63728697
TCGA-TM-A84C	459	0	1.194657593	5.594997385	2.473480545	4.432998568	3.937644846	2.233497038	1.40997375	1.750714618	2.182564826	7.399337275	6.321081428	1.137842329	3.642198888	3.664588509	3.790303433	2.752130811	2.283473049	2.720733595	-0.000170761	5.971688925	1.48917174	0.360193408	2.965723914	2.976139735	0.029962327	7.602044408	2.808196045	1.686727963	4.97069552	1.393230925	4.209379757	4.154216446	3.293694831	1.894332228	4.380252932	1.286065917	0.016110747	0.015793736	3.630398249	0.984228354	2.035945425	3.196274863	3.723998579	4.159216199	1.078729046	1.900404548	3.072556553
TCGA-DU-A76K	347	1	1.052787085	5.723956104	2.23484292	3.944531246	2.985380527	2.386365562	0.749808198	1.196529897	2.153594121	7.921605416	4.787612676	1.460693435	4.704272126	3.416319209	4.759022363	2.470412782	2.525133473	2.669822416	0.597007967	6.748550641	0.408564954	0.552282958	2.442029926	1.850371765	2.026162012	7.233652123	2.441403246	4.16725582	4.422808019	1.948457499	4.24640896	4.122775359	3.081719716	1.086408997	3.189859622	0.461265768	-0.007908796	1.243233842	2.832872838	0.254680674	2.455528342	5.54195136	4.093272871	4.654915927	2.75021788	1.477725683	3.649615213
TCGA-S9-A6U8	2878	0	2.481873466	5.962818039	1.871160756	4.198418118	2.52014032	3.107073478	1.051230907	1.291505473	2.146027674	7.308932906	4.431549929	2.041012986	3.82877211	3.227038981	4.453369543	3.02093624	3.004374621	3.289212104	-0.000170761	6.060597202	1.703323669	0.333104841	3.078533648	3.790116772	3.036550463	5.888257562	3.170771963	3.258594211	4.733463882	1.968372276	4.536048271	3.887298744	2.390255411	2.993457157	5.5420239	1.392815209	-0.007908796	0.051217977	2.820860357	1.127865736	1.982785265	4.796356755	3.924306623	4.51154759	4.340394474	3.13004698	3.528437697
TCGA-S9-A7IQ	434	0	1.02432112	5.72129458	1.2726032	4.14919527	2.20099955	3.15565555	0.98457949	0.97508374	2.21111486	8.40797811	3.01047836	0.96424571	4.45506511	1.92400868	6.14045555	2.979669	3.37451247	3.49385267	0.14258427	6.78747943	1.0768812	0.20719678	1.77245799	1.37176533	2.00525579	3.7306087	2.45314987	4.76465273	4.74207835	1.57029859	4.60216696	3.07092182	2.021546	1.64251458	4.4117397	0.50451068	0.04098477	0.02710814	3.60648953	0.18813408	1.2180495	3.49178205	3.56854472	5.13424626	2.16235136	1.97918788	3.22008491
TCGA-S9-A6TZ	658	0	1.51670564	5.97828291	3.08431733	4.82057453	2.35131965	2.59709035	0.9812236	1.25580713	2.97517786	6.99991217	3.52010486	2.67953853	3.88697413	3.66249133	5.41795571	3.76964039	3.35171681	3.83582431	0.368258	5.4120821	2.12105861	0.35448026	3.44747592	3.29106498	2.86530439	6.7621023	2.38248339	3.40396084	4.91796811	2.82379044	4.7717268	3.76072135	2.72781786	3.38739196	3.95653009	1.57020509	0.06446337	0.14176997	2.89131856	1.00485881	2.02865162	4.59282906	4.07468461	4.70856816	2.90381603	3.65641365	3.4496738
TCGA-DU-7300	1886	1	0.97011494	6.38938742	2.24925641	4.15605804	2.30984695	2.55331489	1.18274009	0.91574352	2.19368934	8.32352731	3.85530123	1.78734122	3.70754252	3.07891321	5.02129608	3.8403896	3.30611098	3.15124538	0.07234215	6.18319322	1.80224446	0.26675672	2.51781119	2.47960834	2.82069833	4.38118207	3.15065998	3.4965461	5.0277498	1.70092007	3.85402099	3.37544469	3.03796717	3.46173175	5.39906106	1.32698888	0.25334766	0.14650663	3.62841674	0.72787668	2.00674481	4.27943095	4.02749003	5.47152266	2.57395205	3.33997145	3.95968973
TCGA-E1-A7YJ	592	1	1.7933907	7.6804804	3.095154	5.0594724	3.3877856	4.4811996	1.1948873	2.1996663	3.0566132	7.1376166	5.7496701	2.1180396	4.2676145	3.9918668	3.1393348	2.6242496	3.4290472	2.1541733	1.3566934	5.1585876	0.567192	3.1270441	4.0797526	3.9358174	0.8599843	6.8989215	3.1148304	4.076823	2.766106	1.8550098	4.3288106	4.3018566	3.1639705	1.2326325	5.0872632	1.2706794	0.1158502	1.2965522	3.4715195	1.9602046	2.013514	3.6367599	4.8797122	4.8239738	2.2676679	2.1919147	4.1091787
TCGA-DU-A6S2	263	0	0.70124521	5.93997264	1.5329104	3.69853839	2.24434176	3.06381785	1.35083901	0.58357288	2.87159038	11.10917377	3.68316513	1.90618742	3.95693779	2.62102011	4.79521583	3.27430432	3.18748839	3.86675778	0.32410448	6.38554216	1.88358804	0.2701293	2.99733163	2.55835558	2.42624849	5.63007862	2.97581011	4.40512577	3.96910782	1.61453924	4.59963669	3.41691961	2.58541409	2.02661098	4.75599836	1.14365595	0.02323761	0.12912887	2.94991272	0.19139731	1.95502258	3.82822578	4.02824406	5.85241753	2.7504838	3.0026823	3.51337261
TCGA-HT-A619	434	0	0.2285869	5.2269954	2.0063467	4.2895776	2.7339938	3.4401994	1.3336016	0.9036217	2.2756662	6.8879635	3.0142318	3.6428707	3.8420899	3.1860416	5.6132383	3.7633414	2.257022	3.619259	1.009534	5.7307065	2.6122238	0.1313668	2.5021072	2.322481	3.7276607	7.0057237	3.7865678	2.4316597	3.6359783	1.1632821	2.7048912	1.5732017	3.5683727	2.0582753	6.0807901	1.3709771	0.131918	0.2653468	3.479653	0.3731598	2.1284492	4.2865738	5.0543868	4.5155017	0.4286612	3.9517292	4.7651306
TCGA-RY-A847	933	0	1.63304587	5.388116433	2.145010285	3.784953053	2.509871082	2.69128525	0.986790593	0.987647955	1.931745695	7.462149914	3.880466981	1.822457068	3.860146864	2.674353508	5.447950024	3.220884255	2.74972014	2.771157445	0.238368817	6.622235347	1.809741456	0.569402208	2.571816143	3.436240668	3.02186212	5.738546645	2.808911491	3.372610625	4.422027563	1.273116926	4.284914151	3.380399545	2.738289619	2.168248969	4.920930262	0.925241279	-0.007908796	0.068785774	3.331996188	1.036610504	2.190948257	5.886128309	3.872237324	4.010041466	2.771868029	2.960694921	4.132160685
TCGA-S9-A6U5	610	0	0.6909799	6.501634	2.2710388	3.9715983	2.9844022	2.6692805	1.0800633	1.3945008	2.8114806	7.3236243	5.1848601	2.0319312	4.1363159	3.0912473	4.5333886	2.8528329	2.1988592	3.1110696	0.1928736	6.6711284	1.6855231	0.6296227	2.7354475	2.5666925	2.2434098	5.7714754	2.8806095	3.6587381	4.7876442	1.0517762	4.1997189	3.3755854	2.8033179	4.0747877	5.8115374	0.9035516	0.2669583	0.3327416	2.6969263	0.8985169	1.9803565	5.2641741	3.7611089	4.2591765	3.6726959	2.4108663	4.3659494
TCGA-HT-8011	469	0	0.78005148	7.66374845	2.64170418	5.05660668	3.34703046	2.91254358	1.41451009	1.36183178	2.22163629	7.51964442	4.30519446	2.53677657	3.80264778	4.87374958	3.72550756	3.26550177	2.38258762	3.38959649	1.61567798	4.98447935	1.05460219	0.29534084	3.27643278	2.97874307	3.82795085	3.49698096	3.91684737	3.02023579	4.97486531	2.1763552	3.17484508	2.91843332	4.80722376	1.17801816	3.85403392	1.50036979	0.06843427	0.15189068	4.16431255	0.80184903	3.30330905	3.10498376	5.44827435	5.77132101	2.29604442	2.42945235	4.23837762
TCGA-DB-A75O	935	0	1.69206482	6.61344593	2.0807577	4.09378919	3.05353872	2.9856024	0.62546626	0.82547279	2.71762337	7.41122291	5.10647662	1.79557994	4.01444896	3.3384364	4.95707379	2.21245436	1.95470002	2.93383252	0.12420035	6.66090456	1.01040467	0.53209778	2.42094597	4.38704534	3.98982702	6.27101486	1.87687924	4.12731486	3.63915162	1.75722504	3.79464005	4.25425382	2.31691474	2.96465557	3.85304025	0.64189273	0.02858541	0.30137147	1.55309377	1.30362776	1.39454936	3.40279177	3.58460106	3.70798519	3.12804032	2.39936197	2.98218844
TCGA-DB-A64U	846	0	1.2525382	5.59970866	2.19178769	4.3041538	2.71389752	3.24380408	1.50600971	1.03740815	2.65588677	7.5121873	3.955971	3.17933718	4.17558006	3.72507529	4.70990933	3.10041989	2.56948426	3.42962961	0.60713525	6.13994359	2.1112399	0.36603455	2.98136525	2.36453481	2.6464691	6.69859015	3.8116435	3.75226879	5.09763252	1.62235724	3.33386965	3.11509139	2.95744136	2.83691676	4.98766495	1.37961294	0.02175968	0.0714338	3.07213887	0.66397971	2.61291798	5.62876215	4.01846692	4.14771619	2.92810233	3.46906798	4.46809838
TCGA-WY-A858	1337	0	2.360921247	5.574807166	1.32165353	3.642127617	2.082201621	2.876081098	0.79735071	1.623537804	1.704685004	5.685025019	4.713174471	2.229307913	3.62438198	2.52102214	4.473829725	1.74687035	2.151298244	2.761115616	-0.000170761	5.297263872	1.274067771	0.424425564	3.189057889	4.359199599	3.25161574	6.591961856	2.650221093	2.657645664	4.654353127	1.388913245	4.06389489	3.901897463	2.614613216	3.034845507	4.804900195	1.100055288	0.067770823	0.090065372	2.586160037	1.512590847	3.011833856	4.049138036	3.686617283	3.381777161	2.349165805	2.294423156	2.91987547
TCGA-P5-A5EZ	70	0	1.605898104	5.117250186	1.767617535	3.555811114	2.411907327	2.573776745	0.910746212	1.483673159	1.650904742	5.831201364	4.009349965	2.657956207	3.588221393	3.104335965	3.945519449	1.380129498	2.748031155	3.106471734	-0.000170761	5.450151112	1.784682488	0.555485184	2.673619658	3.243433318	4.158009528	7.551079914	2.368076484	3.076490023	4.353946272	2.064641735	2.330344631	2.864891932	2.44774079	5.32921503	4.533238954	1.413112609	0.854266404	0.533443985	2.885468801	1.076020822	2.827284899	4.528802545	4.325175662	3.850668122	2.436983626	2.968465513	2.652533047
TCGA-E1-A7YK	378	1	1.715070406	6.387834985	2.087849072	4.24002226	3.615486102	3.365281991	1.034210307	1.484048234	2.694922888	7.015655408	5.462288985	2.510967323	3.12938764	2.978411532	4.559451974	2.234367967	3.471975159	3.211211012	-0.000170761	6.332442216	1.330711626	0.907414174	3.318306257	4.84030418	1.257614884	6.934170661	3.152170363	3.690319957	3.856106129	1.498920657	3.292122422	3.787469288	2.407382763	4.916816784	4.344737269	1.10576095	0.415049005	0.283149414	2.199273003	2.28947706	1.268367335	4.761155938	3.702562814	3.638928755	2.669646211	2.379526292	3.252586176
TCGA-HT-7475	446	0	0.66062464	5.46360512	2.14544496	4.72258895	2.24767599	3.18123402	0.84710463	0.68195054	2.15833213	7.44944896	3.08300034	2.38998343	3.97957853	3.0022638	5.17670454	3.26967758	2.63603545	3.30291809	0.02371762	6.03906853	1.89305259	0.24959592	2.48913759	1.99959607	3.80112426	6.39899565	2.0900822	3.246778	4.97493158	2.00477934	3.8838672	2.92020528	2.59748161	1.83476105	3.40866053	0.95269781	0.08794837	0.08081016	3.26914392	0.4214626	1.76267172	4.63510505	4.10980621	4.59995796	1.50679689	3.04050193	3.16490515
TCGA-DU-7302	1834	0	0.79124567	5.60314285	2.40948618	3.68848565	2.19309185	2.63197394	1.90873092	0.98544939	3.109779	9.00291699	3.30003733	1.5387937	3.62313846	3.17398903	5.76871958	4.1772504	3.61986059	3.98919633	0.23277146	5.44272217	2.30351902	0.23314974	2.77599746	1.880836	3.08630267	4.11097969	3.34066917	3.39082735	4.6614754	2.1906666	3.96807985	3.36827929	3.53333011	1.40780648	4.54246813	1.36898246	0.01911341	0.11297595	3.75678773	0.44770738	1.6877559	4.10970164	4.28099722	6.05590605	2.07093505	3.55812393	3.9374367
TCGA-S9-A6TX	856	0	0.867689236	6.449159399	1.645223608	4.237102598	2.940709444	3.357809377	1.02603463	0.597677714	1.504640988	7.482745952	3.888109303	2.336860992	4.261771691	2.811095158	4.529031676	2.618491978	2.146316785	3.497926469	0.793516194	6.274830521	1.676647501	0.281607587	2.808145939	3.033878272	3.434141979	5.953260366	2.896092397	3.313077352	4.565219158	1.319432081	4.737682751	3.214572254	2.617725214	3.266892157	5.039494689	0.864488141	-0.007908796	0.043382152	2.589935286	0.500687055	2.674009614	4.051331524	4.417088309	4.222314405	1.779664032	3.163080262	4.363550925
TCGA-S9-A7J1	249	0	0.95621913	5.66050918	2.33166263	3.27531568	2.66549576	2.59696417	1.45614012	1.05698375	3.32611647	7.51093206	3.9456771	1.91251715	4.11650067	3.18804299	4.54518534	3.46164388	3.1288272	3.94951493	0.23227943	6.39177071	1.70083186	0.3604745	3.18082691	2.32111258	2.63181522	5.18700417	3.14164203	3.52530901	5.137129	1.40140312	4.79483526	3.47472694	3.20761512	3.71897908	5.63910974	1.06876084	0.02441901	0.09156459	3.15503161	0.7274792	2.07920395	5.55615536	4.07589275	4.47147326	3.64483816	2.69537743	4.3674671
TCGA-WH-A86K	160	0	1.34388787	5.6975555	1.24641331	4.24584521	2.31342147	2.93921296	0.65021948	0.91686609	2.75367829	6.51021173	4.41981463	2.51184527	2.98820816	2.93894056	5.47471398	0.48257898	2.170724	2.94289828	0.01891124	6.04067683	1.4972882	0.21602983	2.54772373	3.05653757	3.7492596	8.39791137	2.81965243	2.39372616	4.75591549	1.91830899	3.19654499	3.10626989	1.84287013	5.1182621	5.88986482	0.17920126	0.03071304	0.25515218	3.1532951	0.96624297	2.48334057	5.45934086	3.36432075	2.71510648	3.06637829	2.65838996	2.9072835
TCGA-FG-A60K	202	0	1.337922867	5.45032761	2.344949022	4.197548044	2.099535841	2.881581602	1.34154728	1.342703139	3.239907763	8.03779687	4.033836751	2.755092171	4.355519441	3.890108712	4.558310419	3.337819848	2.424378313	3.724931963	0.424353867	5.953879526	1.890237092	0.271226301	2.83585753	2.990447945	2.725670368	5.409567465	3.977981964	3.400643987	4.545307712	1.468921348	5.15284952	3.396436102	2.867447514	2.373948481	5.778756904	1.092558679	-0.007908796	0.004904483	3.081701282	0.592273469	2.572544207	5.062198178	3.883450267	4.036576939	4.176761495	3.44145896	4.639375077
TCGA-DU-6396	2286	1	2.650601369	5.833015292	3.722480897	3.975144741	3.55717077	2.826843966	2.064718976	1.944750018	2.04187017	5.911123926	4.533389289	1.201352815	2.295108655	3.181801257	2.682632379	2.332621626	3.402283135	3.197526214	-0.000170761	3.542659707	2.074290586	1.432132335	3.714406235	5.543909666	1.223398752	5.463641231	3.924582319	3.832405974	3.08861597	2.054965878	3.975046637	4.865262891	3.534071195	4.406063134	5.523147764	1.960296407	0.370037959	0.664892835	2.761724324	2.198138789	1.564199497	2.398615252	4.321323584	4.532946885	4.956334437	2.725093055	4.068148383
TCGA-RY-A840	854	0	0.47743324	5.99363522	1.55342109	3.1989781	4.42487306	3.30298357	0.79453138	0.43600343	0.87790382	6.16884813	1.91464196	2.73844998	5.07620441	3.49735449	6.24439313	2.89860474	1.80087168	3.14972689	0.39531664	5.40669409	1.82458567	0.13949464	2.18372559	1.89598873	3.01777392	6.90266055	3.12315505	2.83459415	5.35422831	0.92391423	3.93864251	3.08116047	3.60830202	3.76208283	5.8603169	0.65283241	0.02454456	0.0196257	3.8381675	0.27795392	1.38545306	5.69927113	4.00351512	5.09241938	1.54914388	2.52210425	5.3812689
TCGA-P5-A5F4	23	0	1.10802787	5.799190328	1.442338631	4.431351155	2.297559525	3.002824314	0.821132255	0.563222279	2.003491852	7.815678743	3.201040161	2.443435346	4.500774913	3.145107373	6.274587363	1.996447796	2.901819167	3.366586022	-0.000170761	6.113978701	1.403809274	0.12018332	2.274157033	2.464331215	3.762984193	7.642652527	2.546514675	3.445433392	5.320199931	1.824953448	3.30059731	3.245115466	2.091919486	2.173358006	5.146149009	0.901668621	0.130599086	0.291565749	3.166686415	0.658134623	2.614512153	5.423790023	3.91637963	4.385273095	1.971828044	2.938190515	3.396335195
TCGA-DB-5281	1614	0	1.14662637	5.83186643	1.81323831	5.03275433	3.00347884	2.80659366	1.00560857	0.83964201	2.30591377	8.02235864	5.80260467	2.38754534	3.87630229	3.04619534	5.65266208	2.40336379	2.67607909	3.13035092	0.01004419	5.93491094	2.13520212	0.16682557	2.35733991	3.02931991	2.63216098	7.24575133	3.24247742	3.61557168	4.79244722	2.1876424	4.46242014	2.93481124	3.14317744	1.29459441	6.63321479	1.39141876	0.012802	0.10618176	4.15422972	0.56468917	2.32558764	3.37141089	4.31817134	5.12980849	2.05348649	3.14035128	3.50763021
TCGA-DB-5275	1458	0	1.39981503	5.95428019	2.1459785	4.81304563	2.91713536	3.21342873	1.23334896	0.91980605	2.58863009	7.78928164	4.79332976	2.51658578	2.78804255	3.63641548	4.37361948	1.68023002	2.6188762	3.49244718	0.01152174	5.88279438	1.71301925	0.18951075	2.75676609	3.43821188	3.08118869	6.67994694	3.42445217	3.54265122	3.15511917	2.10025221	4.96157906	3.19858949	3.32544091	3.9361003	5.22487574	1.01691997	0.01579086	0.14093162	2.87967627	0.49869574	1.74647851	4.19366323	4.14837637	4.97637819	4.30933667	3.06179666	4.27557382
TCGA-IK-8125	909	0	1.13432559	5.38905909	1.95658481	4.07649222	1.85539848	2.48460554	1.51335675	1.11595046	3.06853804	7.76258343	3.80012222	1.85957882	3.60771533	3.00935207	5.04324533	3.83181252	2.9800271	3.45652176	0.45964653	6.06103533	2.03219137	0.22384527	2.97924009	2.51312295	3.02207233	5.74134536	3.39019579	2.83149001	5.2208145	1.71282482	3.39335121	2.96436969	3.58640871	3.23173357	4.75032951	1.08851945	0.01412505	0.09332037	3.40715602	0.59014224	2.45770302	5.44661397	4.11438341	4.2102895	3.14496407	3.25042778	4.18216283
TCGA-HT-A615	396	0	1.6085682	6.4954758	2.9305751	3.6082598	2.6630158	2.9396036	1.101258	1.6493789	2.0363672	7.3687482	4.3546271	2.9432572	3.8791624	3.8473723	4.9782925	3.5730039	3.0264427	3.4477117	0.2658823	5.3692926	2.2410004	0.51855	3.1194218	3.6015017	3.8779006	6.8170705	3.6464124	3.3807822	5.7027584	1.4688915	3.2240686	3.8920364	3.4661765	3.3936689	5.0680455	1.389615	0.3932087	0.2993306	3.6022654	1.4147146	1.8382341	4.8583228	4.0571997	5.7855735	2.8519661	3.6473466	4.6682985
TCGA-FG-8181	106	0	2.17482883	5.68331402	1.50077708	3.84757925	0.94768994	2.80542852	0.52300379	0.70638836	1.74692236	9.04237676	3.13012198	0.7291166	4.21875273	1.78768838	5.74117839	3.37301479	3.80990937	3.31672013	0.05184235	5.9118605	0.9445603	0.19082257	2.31425809	2.32251943	0.48909532	3.53349721	2.19374055	4.81984336	4.5332131	1.51778196	4.93091834	3.26515832	2.01368224	0.86246233	4.39237077	0.61010104	0.04484251	0.06436301	3.43344863	0.30923111	1.64070948	2.46840318	3.02494162	5.15238772	2.17118201	2.18797707	2.56402101
TCGA-HT-8114	118	0	2.022427089	5.841391658	2.919780338	4.552128413	2.289746539	2.685670633	1.108163301	1.670001717	2.687422562	6.450934088	5.035919354	2.038049681	3.635124629	3.584865161	4.382826659	1.775560842	3.00702828	3.042824991	0.007701807	5.279031454	1.902066509	0.558781987	3.122659096	3.917866118	2.511892776	6.584503577	3.385932694	3.133913428	4.951672517	2.336137878	5.519846001	4.278768454	2.642298933	2.850103912	6.0355132	1.246552201	0.208396088	0.245913572	3.414999807	1.295755446	1.855434608	3.93405925	3.50748844	4.33595234	4.652570054	3.072537711	3.334191411
TCGA-DB-A64O	573	0	1.352181387	5.805156458	2.07923943	3.486114815	2.697388579	2.037555637	0.409499474	2.406457315	2.307896299	6.720510697	5.224137483	2.779579659	4.268177557	4.07413738	4.05345901	2.819109345	3.190838935	2.473384535	0.123557107	5.561207485	0.867400614	0.440850869	2.784648223	2.843069439	2.345467773	5.33610267	2.20760579	2.614409903	5.11830479	1.895874704	4.751272756	3.609647939	3.099490195	4.197523203	2.350010088	0.878358031	-0.007908796	0.810539516	3.62529603	0.981523973	2.508370939	5.126056683	3.272019044	4.681488273	2.879878941	1.617780957	3.268716142
TCGA-DU-5849	443	0	0.9035966	6.4122924	1.88936	4.3638723	2.5012698	2.9582923	1.1458029	0.8167514	1.9784201	8.2310231	4.110163	2.2972876	3.8776874	2.7745066	5.1932562	3.2043701	3.1147685	3.2178938	0.5782694	6.560925	1.4852684	0.2873105	2.3653493	2.7044607	4.2896004	6.2852594	3.0892056	3.8164598	4.5116941	1.6863985	2.8680366	3.3842579	3.008937	1.9227157	4.3517702	1.02046	0.1254926	0.704037	3.3958535	0.5816675	1.9104087	4.1695722	4.0144257	4.7355504	2.2637674	2.8964567	3.9330378
TCGA-DH-5144	244	0	0.70519003	5.67798864	2.34965237	4.46881029	2.67634942	2.91253759	1.94257074	0.66866118	2.74755513	8.04769603	3.03238462	2.50440115	4.14177872	3.21738622	4.16842726	3.98704555	2.44431221	3.53997106	0.50591745	5.8598909	2.09687425	0.15560311	2.65672043	2.18361338	3.27208661	6.04431125	3.63832805	3.29706189	5.98783835	1.40999696	1.87072805	2.37603192	3.13267302	1.81419281	6.01169991	1.31440338	0.11485303	0.09393039	3.43696278	0.46964079	2.3627591	5.09520784	4.43565248	5.46427605	2.65667519	4.17538861	5.05449963
TCGA-FG-8189	361	0	1.06746226	5.585969528	1.615092659	4.054216068	1.78400817	3.155424601	0.911765097	1.087863478	2.097532639	8.88735706	2.620295843	0.516586907	4.339156763	1.424616386	6.332703923	3.470514544	4.275775748	3.851739533	0.047333524	6.205364664	0.931735685	0.256431049	2.14123701	1.215729281	1.437245266	2.26718724	2.543906162	4.662939418	5.003788819	2.044699713	4.504621185	2.787478278	2.235767095	1.275179641	4.225362677	0.570431384	-0.007908796	0.408345389	3.947569254	0.237407378	1.487467221	2.46586433	3.40024698	5.521379156	1.589491933	1.963814782	2.740863456
TCGA-DU-6392	6423	0	1.421227596	5.948131033	2.264827046	4.702542523	3.263535313	3.410836508	0.720494775	1.010896321	2.283932651	8.018952688	4.140898063	2.090579073	3.887756509	3.053492364	5.137151798	2.06504334	2.79304173	2.482091502	-0.000170761	5.324313776	1.257337251	0.239423027	2.677999698	3.733891283	3.578946274	5.571553985	2.583494184	2.748106868	4.207723662	2.00141394	2.330049219	3.288234079	3.928227442	6.16433252	5.144245931	1.64210946	0.138408916	0.146003441	4.194952694	0.744114508	1.743506113	3.311218306	4.988518391	3.864866357	1.577973954	3.185609467	4.252352938
TCGA-S9-A7R7	2549	0	1.98195332	7.17263757	2.86769843	4.4668659	4.13313035	2.82623038	0.980607	2.37845488	2.59610533	7.47988159	6.51791747	1.52661681	2.25444203	3.77940078	4.01504969	1.95452412	3.98197617	3.33087531	0.01954514	5.19469948	1.61416066	0.493632	3.90870076	4.23040852	0.59634113	6.24559535	3.61541529	3.0030417	4.67095132	2.07341721	3.67390126	4.37402062	3.40419777	5.02602782	4.61411574	2.14302538	0.11026003	0.43602127	3.61568891	1.66415271	1.94228446	3.28355469	3.76624135	5.61669126	3.04464686	2.58390113	2.84310201
TCGA-HT-8564	478	0	1.89848796	6.115704	2.7236469	3.80915337	1.89547781	2.58289374	1.11177554	2.20433906	2.83618414	7.28488986	4.85317243	1.7569213	4.02107417	3.73183222	5.42731048	4.00824401	3.17351514	3.50679588	0.04037061	5.52984086	1.23917994	0.41014439	3.94319449	2.90967589	3.65388359	2.4912648	2.29448166	3.68110524	4.2651289	2.22522619	3.82353794	3.78136623	3.21730747	3.89035197	5.0367826	1.45053398	0.23095473	2.4742182	2.7405536	0.95847141	2.37453309	4.08872116	3.67803503	4.20435296	2.20610022	2.47757904	4.14276471
TCGA-DU-6393	1585	1	0.3501073	6.14127145	2.49336731	4.74173158	3.64318817	3.45675781	1.76051033	0.50832263	1.95244427	7.29525631	3.11546668	2.56975474	4.87997317	2.89793933	4.82522323	4.01055033	2.45672069	4.17710381	0.96625104	6.1835146	1.95954562	0.15217045	3.05402291	2.16134852	4.37767877	7.19254215	3.33845628	3.26647904	4.79841108	1.80885297	4.12250199	2.67816012	3.2593805	2.52377022	4.98190032	1.38775191	0.01190046	0.11046807	3.9391353	0.18165068	2.11485238	3.12500284	5.11400241	4.45132113	1.63703897	3.91572271	4.6406813
TCGA-TQ-A7RP	914	0	2.03189499	6.76820181	1.32137297	4.14189509	2.85913458	2.37155202	0.2955121	1.0600292	3.21558842	8.35942276	5.52153165	1.72281131	3.8750294	3.13869327	3.87609757	2.96671647	3.8985932	2.42419525	0.04783265	6.5785572	0.33251382	0.7287899	2.85020599	3.63066827	0.86683167	4.36472764	3.29466617	3.33933017	4.55819015	1.76770398	4.26174789	3.6307521	2.01572662	3.08840892	2.91596754	0.76877767	0.08870804	0.20710531	3.05962564	1.14260593	2.70411719	5.52075386	3.3997724	4.57915296	3.40479596	2.10414836	3.81637363
TCGA-HT-7476	199	0	1.358692386	5.6860217	1.646449827	4.569485131	2.297999978	2.830353026	0.670030401	1.072100192	1.773994895	7.814290554	4.219478867	1.756806955	3.8294785	3.125411151	5.524908785	2.415635223	3.215847857	2.53109715	-0.000170761	5.682324308	1.221653513	0.168952656	2.611940522	2.881691593	3.114612223	5.883939611	2.450757659	2.656709695	5.361767805	1.714155933	3.868271394	3.440377076	3.048485782	1.242687935	5.211311838	0.87108788	0.100987058	0.127152009	3.451677489	1.033531878	2.915819113	4.769505194	3.248307927	4.641672049	2.035908471	2.417879123	3.214501743
TCGA-DU-5853	407	0	2.21646342	5.3983438	2.0423022	4.39132104	2.16522897	2.77618765	1.2378605	1.45113029	2.68541381	8.07010845	3.76555357	2.03839078	2.88261068	3.8137102	4.5573912	3.42675779	3.21956459	3.61793543	0.02743813	5.97657425	2.21794203	0.62679138	2.72741618	3.57368626	2.92607487	5.78576958	3.3127908	2.8610518	4.80410988	2.402818	4.18719071	4.051051	2.92892085	3.02649865	5.05459698	1.53336906	0.12969457	0.34838133	3.17377194	1.21542044	2.0635849	4.89756523	4.00534119	4.81768592	4.16668953	3.47968504	3.84453576
TCGA-DB-A64R	489	0	0.942845669	5.141460049	2.383007874	4.556045784	2.787685796	3.280682732	1.716473087	0.715836643	2.885878502	7.42955679	3.085921477	2.509812234	4.498579752	3.475921154	4.641393595	3.444459181	2.264573189	3.898942765	0.651210317	6.013868647	2.123278768	0.191022792	2.757490513	2.201581831	3.704826993	4.401106008	3.648751013	3.751676321	5.203855534	1.542628078	4.26417647	2.783358198	2.94271331	1.09067177	5.849664744	1.187339231	0.029956909	0.004904483	2.941666542	0.250343621	2.010494601	5.083045649	4.289154278	4.343248836	1.329682119	3.380013419	4.62319535
TCGA-HT-7604	3283	0	1.369971005	5.768365423	2.023750268	4.538159015	2.488270712	2.853159564	1.214040129	0.744087878	2.050549297	7.669860199	5.475991254	2.457550295	4.107607764	3.826358379	5.415377399	2.013261419	3.207465844	3.152498311	-0.000170761	5.200327838	2.032476979	0.141839926	2.904576797	2.888759223	3.504059502	6.884770121	3.641317398	2.934468611	4.726191897	2.193958047	4.323886007	3.989117384	2.6666313	3.409420579	6.578535621	1.501119214	0.018351542	0.264742838	3.706863588	0.473962238	2.258129489	4.521176674	4.184969908	4.914913242	2.404206856	3.584893891	4.793775396
TCGA-DB-A64Q	182	0	0.845402988	5.310674452	2.523589541	4.223858237	2.605345207	2.943843545	0.909208072	1.185907007	2.003393809	7.775327401	4.298342762	3.332148017	4.385446873	4.334189173	5.142719449	3.498487538	2.524972156	3.282649389	0.064644731	6.41865031	2.818522011	0.32779492	2.591592646	2.532120999	1.803963349	5.44873958	4.210061979	2.80136411	5.451630691	1.787300897	4.665039323	3.471596797	3.775333457	2.68946228	4.979243626	1.177803805	-0.007908796	0.034779278	4.645081859	0.59838522	2.832142353	5.835864763	3.988234491	5.073531775	3.699585188	3.816299086	5.515906712
TCGA-FG-A713	159	0	0.834678624	5.969792929	1.117365205	3.601887801	2.263626856	3.113522554	0.88226775	0.534438596	2.24684486	8.725374908	3.519196943	1.288077478	4.471001194	1.898195214	5.468944552	2.909182831	3.315751265	3.385793897	-0.000170761	6.580199837	1.081953669	0.214705085	2.449291611	1.876885494	1.837421342	4.118713745	2.479118536	4.629427331	4.504100615	1.566335096	3.723482243	2.974992109	2.15656303	1.150274967	4.512288937	0.591370918	0.020738311	0.004904483	3.261951099	0.323312186	1.72029983	3.970683501	3.703033784	4.941088662	2.4433718	1.888417997	2.779268846
TCGA-FG-6691	103	0	3.330903587	5.310630265	2.500464591	4.636615379	2.408926808	2.515655501	1.033637281	1.61631137	2.28502481	7.678617523	4.466586639	2.048133448	3.582475284	3.489055799	4.335651095	2.195217988	2.990541717	2.8742511	-0.000170761	5.486140739	1.92803055	0.45475902	3.249786679	4.176646786	2.616705309	4.806315161	3.378584119	3.157711296	4.445573775	2.362158123	5.348892586	5.062626434	3.269663441	2.643578148	6.60702409	1.52598417	0.045381325	0.088575459	3.461619038	1.714930134	2.521309753	4.290956097	3.79464289	4.6961767	4.222941789	3.549792584	3.48323498
TCGA-HT-7620	434	0	1.55463763	5.80065869	1.63354125	3.88083683	2.21213909	2.49914777	1.34446399	0.91721288	1.92131889	8.48413301	3.54522099	2.19716893	3.77716076	3.19468118	4.63186507	3.26153381	3.25025831	3.47046223	0.03507977	6.81746575	1.67674905	0.29336194	3.19634435	2.73788736	3.09739446	4.27368794	3.3351582	3.42914533	4.61246375	1.58469302	3.77857758	2.98193511	2.85883557	2.33239288	3.96975007	1.39434083	0.02786001	0.08496469	2.8028622	0.73792215	1.97764962	4.92303769	3.8681058	4.16970328	2.97728203	3.16714329	3.78075733
TCGA-HT-7471	4	0	1.08779022	6.27069286	3.3138296	4.69508747	2.8610471	2.73103726	1.47675273	1.25073441	3.13628038	7.68864377	4.09096131	2.67367975	4.06007759	4.53976609	3.82232863	3.7539541	2.62849712	3.21586254	0.85206416	6.01721984	1.75114909	0.60713516	3.2635798	3.05885974	4.3023957	6.37713509	3.45536795	3.18425719	5.30945025	1.29944076	3.5662066	3.55986872	3.47777695	2.99092694	5.40459834	1.3679584	0.21136317	0.07728835	3.31446837	1.29359448	2.52265749	4.88735151	5.14227507	4.3413553	2.53721654	2.81333198	5.11788992
TCGA-FG-5964	378	0	1.3899891	6.3374657	1.5767428	4.6302364	2.2477797	3.2403432	1.5651066	0.8867431	2.3047258	7.1793738	4.3359656	1.6899901	3.9427098	2.9297953	4.2123762	2.8576957	2.2029228	3.0684289	0.8314792	7.0893712	1.2047694	0.3253914	2.6684234	3.4284104	3.7276435	5.7972862	2.6590061	3.3980488	4.8948048	1.0910388	3.5074582	3.8751412	2.8584977	2.6142233	4.8194578	0.8911307	0.19581	0.111455	2.6159096	1.2499691	2.1492344	4.7356975	4.3222234	3.7367721	1.7010642	3.1551058	4.1413515
TCGA-DB-5270	2977	0	1.831793939	6.191341683	1.998385198	4.306168866	2.306898869	2.530096749	0.893777836	0.758189427	2.139315116	8.67919708	4.399779478	1.597036512	3.714573602	3.130459697	5.198926565	2.556228258	3.386490234	3.040360088	-0.000170761	6.463373642	1.171666324	0.342026068	2.041201545	3.027021012	2.154464177	5.830119257	2.540896482	3.919624378	4.743563179	2.058733468	3.413474515	3.842687469	2.815298816	2.309816767	4.687583329	0.823330337	0.153273207	0.129980533	3.41674168	0.545917756	1.851872813	3.783632637	3.648968583	5.787137319	2.947471559	2.46313731	3.303777606
TCGA-CS-4944	323	0	0.88433032	6.23701622	1.87186927	3.07738005	2.74771328	2.03117056	0.32584234	0.54192024	3.24733855	7.2285059	4.53409984	2.20619839	3.53007119	3.75052678	4.55290905	2.09929649	2.33680272	1.96375009	0.03972589	5.84798179	1.09594739	0.79400766	2.16719221	2.82646738	1.98884556	6.22280188	0.87878746	3.00976996	4.78137112	0.8120879	3.11189886	4.4956835	2.22422771	2.38588196	3.79499926	0.51999405	0.04594291	0.14805204	2.11827772	0.3777279	1.46056958	4.21671353	2.53115777	4.28158867	3.63781578	2.44592628	3.53278181
TCGA-CS-4941	234	1	1.7213817	7.4005062	3.8801169	3.9540093	2.9752015	2.7733672	0.9050035	2.3408552	2.4078471	7.4275625	5.3744372	2.3997106	4.2808045	4.1854754	3.9385094	3.116253	3.2440718	2.5053393	0.393671	5.4607692	0.7065617	2.0960853	3.3057244	3.6897024	1.5270765	5.3902721	2.9131947	3.4555825	4.9972482	2.6026235	3.4559817	4.0691688	4.1136526	6.1852404	3.8551741	1.0843045	0.5158175	0.9935196	4.0805006	1.3589	3.9891615	4.0455981	4.1818839	5.3222308	2.311198	1.9348459	3.032305
TCGA-E1-A7YV	987	1	0.628800756	4.902252754	1.54871109	4.3086568	2.526986745	2.333729396	2.124892224	1.026340637	3.065202284	5.903422407	2.810029804	3.290150085	3.681342201	4.394955578	3.750487256	2.078557181	2.218304345	3.769500787	-0.000170761	4.23465518	2.446193042	0.279121714	3.470706894	2.472716694	2.377273946	4.710863101	3.746944614	2.075799383	5.309069843	2.655792751	4.674266655	2.649651605	3.576756122	6.832608631	4.721332096	1.503877203	0.089839527	0.078678009	3.898120822	0.468734017	2.734278119	4.858756824	5.326026893	4.876576272	3.063911729	2.565692589	3.282910412
TCGA-FG-A4MT	744	0	1.8059994255	5.3550710185	1.5799692575	3.489781482	2.3704457515	3.3488067445	0.4870993305	0.764692672	1.659655691	5.8770927555	3.078243627	1.5005333275	4.074182926	2.89006199	5.006342831	1.967511289	2.565544103	2.943829147	-0.000170761	5.054574932	1.672989128	0.157995647	2.5715967765	2.6749017015	3.345026342	6.315171997	2.0306363895	3.0967102535	5.472693187	1.8873963285	4.448856357	2.9472076845	2.721189952	2.1216911855	5.8805733195	0.869131337	0.008581921	0.027206904	2.8067519055	0.829836906	2.1136589735	4.8179976155	4.3359212485	4.069456719	2.118729949	2.9723287645	3.7818520695
TCGA-DU-A7TA	2369	0	2.79183753	6.6364438	2.13229225	4.80888277	3.12047558	2.98661412	1.22954447	1.08124451	2.50517914	6.52181973	3.25630151	3.27147874	3.70225582	3.98538372	4.37879852	1.9455513	2.36069695	2.77844056	0.04582686	5.00005828	1.64000792	0.63987968	2.82412544	4.1328655	4.35049953	6.88516018	3.49621678	4.15397421	1.00640099	1.77474096	4.43199381	3.32016651	2.08108144	2.75859153	5.91203816	1.23388058	0.14492564	0.53668753	2.92080521	1.00223454	2.29419837	4.49476148	4.36214862	4.33170545	1.53008473	3.27106393	4.59344834
TCGA-HT-7610	1706	0	1.709490904	5.353684798	1.707310179	4.568262703	1.740125864	2.518094329	1.430727316	0.517545085	2.036084465	8.399353736	2.568418053	1.286922389	3.870271206	2.826551061	5.143113668	3.458736318	3.531254192	3.700960965	0.018900058	5.586839999	1.684822354	0.163091978	2.576113101	1.968185163	2.326412098	3.04337125	3.081927229	3.629637995	4.906099284	2.370607956	4.379823694	2.888296637	2.793584389	1.144083226	5.707416284	1.064919443	-0.007908796	0.048456363	3.692093439	0.516810965	1.669083159	3.851530428	3.879215149	4.93831018	3.625170892	2.7573231	3.340073139
TCGA-DU-A5TY	371	0	1.4598393	5.9827301	2.2617884	4.3099257	3.3376293	2.389471	1.4724541	2.8566498	2.9725694	8.0577105	5.6051382	3.1664432	3.7231574	4.0341627	2.9082717	2.9207673	2.739391	2.2810868	0.6971939	4.6705302	0.9911481	0.8316232	3.3874045	4.3792364	3.1518575	4.559023	4.0440914	3.1856186	4.0765408	2.0017383	3.0228783	3.7688539	3.646857	6.6873584	3.7392341	1.5259504	0.3071935	1.0661038	3.6028162	2.5819831	4.154508	4.4551037	3.7107464	4.7534165	2.8880955	2.0970529	3.7791152
TCGA-S9-A6WI	2149	0	1.624624588	5.9561847	1.205284792	4.043292062	1.833683747	2.91567142	0.749873108	0.355993009	1.601604838	8.534839067	2.795200812	1.355504799	4.270669782	1.858952159	6.051447876	2.853915589	3.491497701	3.274438228	0.06990432	6.837351789	0.843932188	0.153584617	1.993996221	2.005977972	1.968607876	4.618706645	2.338308747	4.45106229	5.233993899	1.505187	4.269999076	2.90595309	1.897746084	1.491957502	3.963101419	0.570662845	-0.007908796	0.0372102	3.37520142	0.249967263	1.535882979	3.622737952	3.112755262	5.170620286	1.54782631	1.850205698	2.854012066
TCGA-DU-6404	4068	1	0.838042266666667	6.14563376	1.36712956666667	4.92004256	2.72363511	3.3637516	1.47991774333333	2.19598010666667	3.16481558666667	9.06772522666667	3.82701621666667	1.7036057	4.01350998333333	4.16804875	5.62356145333333	3.50445493666667	1.66271202	2.7616425	0.328771463333333	4.55096165666667	1.52889212666667	0.204003816666667	3.5096895	3.08594558	4.07928267333333	3.86889576	2.79200145	2.19005898333333	3.79132336666667	1.59235188333333	3.40593581	2.04579828333333	3.17082198333333	2.544586	4.89804062	1.54144946666667	0.12185904	1.72677316666667	3.00063208333333	0.64130507	5.59128507	6.09750589	4.38797408666667	6.26984260333333	1.40351476	3.32987289	3.57434618666667
TCGA-TM-A84F	1544	0	1.9993093	5.9610446	2.2862194	4.3561916	3.6863317	2.6714144	0.5551983	1.9111668	2.5236809	6.509373	5.5654716	2.438689	4.0665266	3.5998269	4.6125539	2.5912036	2.7890798	2.8666219	0.306694	6.0403307	1.4038931	0.9948219	3.0909727	3.9194752	4.3774663	8.2498849	2.5641568	3.1333304	4.4436496	1.4455023	3.8034692	4.5898733	2.9121953	3.873328	3.7125333	0.9216602	0.6111727	0.7197792	2.5819091	1.9063445	2.2578843	4.0159394	3.5192494	4.0613794	3.6621292	2.3835521	3.4012516
TCGA-P5-A731	6	0	1.22271393	5.75300914	1.8481323	4.24104328	2.7576515	2.58180964	0.90912958	0.78730255	2.61743435	8.19558904	5.08763586	2.61789828	3.81152515	3.22547232	5.66573485	2.63541129	3.26249418	2.8024723	0.2162742	5.7505266	1.22080429	0.26457952	2.68874938	2.86915939	2.54184725	5.73534793	2.84240436	3.294733	5.07437346	1.34483348	3.54763848	3.62677374	2.68219271	4.65357699	3.84865937	0.86191297	0.02213819	0.04555499	3.08126492	0.78864287	2.42545379	3.69417799	3.48948799	5.11317014	2.24065817	2.21174075	3.50770983
TCGA-E1-5304	1251	1	0.645019611	4.71986155	1.512381164	4.325053626	3.15789372	2.983683504	2.337269204	1.109401504	2.188635541	7.703485666	3.259292567	3.404651137	2.395911666	5.392975987	3.998544784	2.316094531	1.609787251	3.265947381	-0.000170761	3.474196461	2.778098383	0.162852665	3.476261747	1.78210966	4.872164874	6.000736711	3.759561978	3.153647554	3.063454853	2.166549605	3.192833081	1.515437828	3.218044294	1.580393025	3.118611328	1.444444292	-0.007908796	0.031014168	3.289538495	0.128414399	1.196028361	4.495645872	6.367926001	4.431236248	1.275933554	3.526983693	3.689734864
TCGA-E1-A7YQ	1578	1	2.78289813	7.72974608	3.48601565	4.21462763	2.87623632	3.37265277	0.99647273	2.74135975	2.70905141	6.81137454	5.24028381	2.90397455	3.81245088	3.92520912	3.44500072	2.61771812	2.72089608	2.41441475	0.70007343	4.10102906	0.90524485	1.61362224	4.42999265	4.29959605	1.73707723	3.88231834	3.23060877	4.00259626	3.32504016	1.84144314	4.25884194	4.35318747	3.51678058	4.04254383	4.23897505	1.29267927	0.07953475	2.4505568	3.7210704	2.14161849	2.73393134	2.29974728	4.70932707	5.52471507	2.73023652	1.95376261	4.1435584
TCGA-S9-A89Z	152	0	1.993330892	6.48473688	2.418072885	4.699922689	3.93803706	3.280286483	1.666453822	1.807139883	2.286509143	7.395137514	5.519826334	2.764069302	2.611728383	4.016220836	2.734445162	1.704917318	2.143908327	2.809672073	-0.000170761	5.226953349	1.771763936	0.481644086	3.081744706	4.019748016	1.488170292	7.934444657	3.700677246	2.813619941	4.760335621	1.309911909	3.378866403	3.663906181	2.945183601	1.342701703	5.753270197	1.632309872	0.174908035	0.153647661	3.562200546	1.571722412	1.66340385	2.479095264	4.309374675	4.652853213	1.831236041	2.632279948	3.985794248
TCGA-DU-6403	354	1	1.3832681	5.522205	2.27715394	3.81583666	2.85581732	2.68227933	2.22191836	1.65150898	2.40509728	6.94152023	3.76986873	1.59069322	3.3546344	3.48650471	3.24322382	3.35339693	2.82295952	2.96200868	0.87793788	5.82248113	1.32256343	0.62543521	3.06200756	3.09248054	4.02568119	4.95887697	3.66506577	3.01860651	4.16987645	1.8920617	4.17481339	3.70275783	3.54367552	2.74419359	5.17047009	1.41445786	0.01920184	0.12507064	2.97748044	1.51460475	3.93154654	4.21991275	5.26693641	5.15656304	2.31693995	2.15161649	3.26231441
TCGA-FG-6688	221	0	1.86446347	6.89832219	2.28485951	3.96138149	3.16959769	2.45585603	0.66852488	2.23745813	2.59135136	8.48668845	5.57911636	2.32275573	3.87115031	4.2284187	3.21632534	2.80359684	3.01952548	1.97755779	0.10019694	6.2775362	0.5122957	0.84536126	3.13961663	3.74619592	1.3527738	6.9082878	3.12717227	3.20998215	3.62164781	1.76739391	4.9778342	4.32143089	3.48002577	4.7349442	3.97909005	1.00805367	0.01782166	0.16324939	3.07446017	1.17000465	3.35182388	4.01942561	3.72635463	4.50397346	2.15679006	2.17382743	3.4635496
TCGA-DU-A7TC	715	0	1.12052781	5.76246887	1.50095333	4.51990179	3.00083844	3.45191798	0.48352621	0.52170919	1.8282688	7.41720777	2.8486621	2.05166848	4.55510647	3.04409816	5.55307026	2.32716935	2.2893724	2.76829561	0.06942256	6.10855499	1.20295798	0.32290408	2.00591343	2.30624406	3.29172697	7.27727759	1.76010807	3.8076942	5.33537465	1.86267995	3.71366088	3.26084273	2.35906728	2.24198693	3.87227069	0.58195431	0.02050467	0.05603181	2.90816501	0.43848044	1.90853125	5.163633	3.64078141	4.1878274	1.34683265	2.56407647	3.83708159
TCGA-DB-A75M	313	0	1.54890692	6.375794051	1.38589988	4.124540788	3.11787576	3.242627098	0.859895196	0.788817071	2.405487171	7.589632626	5.150114328	1.866445395	4.362369175	3.406647299	4.579914025	1.115609089	2.257717231	3.372583716	-0.000170761	6.201987374	1.065977165	0.751193968	2.422543482	3.427377811	3.224462925	7.934660803	2.483967672	3.766590365	4.358398308	1.819906642	4.031612609	4.210450424	2.19335901	1.720069163	5.697357321	0.729655658	-0.007908796	0.121809329	2.300153169	1.085087698	1.465719189	3.700756123	3.810199358	4.30440866	4.291533876	2.322393153	3.127400427
TCGA-DU-6410	242	0	0.3088492	5.41501461	1.23798339	4.58382456	2.42021705	3.56768248	1.20445446	0.44266334	0.87717077	7.77064275	1.65689178	1.70280657	3.3673356	2.52426079	5.15824161	4.52460826	2.68345287	3.51126237	0.60421219	5.66699809	2.52360534	0.11715331	2.24514236	1.36671543	5.78460079	6.16830328	3.5159997	2.71401177	4.0159769	1.65661845	2.67717606	1.3008978	2.99175001	2.11313026	6.34174607	1.89940653	0.04299472	0.01649234	3.46472365	0.12239929	1.82713968	3.58856854	5.13025871	5.71522432	0.49485037	4.22384459	4.78347491
TCGA-TM-A84S	139	0	1.1102916	6.0913688	1.8528134	3.981532	2.8546055	2.6638482	1.0178162	1.1558584	2.5954909	8.1172365	5.0158662	2.3297522	4.2212432	3.598132	4.8903255	3.1659975	2.5002359	3.3400399	0.3070455	6.9065196	1.8892394	0.6333469	2.9006501	2.7156903	3.6326017	6.4360386	2.8666704	3.4274908	3.9949512	1.1877312	4.0792017	3.4753817	3.0597824	3.4825739	4.9279459	0.9635879	0.1813886	0.0916916	2.8910467	0.7597949	1.5847725	5.608155	3.6382748	4.4663132	3.2979019	2.9175048	4.3233392
TCGA-E1-A7YU	23	1	1.15453644	5.307572531	1.621385894	4.323695385	2.983678091	3.311101311	1.077409697	0.728472121	2.36587419	6.725942232	5.235295319	1.789275407	3.261494594	2.931543948	5.368973458	1.63234442	1.982104491	3.556544529	0.016258195	6.421887508	1.495376503	0.201388334	2.802627525	2.787405274	2.239223969	6.647527527	2.774499824	3.690141902	3.959457651	2.082049975	4.169788179	4.276237237	2.415933662	5.1041615	4.515274542	0.798465615	-0.007908796	0.034993759	2.479848591	0.901896183	1.805565678	5.284771881	3.535799646	4.002003174	3.940757311	2.637142079	4.273667979
TCGA-DU-8167	98	0	2.231787779	5.8247485	2.076955109	4.516757536	2.692042007	2.817450441	1.022672644	1.129372344	2.626324381	7.481836786	4.927036562	2.940332703	3.035727973	3.566057606	4.111954842	2.692141709	2.829641254	3.006878381	-0.000170761	5.93906148	1.745957299	0.373018357	2.656047022	4.110673468	4.234564202	8.822393539	3.251512005	2.86106756	5.125014748	1.708948251	3.198884738	3.399667619	2.355803368	3.513941422	5.103496514	1.285997258	0.052810571	0.152872922	2.964173179	1.420845667	2.396118529	4.561532187	3.914474068	4.306733821	3.108914938	3.367904246	3.445021168
TCGA-HT-7879	98	0	1.699002059	4.933146769	2.164804343	4.499068444	3.021809374	3.392897365	1.197964296	1.054633286	2.150104458	6.708056096	3.524053472	2.109957814	4.199519592	2.891289652	3.214126306	2.026534529	2.62072166	3.660184842	-0.000170761	5.898621908	1.458808004	0.163812049	3.082329197	3.459696949	3.534891583	6.662706193	3.513831176	3.644991661	4.541211545	1.939501688	4.128405936	3.807702472	2.517688361	2.889985568	6.273134846	1.119583477	-0.007908796	1.338030463	2.838243314	1.427565182	2.274137239	5.22035567	4.240902126	3.57244475	4.380583974	2.979574428	3.956987717
TCGA-FG-7636	124	0	1.365642248	5.431983725	1.303562217	4.587771256	2.302332582	2.923988149	1.181075418	0.780699834	2.491370968	6.882060751	4.133200476	1.948770644	4.182992838	3.279148548	4.639571965	1.357200122	2.579001945	2.841375377	-0.000170761	5.96044457	2.829983306	0.381256022	2.203042955	3.192503494	2.430391828	4.887304074	2.224758011	3.26145254	4.784198432	2.088857325	4.186225266	3.537540841	2.48347057	3.183515066	5.618872944	0.835664598	-0.007908796	0.073195533	2.642021564	0.355275299	1.42213802	5.167611615	3.60800382	3.585721163	3.870418159	3.392891383	3.754951377
TCGA-DU-A6S8	182	0	0.677339	6.0345796	1.052953	3.573127	3.0728225	3.6160393	0.8382581	0.8488599	1.8257812	6.744456	2.6294946	3.2998966	4.3905971	3.2055252	4.9852091	3.4808695	2.5005488	2.8934618	0.8183866	5.8508564	1.9996989	0.1820477	2.6036104	2.0684549	4.7245026	7.4859964	3.6117197	2.9840986	6.1009529	1.1927105	1.1510518	1.7105784	2.1248028	2.3767474	6.1443141	1.2323678	0.1569004	0.1098573	3.7910279	0.3793165	2.0787047	5.0135797	4.9642122	4.6495585	1.3041134	4.0121497	4.5594567
TCGA-DU-5874	461	0	0.44282786	5.78480866	1.84493105	4.51960981	3.07540495	3.47542465	1.54853706	0.49448363	2.25969653	7.80785405	2.51515639	2.06635516	4.05203096	2.96805972	4.53631072	4.36375503	2.59604344	3.71265972	0.8967541	5.95478188	2.22556343	0.18664464	2.70514429	2.2062474	4.31196776	8.78005128	3.68800257	2.7597403	5.62043253	1.40489437	1.48216224	2.04341947	3.50556347	1.80616945	4.52583207	1.49490036	0.0601207	0.11641713	3.40397272	0.57856143	2.60193663	4.50108526	5.22180277	5.18102061	1.44543591	4.07847665	4.43808515
TCGA-HT-8018	654	0	2.093444317	5.901422659	2.685636392	4.431904388	2.686128378	2.711316224	0.894039457	1.483907893	2.335514916	8.240071709	4.671925555	1.213959947	3.884499172	2.684500395	5.356328538	3.129054016	3.955849321	3.09180945	0.035387585	5.675911715	1.280186216	0.508166132	3.147245627	3.972949742	1.244108546	5.786719874	2.885135163	3.751452571	4.974889857	1.869066949	4.403789496	4.186317489	2.950398187	2.444594433	4.563136556	1.155819027	-0.007908796	0.214437605	3.174181474	1.455400222	2.681831842	3.064630575	3.3290257	4.958922131	2.542248004	2.347894197	2.789163783
TCGA-DU-7012	199	1	2.4844605	6.7012645	3.2023111	3.4890549	3.0696472	1.8385276	1.0162713	3.4780576	2.5219754	6.8601234	5.3336936	2.7226935	3.4003269	4.5791068	2.8679025	3.742561	3.45208	2.4895187	0.2538568	4.3328754	1.128789	2.0460178	4.1551899	4.5672962	1.4256687	3.2719432	2.680708	3.1373296	3.7043712	1.9117806	2.6994593	4.3429033	4.1318376	0.9558068	3.1680244	1.693173	0.9795371	0.8860449	3.2979081	1.8161389	3.4470676	2.3326426	4.0640161	5.8895876	3.3002059	1.9198352	3.3807153
TCGA-FG-A6J1	124	0	1.35114375	5.36152695	1.39283029	4.17086741	3.33129963	4.31195607	0.81346494	0.47601231	1.72473717	7.08734268	3.86473232	1.89831111	4.62086461	3.5015316	4.78641408	2.18854327	1.31078682	2.66308172	0.84286071	6.82706884	1.05875055	0.33296137	2.34033136	3.39261413	2.61771271	6.02619349	2.12833361	2.77298252	5.20542626	0.65002053	3.21323575	2.88977585	1.97571074	4.65765249	4.39561374	0.53369451	0.06256982	0.08424252	1.73086849	0.69718223	2.0544289	6.0404612	3.3223731	3.57628604	1.68341996	1.55293923	3.90597045
TCGA-S9-A7IS	241	1	0.94708659	5.26255196	1.81449824	4.96653762	3.18859571	3.76908828	1.08827785	0.52064851	2.14143559	8.9574137	3.0270465	1.42890331	3.29097816	4.43385006	3.03409127	2.07991585	1.93796019	3.20279644	0.73571606	5.21982519	2.34590259	0.31537433	2.48871198	3.27019079	2.90779571	3.65224832	3.74572447	1.70493838	4.79228278	1.65531458	2.26605407	2.74718155	3.84478413	1.57323165	4.54549759	1.60928008	0.06754536	0.13934187	3.50637657	0.66190064	2.72043742	4.14440076	5.8794505	6.06421763	1.23174116	3.1838666	3.8510793
TCGA-DH-5143	438	0	1.881744693	6.198527293	2.14423939	3.957166528	2.1809232	2.381009951	0.982104692	1.032821143	2.785256263	8.247636364	4.290609083	2.228947432	3.719008831	3.648402903	4.599342885	1.481884919	2.935653723	2.559541698	-0.000170761	5.885913466	1.37979882	0.479069921	2.024325634	3.104948011	2.913572492	6.468661743	2.088826936	3.235730737	4.918937541	1.957846636	4.0046274	4.087330048	2.833429901	3.219129661	5.995540479	0.935767486	0.018469747	0.133278968	3.166171364	0.813039826	1.370458977	4.583392396	3.674769555	5.080045264	4.298062538	2.851646237	3.768598279
TCGA-P5-A733	7	0	0.796204654	5.822665245	1.839877089	4.768823245	2.108813669	2.137507638	0.628325358	0.662317267	3.031286085	8.554238526	4.345016644	2.33812655	4.15162672	3.476689161	5.812425636	1.699627098	2.613201077	2.209219049	-0.000170761	6.868071526	1.298682454	0.118226551	2.360170537	2.227803267	1.679231323	6.821532509	2.263808061	2.299626655	5.942508087	2.498712516	4.095158215	2.316322303	2.034350345	2.997848585	4.802361219	0.70797135	0.049783992	0.069909476	3.788062741	0.478509082	2.476657759	5.96687434	2.976449767	4.659197521	2.527241918	2.966032381	3.846862075
TCGA-CS-6290	546	0	2.52506859	5.95995628	2.76291009	4.2958728	2.66560395	2.48229515	0.61498005	1.82364472	2.71414739	7.50788978	4.91930965	2.452052	3.48573272	3.63256395	4.25772454	1.3626019	3.0632181	2.5923807	0.02715301	6.09074421	1.16905012	1.85540811	2.9250646	4.19363216	2.38705162	7.01349127	2.63181176	2.63909489	4.38223167	1.99492964	3.84289061	4.61581131	2.76463371	3.19634341	5.50523529	1.11905399	0.07454316	0.12776757	2.76687125	1.93252703	1.55032577	4.2465473	3.60130183	4.1483734	4.04572767	2.63455188	3.48111517
TCGA-DB-A75L	196	0	1.528980851	4.565809801	1.242277868	4.681768264	3.051396509	3.252118439	0.787228246	0.902959265	1.401842413	7.406426817	4.434349257	2.372279183	4.08534181	3.465368239	5.283087773	1.694238236	2.550164979	3.541016351	0.013941345	5.567865923	1.752813258	0.144733577	2.896144673	3.501630411	3.84523294	6.986661841	3.467083147	2.959965088	5.317166461	2.064092943	4.51540799	3.014825415	2.809233825	2.501054015	5.382753911	0.357058714	-0.007908796	0.030765357	3.662313501	1.158912818	2.91341198	5.160478112	4.517445897	4.28901314	2.102777577	2.703040556	3.910722607
TCGA-R8-A6ML	2860	0	0.1769417	5.5941482	1.9856354	4.2592313	2.8903195	2.967547	1.6694459	0.6989202	3.3887013	7.3240231	4.2291299	2.3360354	4.3397543	3.3929975	4.5058755	3.2381347	2.8003219	3.6732608	0.1933374	5.9989394	1.887513	0.3726806	2.6995253	1.5268193	2.2802679	5.5980021	3.3889738	3.4232175	5.0931265	1.2180964	4.6760413	2.8480837	2.9739682	4.4241921	5.8877217	0.9736471	0.0188839	0.1236899	2.7543956	0.217365	2.7555498	5.2349984	3.7716569	4.3103691	3.4164845	2.9817485	4.9310033
TCGA-FG-5962	787	0	1.432539119	6.029026957	2.351618458	4.139723326	1.838463202	2.727166046	0.938753969	0.456815058	2.413161922	8.692680114	4.076866545	2.222908412	4.052412653	3.009691062	4.998108126	3.947820413	3.549237773	3.120900947	0.197757935	6.850045123	1.224569295	0.503236597	2.461514912	1.876078401	2.881319478	4.709865599	2.617879969	3.63131612	4.915543293	1.675403204	4.257400199	3.149020253	2.916951297	2.968995532	4.826947743	1.018797027	-0.007908796	0.112430479	3.665151645	0.357189264	1.710954566	4.433061457	4.357261856	4.855576072	3.241662713	2.982558666	4.010089962
TCGA-DU-7304	709	1	1.413903088	5.4430898105	1.1704104855	3.1224975055	2.583381032	3.361274352	0.7547079905	0.644301424	2.158992212	6.67613556	3.498727001	2.090479263	3.4338977085	2.476769802	4.917869496	1.585150665	1.5230743035	2.809768126	-0.000170761	5.839340109	1.0651174095	0.2215402685	2.490203814	2.847505419	2.569854124	8.094483378	2.2389671045	2.305358281	3.9145274355	1.6537700475	2.714756483	2.194705968	2.022872009	1.5175346385	2.8108539215	0.9085254235	0.0044214415	0.109643794	2.9269634575	0.5744758555	1.9115671005	4.2596580555	3.222035384	4.1759597485	1.9309063025	1.7908316245	1.773759563
TCGA-DU-A5TT	151	0	2.0493449	5.6411881	2.2585422	3.8481049	2.8427484	2.8583205	0.6433423	2.1456321	1.721911	6.9081587	5.3827281	2.510979	4.090575	3.7803182	4.658644	3.2479284	2.8348357	2.1655684	0.4266977	5.4553152	0.738309	1.1071065	2.6578209	3.3190867	2.8242478	6.6058275	3.0382259	4.0256914	2.7444103	1.5203988	4.9363952	2.8991125	3.0752842	5.764927	2.7641575	1.5534558	0.0236376	0.5307522	2.8933537	1.4194538	3.288724	4.0740155	3.8626107	4.8774634	1.999748	2.371144	3.6783023
TCGA-HT-A61A	194	0	1.05597851	5.46929032	1.64498075	3.83920196	2.25721893	3.15939843	0.82936805	1.32680983	2.09291434	8.98227402	3.41866928	1.4624377	4.19102737	2.12200129	6.25793299	2.99512748	3.8505047	3.12555107	0.11572128	6.11324528	1.14599678	0.19303382	2.38766058	1.94173414	1.78039216	3.671735	2.93575991	3.8120589	5.33677849	1.88471983	4.33855919	3.15589291	2.29878649	1.05148742	4.51348687	0.72282562	0.05967874	0.06597732	3.68896558	0.34388105	2.02406727	4.17313078	3.2319649	5.24696888	2.15399235	2.29957875	2.99961468
TCGA-P5-A5EW	204	0	1.739123382	5.83835749	2.066066711	4.610651746	2.224098258	2.513397596	1.55196347	0.790829189	2.786042891	7.692378195	4.177158492	1.822633432	4.027488671	3.66551548	5.021398843	1.73078949	2.974077739	3.274812554	-0.000170761	5.995883447	2.17402632	0.165963504	2.460373624	3.271424695	3.564545104	8.092844892	3.039693721	3.470685635	4.776163171	2.677857286	3.270654775	4.248166279	2.998057769	1.046706601	6.242804465	1.388553709	-0.007908796	0.10023743	3.19227799	0.8382805	1.67247982	5.125333299	3.803629867	5.213410201	4.357597186	3.214605899	3.242708656
TCGA-S9-A7QW	109	0	1.828579128	5.155170895	1.654702115	4.723625622	2.099311422	2.929087933	1.194498252	0.343880448	2.36701309	7.458661843	1.984563121	2.232616195	4.353313916	3.348870567	3.521327979	1.468009393	2.182108113	3.775809242	-0.000170761	5.91596571	1.57435903	0.160406662	2.283347101	2.147769531	3.492239447	6.284030825	2.879777636	2.671508713	5.192781893	1.881081982	4.144273606	2.932156926	2.542056222	3.672381623	4.852592559	0.715436073	-0.007908796	0.657950221	2.674854249	0.457953706	2.331331728	6.812823358	4.083189774	3.906897123	3.024673531	2.689684507	4.279664157
TCGA-HW-A5KM	201	0	3.07262213	5.686422269	3.901840985	4.438954346	2.427224354	2.888788644	0.778720986	2.35391407	1.752104981	7.268622623	5.731778972	2.388316695	4.101312433	3.628063165	3.635558238	1.954261078	3.77389542	2.482381075	-0.000170761	5.352690424	2.578439046	2.865568984	2.964130775	5.433813215	4.355452699	6.579886251	3.022567381	3.437573777	4.16760135	2.042753644	4.560369424	5.863570905	3.689615774	3.774133522	5.984579025	1.694377419	0.153691571	0.262707951	2.942592917	2.606662519	1.568414203	3.500019294	4.261245384	5.00032172	4.28664591	3.156564814	3.281278257
TCGA-DH-A7UR	1650	0	0.53032789	5.86223417	1.37819254	4.55109384	2.88868427	3.91717759	1.15895439	0.7149199	2.15290098	7.04764437	3.56956567	2.31645507	4.43044683	3.05348662	4.95252999	3.26004833	2.7231045	3.73667027	0.57213678	5.69028065	1.53590168	0.16733963	2.92124865	3.01558011	5.18781549	9.16546196	3.34683273	2.94933696	5.51755468	1.05867824	1.73742142	2.37020505	3.67436812	1.38872292	3.72560557	1.16367988	0.08502066	0.69252415	3.0857269	0.52541796	3.95310658	4.242354	4.93705979	4.74597897	1.58233108	3.37496116	4.73275621
TCGA-DU-7294	2869	0	0.89066177	5.26210368	1.80799792	4.70136779	2.26320172	2.64878742	1.65906611	0.82901161	2.60436265	7.76356494	3.07748176	2.24333759	3.46371201	3.49802099	4.31181109	4.0292123	2.36967745	3.31947884	0.57549794	6.03065209	2.22733296	0.20223185	2.53379506	1.67630658	2.76396092	4.30169251	3.54714472	3.1627047	5.09911981	1.31651946	3.87518574	2.46164436	3.31096557	3.14449969	6.22960987	1.43246392	0.01730859	0.02771631	3.31183589	0.31392502	1.87415816	4.69851085	4.42889027	5.15600127	3.02581048	3.6763375	4.86923517
TCGA-FG-A70Z	328	0	1.5507349	6.1205045	2.1895763	4.3551544	3.3690748	2.7309877	1.1993549	1.5210628	2.3445771	7.8472728	5.4041234	2.1156364	3.8514146	3.9970628	4.0478428	2.8554798	2.6749789	2.2878671	0.2481544	6.264255	0.9466205	0.3534137	2.9721373	4.5564126	2.678791	6.1766348	2.6520957	2.7682601	4.9937214	1.6065526	4.0854054	3.562824	3.7321956	1.6075766	5.5551227	0.9726606	0.1376855	1.1588919	3.578979	1.28461	3.3970208	4.4422694	4.1950855	5.3254171	2.3338386	1.8019151	3.9943506
TCGA-E1-A7YS	466	1	0.6073608	6.51667433	2.92911096	3.85032749	2.97253554	3.89259162	1.22280237	0.73035202	0.65998888	5.86525697	3.61319548	2.53754986	4.50838803	3.90156561	6.5651085	4.18290113	3.51128803	3.96773261	0.0823296	6.75591777	2.80493068	0.30443527	3.17322561	2.04055859	4.97155787	6.20880456	3.50149666	2.7291149	5.22672191	1.87606242	3.92374563	2.39149334	3.14345286	1.78678198	6.41907175	2.09942355	0.02021137	0.05550718	3.71570887	0.33904462	1.64204071	4.02322921	5.05896275	5.06734147	0.58452684	4.60141268	4.41441891
TCGA-DU-5871	576	0	1.808210611	6.404296082	1.814699579	4.650974932	3.212630682	2.396497497	1.320679783	1.203491123	2.903128452	7.381773746	4.842866126	2.264923787	3.914445602	3.2099762	5.872276014	1.755603618	2.693743259	3.235470171	-0.000170761	6.520533476	1.576871147	0.150025734	2.721330763	3.448109393	2.639740058	7.169072916	2.640223334	2.805456215	4.0859897	2.640190464	5.186872161	3.849742189	2.724958565	5.204482469	5.837387639	1.21352965	0.070354593	0.132959054	4.407117763	0.769639563	1.680780935	4.21417468	3.908780268	4.897003858	3.459995559	3.280264645	3.173046015
TCGA-E1-A7YW	1120	1	1.69911057	5.70606826	1.88396036	4.58155684	2.53112308	2.7400828	1.60133093	0.93523474	3.03075711	7.46454307	5.38175813	2.43641566	3.17009917	3.35177405	4.98323428	1.54400185	2.74968626	4.23981686	0.03106482	5.94859865	1.62582633	0.19708195	2.93247496	3.42635428	2.39975962	7.08767283	3.51824032	4.06107854	3.27290913	2.37024988	4.88714283	4.34766783	2.06835234	3.97583901	5.48846535	1.24439585	0.02378984	0.11756964	2.92574647	1.06105719	1.16702476	4.76765473	3.73686052	4.11145278	4.43882413	3.2563067	3.69378788
TCGA-DU-A76O	217	0	2.095921853	5.417930215	1.970409939	4.454635879	3.13026007	3.293197512	0.669070093	0.984959921	1.817738242	6.513340046	4.303238765	1.914466842	4.360788866	2.821661479	4.307427963	2.12620087	1.705531916	3.340284314	-0.000170761	6.318882242	1.184815904	0.456303406	2.722386054	3.904681568	3.260141343	6.789023654	2.454040947	2.914192443	4.954129236	1.674947824	3.188131113	3.854055705	3.259170382	3.410038123	5.716797802	0.903493083	0.024039756	0.076496971	2.170839707	1.386623595	1.550381667	4.960656014	4.506325702	4.135530784	3.559425687	2.439796601	3.517661994
TCGA-S9-A6UA	178	1	2.45039321	6.70401362	2.33929816	4.33853548	3.19791711	3.44973782	0.77632421	2.31958225	2.51068325	7.2963082	6.53070505	1.34599858	3.17564666	3.25030711	3.03971497	2.2065171	3.0222227	2.61156173	0.01271466	5.33930488	1.50035885	0.79208799	3.7029744	4.73233267	2.1097375	5.4706138	3.28271433	2.04033815	4.10546674	1.21833248	4.83574121	4.47424522	3.38309807	1.23945354	7.45963083	1.80419657	0.67114233	0.47706644	3.41101353	1.70727135	3.46366092	2.03811548	4.43032124	4.54944425	2.87749868	2.55885061	5.15244383
TCGA-HT-A74H	74	0	1.76080414	5.54767389	1.5708412	3.5052923	3.06064409	2.87554267	0.59363843	1.89407902	2.42096436	8.63837258	5.0089919	2.45641846	4.24211713	4.0512523	4.40373337	2.29326732	2.61903429	2.14244492	0.09102559	6.25581936	0.49667843	0.63061789	2.54444708	3.26471409	1.49120399	5.4945203	2.80544518	3.73541662	4.32980858	1.68184729	3.39206145	3.40018379	2.48790006	2.40854241	2.72096839	0.78975421	0.1445454	0.20822962	2.57751684	1.24764323	2.1977835	4.92079987	2.92434313	4.28998702	2.07758513	1.73819207	2.96371972
TCGA-S9-A6WE	2208	0	0.81770934	5.396473659	1.487498745	4.182092203	2.458660593	3.088003397	1.344359828	0.526510459	2.318486134	8.281336128	3.654218824	1.764299526	4.002887658	3.124223709	5.017195079	3.239054195	2.126310293	3.081133386	0.139271536	6.547260622	2.272938222	0.197671748	2.550291996	2.836314329	2.968748833	4.865547861	3.677060128	3.242165915	5.168258885	1.429850761	4.909301913	2.710387363	2.881178925	4.729299098	5.934201117	1.063218101	-0.007908796	0.019380361	2.825681802	0.666554898	3.264816516	5.506850883	4.04081451	5.253779518	3.071654605	3.450604561	4.773861121
TCGA-S9-A6WO	231	0	2.128260452	5.273442414	1.728236732	4.391827621	2.881311532	3.03975113	1.235161366	1.142517767	2.418236242	7.440814811	4.440770116	2.281079521	3.708839584	3.183973127	4.716697007	2.13418376	2.645051438	3.469796919	-0.000170761	5.926160757	1.859506503	0.191168132	2.746672323	3.416271679	3.589284515	7.098767082	3.081581523	3.22652547	4.376132821	2.123577798	4.42524751	3.915350048	2.349248578	4.315467063	5.941595309	1.420182137	-0.007908796	0.151464511	2.799512583	1.129921079	1.036312757	4.920589854	4.018223603	4.625565099	3.57192708	3.272418276	3.604397568
TCGA-DU-7306	1277	0	1.006464197	7.001731104	2.872887226	4.685284236	2.220322445	2.218656568	0.667543063	0.758184895	3.436373192	7.696284677	4.704503548	1.915637435	3.575679091	3.905256263	5.371972142	1.525909416	3.372337923	3.141036868	-0.000170761	5.461611097	1.560046692	0.526827313	2.254451951	3.009127405	1.99542872	5.797678724	3.030470566	2.677145009	4.367250839	2.776643661	4.736627404	2.923328182	2.993335822	3.704342412	6.076267233	1.288720336	0.08271935	0.046178079	3.897872239	0.556192845	2.362042676	3.731488291	3.943423673	5.094547159	4.364715895	3.286242765	3.667230539
TCGA-HW-A5KK	240	0	2.3046479	6.1083062	1.95366	3.6174012	3.0581458	2.5566547	0.7916046	2.1787887	2.6774221	7.0224869	5.8641008	2.9315164	4.1324143	3.0319135	3.5177146	2.5185755	3.115233	2.8656388	0.384929	6.1538387	0.9947493	0.5650354	3.4804654	4.0701792	2.0556662	6.7381772	2.6124004	3.8270517	4.3905909	1.5880532	4.0611548	4.332495	2.6178785	1.1585581	4.5594516	1.3441035	0.2899426	0.2493735	2.6495238	2.0455676	1.8742229	4.0077441	3.6508043	4.0736494	2.9036344	2.3453812	2.6464224
TCGA-HT-A5RB	3	0	1.075380217	5.356639462	1.654596551	4.385516689	1.980073357	3.127390066	0.539377564	0.821266014	1.427159288	6.72383453	2.879687046	2.489989676	3.774867153	2.84523221	5.24275033	2.568300059	2.864001702	3.209335144	-0.000170761	5.511370835	2.061972455	0.163313998	2.69334223	2.37066387	4.204500597	8.347679783	2.110813503	2.880009106	4.866455554	2.22177646	2.98842109	2.934310581	2.735596434	1.747584775	5.044427228	1.332994782	-0.007908796	0.052099833	3.324772962	0.557109364	2.229777403	4.679548847	4.23495658	3.984694601	2.569003876	3.235987427	3.01427172
TCGA-WY-A85C	866	0	1.400198982	5.100557738	1.851770886	4.600660452	2.595225966	3.221765017	1.843151665	0.90056082	2.287701625	6.798317736	3.563849716	3.228182301	2.977624402	2.717547682	5.110640065	1.981427328	2.348036816	3.890605886	-0.000170761	5.614935092	1.888053746	0.195762551	3.144025823	3.250540393	4.952298877	7.63496071	3.106017614	2.801208116	3.950408779	1.953732645	4.099351775	2.641427994	2.375161081	5.040928942	4.666318248	1.616438054	0.020201531	0.224525719	3.447739498	0.797658882	2.282095384	4.213021932	4.005068963	4.307445252	1.857974853	3.668237622	3.560884231
TCGA-HT-7676	5	0	2.176150996	5.348248561	1.876377689	4.358377451	3.244111196	2.868801045	1.052484311	0.985870727	2.374145182	7.833416284	4.166360441	2.301194728	3.35128898	3.743241244	4.775908413	1.649687653	2.854043625	2.807356901	-0.000170761	5.762253032	2.0681531	0.217311945	2.408824699	3.827520195	3.170041276	4.780274537	2.971715242	3.011227488	5.063937928	1.947400135	3.970291152	3.464116932	2.825028072	3.376719308	5.433300314	1.101128227	-0.007908796	0.109416869	3.012849035	1.436962589	1.857652472	6.047998397	3.547039088	4.585419189	4.021504589	3.105795569	4.058355456
TCGA-S9-A6TV	571	0	1.6008673	5.69929022	3.67964658	4.82979998	5.01786801	2.88548295	1.06554181	1.58885904	2.15386545	6.90573427	6.32301457	2.5178494	2.78018763	4.27024349	7.38766913	2.3871702	3.3366208	3.41236117	0.02225357	5.22981697	1.95114482	0.72458395	3.94105621	4.09502516	1.4132594	8.90847927	3.44366199	2.41526605	5.39433835	1.50253126	3.3108543	3.48546211	3.52605695	4.71177341	5.41860772	1.33365111	0.27554037	1.16787073	3.14954489	1.71040116	1.13644058	3.94830992	4.08111437	4.54997132	2.58981511	2.74396843	2.46148638
TCGA-HT-A617	491	0	1.3211286	6.93807102	2.03639624	3.55470336	2.46503432	2.41263896	0.56895467	2.47865915	1.98602302	6.25096247	5.54932304	2.98648973	4.48072485	3.87786848	4.01527389	2.5322972	2.85000587	2.52924247	0.01688914	5.76627309	0.9321	0.74353698	3.34338982	3.15862276	2.20795424	5.80315815	2.52107289	3.1325536	5.29426327	1.76046719	5.3827429	4.05334016	3.09104861	4.22258665	3.79537087	0.89324163	0.4433797	1.25903859	3.97050152	1.43025169	2.98711597	5.13686545	4.16136599	3.89922539	2.5161173	2.27558223	3.39540218
TCGA-CS-4938	143	0	1.498718067	6.361975536	1.998912183	3.194193602	1.862093117	2.174404161	0.969428333	0.742601176	3.010422207	7.52375424	4.322874662	1.954995718	3.746195333	3.949304629	4.251467467	1.205890427	2.864669553	2.87034257	-0.000170761	5.363949886	1.049373583	0.565688207	2.240956179	3.023799718	2.315717762	5.987421372	2.729918469	3.158061102	4.652706316	2.197703582	3.841741077	4.294457447	3.057547775	2.547680057	4.987378737	0.759361873	-0.007908796	0.029254368	3.121973587	0.689372972	1.414126524	5.076726536	3.04347327	5.590531024	4.194021405	2.667401921	3.296480184
TCGA-E1-5311	4084	1	0.6424687	6.3573628	2.1552136	4.8925494	2.1656161	2.9195074	2.1361724	0.5247246	2.7841117	8.0235298	3.4289993	2.2903028	3.906639	2.8217955	5.3956552	3.7922421	2.8551148	3.6231548	0.2366685	6.536703	1.8125176	0.1991647	3.0540885	2.4367232	2.8088507	5.8094463	3.2266784	3.7707518	4.6893804	2.2789403	5.231749	3.2562892	3.4486034	3.2951248	5.509188	1.1734818	0.0369418	0.1050168	3.5401714	0.3837527	3.4778293	4.487432	4.0657169	4.6761525	2.2093916	3.611606	4.2411667
TCGA-DB-A4XH	383	0	0.96778139	5.20475996	1.48435474	3.90529198	1.66736031	2.41326237	0.86045874	0.59947135	2.2678558	7.16604911	3.27732917	1.39104509	3.74456148	2.84323271	5.44830314	3.26529392	2.69659695	3.00037358	0.117825	6.19032412	1.62203086	0.30775831	2.80491302	1.68111172	3.98751241	6.49645886	2.69599856	3.1007543	5.01991334	1.58696343	4.02121862	3.35401572	2.55074199	2.17939622	4.19671841	1.0831885	0.0609115	0.02060359	2.99057489	0.42813434	2.86178502	5.3875228	3.85130987	3.57235365	2.60083737	3.16731827	3.32715026
TCGA-E1-A7YH	2835	1	1.651801421	5.38272945	1.876464343	4.578303027	2.624814285	3.286289769	1.097900466	1.109381656	2.939734007	6.593413157	4.652691174	2.777358634	4.387971914	3.259232075	4.860702988	2.750186171	2.859326745	3.942620268	0.068272085	6.582699498	1.50507462	0.152548665	2.883501587	3.060096674	3.931496371	7.681355083	3.182903121	3.488043598	4.643343298	2.060191723	4.983217965	3.830425497	2.31093919	4.788103062	4.745589707	1.208224304	-0.007908796	0.116584296	2.727260645	1.256549557	2.387126396	4.487130938	3.765145225	3.824568617	3.008101007	3.502999568	3.419001242
TCGA-DH-A7UU	105	0	1.611264345	4.580145367	1.511357613	4.821535211	2.943874975	3.182160154	1.402369523	1.247430003	2.339961073	6.498482508	3.67733527	1.895320669	3.020291027	3.316110564	3.919205759	0.927828228	2.22531678	3.460279148	0.015784062	5.585255049	1.290422553	0.129335219	2.740586908	3.089285543	4.042573878	7.178870292	3.201985382	2.489869358	4.246098538	2.084217896	2.832136574	2.716547312	2.821245971	1.994086256	6.166577469	1.314647757	-0.007908796	0.119709594	3.252646209	1.0321844	2.32580993	5.307033452	5.410513631	4.47321279	2.26572016	2.131940631	3.886454261
TCGA-HW-7493	285	0	2.3354797	6.0672085	2.8195583	4.2107758	1.9561407	1.8102027	0.8736036	1.3243761	3.5884694	9.1499595	4.4369963	1.587447	2.7223069	3.1696817	5.054248	2.703233	3.9007306	2.9011659	0.0138509	5.8468927	1.9235331	0.2646988	2.581821	2.958856	2.8650884	5.2962622	2.785897	2.538316	4.6650562	2.3705353	4.0725571	4.2354616	3.0677612	2.1285789	4.8681473	1.3728914	0.1315585	0.1306968	3.7820413	0.5604729	1.8499573	4.4559157	3.4086245	6.0653694	4.3273803	3.0544449	3.1641811
TCGA-P5-A5EY	72	0	1.26567216	5.673317904	2.342389883	4.01585351	2.004044987	1.792884693	0.619197924	1.556308831	2.505361543	7.722998525	4.623145974	1.497425636	3.899734045	2.719815314	4.907968233	2.925187363	3.316064219	2.772020513	-0.000170761	6.734787397	1.245363123	0.366329418	2.718110959	2.5313756	1.141796719	4.27406185	1.987721636	2.739839146	4.324416565	1.991203563	2.86546778	3.995256645	2.401881396	1.781454663	3.776735936	0.641669534	0.410855847	0.10437088	3.05985813	0.534819589	2.329534317	4.921418245	2.855291201	4.175778638	3.033847374	2.138166748	3.011731431
TCGA-HT-7469	238	0	1.049789719	5.903859547	2.799189532	5.035388588	3.15970082	2.93397288	1.818833502	2.293045735	3.30086914	8.509886852	4.148029469	3.596221398	4.183044651	5.992138336	4.399877123	2.438476527	1.990805911	3.620147484	-0.000170761	5.067656263	2.262680306	0.252722844	4.054309052	2.924048829	4.115785854	5.560154147	4.326910793	3.213551118	1.902497047	2.790716338	5.007475968	2.363689263	3.710914227	4.297020779	3.275771659	1.785261875	0.01979557	2.670411743	3.695185531	0.68905349	2.111738984	3.773446918	4.972598155	5.541947727	1.494034596	3.949738335	3.989352146
TCGA-DU-7009	4206	0	0.91525419	5.54471604	2.45750915	4.26012937	1.91376864	2.29689357	1.20495444	0.49495201	1.75421178	8.43892886	2.9751642	1.72609439	3.65574292	3.23718778	5.17187675	3.94152617	2.90473416	3.27909824	0.23542485	6.30594169	2.1702994	0.20545021	2.67342871	1.92506736	3.85394578	5.53276199	3.53425929	3.07979743	4.8882347	1.81323162	3.98758236	2.93980333	3.43956694	1.8077299	4.6315135	1.17470718	0.01447729	0.01505207	3.69031222	0.24295346	1.90024284	4.76774574	4.25191391	5.57952772	2.28489371	3.41690995	4.56111874
TCGA-HT-7677	494	0	0.96511558	5.75299132	1.80185333	4.36250519	2.66314867	3.0540046	1.605406	0.96193691	2.66252636	6.88424862	4.24294833	2.62989105	4.00457678	3.15860208	4.01902926	3.97482226	2.84570355	3.85012357	0.55535112	5.6897244	2.36196795	0.25556628	3.23051596	2.46154786	3.66768284	7.63850103	3.92940003	3.93995097	5.14371379	1.42119205	2.88350394	2.56351679	3.70515589	3.78476186	6.25991717	1.62631328	0.08268487	0.1067388	3.27658533	0.65007543	2.14152646	3.98035118	4.35765212	3.87902338	3.16899749	3.54481885	4.5098676
TCGA-HT-7684	184	0	1.257560239	6.918294433	0.969764172	4.649853235	2.463612111	2.337311141	0.462666928	0.591342081	2.080688543	7.428483387	5.025276947	1.897423473	4.051006782	3.585709777	7.978112892	1.802727092	2.04848307	1.786395784	0.114141359	5.832093839	1.251863654	0.359749216	2.00046498	3.453160301	2.100555994	7.024110999	1.762816418	3.13277577	5.116324199	1.754762617	4.844453712	3.61699333	2.585919506	5.390067469	4.373156493	0.468886545	-0.007908796	0.109341309	2.511720922	0.464410777	1.36384222	4.927529677	2.285835339	3.755954659	3.35550888	1.896674939	4.126522786
TCGA-DU-A6S6	2372	0	0.84474438	5.60000298	1.52267119	4.27241889	2.66219622	3.63108174	0.99474888	0.4793625	1.4649425	7.66606516	3.29895911	1.84190752	4.70669354	2.04056381	4.78250925	2.95877468	2.48984868	3.64110268	0.80334368	6.68677467	1.29532873	0.25807447	2.28236906	1.79347167	4.27330044	7.1689872	2.3422058	3.81844996	4.5647234	1.36448099	3.4716203	3.21325027	2.48980673	2.53041597	4.33355885	0.68244797	0.02697981	0.05207785	2.83514407	0.36623469	1.58967319	4.15819173	4.22170919	4.74692899	1.87494877	2.2040666	3.13959929
TCGA-DU-7018	933	1	0.50659357	5.39024477	1.78839459	4.85094642	3.02000429	2.89641397	1.30121503	0.80715071	2.28016824	6.90978739	2.74421741	1.8837911	4.45002367	2.67633769	4.48410933	4.14987512	2.11971244	2.91155658	0.97559075	6.24079667	2.3425806	0.29556382	2.54715528	2.14317375	4.4364264	6.62255273	3.40109941	2.88239945	4.91952411	1.33631618	3.14571172	1.83666342	3.60999006	3.03598482	6.12043734	1.27679	0.01079772	0.01338199	4.36829225	0.22401385	2.27029091	3.73701635	5.03162239	4.19598932	1.82158855	3.6825526	4.65453222
TCGA-QH-A65V	147	0	1.126192679	6.239162231	1.597574285	4.189110008	2.705970377	2.712703696	0.990978276	0.804601924	3.054160994	7.663898805	5.483193715	2.296244902	4.212635296	3.645805852	4.893398924	2.441535577	2.356714039	2.354336111	0.193426892	7.177462274	1.324336764	0.359442264	2.367465746	2.36582232	1.801097359	6.281285522	2.89436941	3.3229129	5.375136182	1.213349243	5.238778978	3.20497287	2.645885114	3.796681045	4.974403413	0.645143087	-0.007908796	0.109210244	2.936850461	0.728490134	1.646726676	5.641031684	3.019120141	3.709438413	3.276451467	2.790674646	4.062445795
TCGA-DU-A6S3	82	0	0.627617284	5.640657885	1.392958272	3.891221672	2.878416981	3.412155378	1.536897964	0.444259597	2.052201215	7.463854845	2.53520508	1.894062863	4.163985948	2.394268414	4.611931754	3.061046796	2.105940838	3.296070041	0.465721876	6.544061879	1.734553127	0.291561689	2.376851131	2.351037743	4.110581124	7.488653471	2.301016808	3.244330933	4.31864659	1.231635808	2.45474717	2.653408605	2.615868237	3.021067974	4.362473173	0.818628723	-0.007908796	0.09454105	2.495248245	0.33858994	2.274101672	4.635840097	4.361242818	4.012702821	1.45477131	2.729489502	3.5905566
TCGA-DU-5872	532	0	2.11971633	6.945774255	2.91742593	3.857109175	3.07820834	2.77157122	0.482401325	1.94801379	2.242743565	6.46065728	4.975590575	2.47664511	3.793874045	3.397601665	3.559415945	2.662844695	3.020653085	2.546090675	0.01478763	5.02176482	1.245652545	1.140474485	3.40604846	4.31071533	2.18028106	6.81384504	2.23805847	2.792187995	4.731720125	1.81856191	3.48176811	4.236776835	2.874365745	3.706506675	5.419966075	1.322022175	0.80510569	1.01318246	2.94442868	1.640340925	2.788921935	3.318335475	3.7871423	4.747980955	2.438587195	2.557649885	3.063639415
TCGA-S9-A7R3	2649	0	1.610332563	5.89532203	2.332395433	3.698157251	2.142476275	2.851027501	0.805238746	1.127258331	2.899471202	6.700761258	3.988473433	2.462472987	4.581804196	3.523309681	3.189426862	2.166023723	3.017273501	3.16056398	0.017017843	5.513654866	1.071967402	0.475912813	3.001185482	3.505386734	2.419018614	5.323422104	3.021448919	2.748962476	4.784677014	2.009086643	5.714923628	3.764366632	2.568313713	2.518957088	5.571568352	1.169551949	-0.007908796	0.143375203	2.703509303	0.731555597	2.62093202	4.396756895	3.460427565	4.759444087	4.666039808	3.034434256	2.888302238
TCGA-S9-A6TW	860	0	0.5711127	6.0034103	1.0667654	5.1884127	3.0978823	3.1163894	0.6641505	0.9222844	1.0950028	6.5326906	3.4800267	2.4294425	4.513749	3.295677	5.4804479	2.6036453	1.3100577	3.1334543	0.2818957	6.6951183	1.2503518	0.2611164	2.7617423	3.3818195	3.8289709	8.108272	2.9882555	2.1369856	5.5689887	1.5176885	3.9994695	2.876646	3.783139	3.3584274	4.7435054	0.7342229	0.2039974	0.2474994	4.6874966	0.8243878	3.3440893	5.2496037	4.4786758	4.3603622	1.1404964	2.3605063	5.0583735
TCGA-S9-A7QY	554	0	0.86641431	5.76775938	1.99635523	4.18328079	2.53770284	3.30614259	0.82637502	0.63337621	1.2986015	7.00481971	3.57450453	2.23416471	4.38263859	2.79638428	5.08503448	2.77143395	2.47855651	3.52333403	0.49907135	6.68922214	1.47832483	0.36902421	2.69452287	2.14160912	4.18753669	6.15476558	2.94815359	3.35430566	4.75292374	1.21250724	3.52787801	2.81671606	2.51009009	3.4710764	5.08142588	1.09336047	0.08130578	0.08547479	3.02559296	0.71087607	1.6588068	5.27840143	4.13518921	3.84746018	1.76413914	2.70545578	4.15150022
TCGA-DU-7008	4752	0	1.062813872	4.968059454	1.969353706	4.706131649	2.590685788	3.115926665	1.360208905	0.566364778	1.764333054	7.617431608	3.173388623	1.717214166	3.99328145	3.548975673	4.982645751	2.107416772	2.55586591	3.330595624	-0.000170761	6.034850692	1.964072254	0.268661481	2.158251391	2.38405171	3.699732537	4.495776714	3.128651226	3.137535974	4.959805949	1.937087265	4.027323789	2.211850385	3.466078561	3.078552508	6.819069011	1.093279015	0.032378239	0.023188955	3.032510375	0.368355683	1.803528189	4.319541447	4.337252251	4.85281928	1.751355772	2.748251899	4.18029929
TCGA-TQ-A7RN	1026	0	0.95773821	5.763983554	1.836298619	4.327121439	3.098975638	3.058812819	1.270753986	0.816056229	1.935698215	6.786058654	4.09938523	2.278525147	4.842669228	3.528691476	4.609856029	3.561225675	2.574151153	3.629915277	0.474284726	5.982676447	2.239577463	0.326139722	2.978534622	2.701968664	4.028596576	6.90013512	3.623577291	3.226476623	5.046146966	1.585754273	3.972102154	3.1654292	3.473399993	3.081202803	4.491929809	1.241703028	-0.007908796	0.07785978	3.516198303	0.564794636	1.941006587	5.48484133	4.33996846	4.635876497	2.734784309	3.163494969	4.991708957
TCGA-DH-A7UV	189	0	1.670046384	5.710732838	1.624367852	4.548739196	2.419406509	3.565836987	0.900460455	1.139848487	2.259251918	6.752409725	4.4127712	2.8456232	4.490635027	3.141889787	5.168452085	1.417438175	2.443300757	3.811771389	-0.000170761	6.037127856	1.340923844	0.275071539	2.775246804	3.678158342	3.566571399	7.412612315	3.072005266	3.134293173	4.233068849	2.253499986	4.540316755	3.496501406	2.462960055	6.381895464	6.312979464	1.015254699	0.019420658	0.066232436	2.586505192	1.227605269	1.978283482	4.842226325	3.91023895	4.14293573	3.346903008	2.781717799	3.923279746
TCGA-FG-7637	802	0	0.708659756	5.584113368	1.6427179	4.642629261	2.371192976	2.609357057	0.807396948	0.647685456	2.213959256	7.600919975	3.775160606	2.069688639	3.952639002	3.243938967	4.420834284	4.010321342	2.691784875	3.149061573	-0.000170761	5.370796486	2.351520892	0.329490327	3.022967621	2.556076909	3.903255743	6.831596963	3.656552519	2.997102871	4.149839839	1.649133862	3.604171273	2.939226128	3.257719441	2.088642189	6.776905846	1.269305026	-0.007908796	0.052057729	3.46235227	0.31591617	2.590337935	4.25442052	3.844658471	4.530487246	2.489880233	4.0549775	5.080716112
TCGA-HT-7874	1130	0	0.970184183	5.628939516	1.725058742	4.239010294	1.87158539	2.414529085	1.234903594	0.616655701	2.784786566	8.468020232	3.495887634	1.247172616	4.033243415	2.296139709	5.537252902	3.674792202	3.740672254	3.53742847	0.05926609	6.542349199	1.397488997	0.198704943	2.672439014	2.171374486	1.561796947	4.393606736	2.738516764	4.198498893	5.176684374	2.235001948	4.654534015	3.453038332	2.925355965	1.042237694	4.060209188	0.961929977	-0.007908796	0.004904483	3.939927549	0.35782969	1.634656716	4.374710006	3.279501567	4.85223799	3.096455691	2.554164834	3.638419032
TCGA-DB-5280	404	0	1.33456753	5.8037827	1.78822822	4.54588135	2.44203766	2.8672873	0.66478504	0.83745829	2.34144655	7.57589933	3.56186357	2.09347455	3.98612774	3.35153274	4.57546551	1.78636088	3.14142119	3.39082399	0.02408286	4.8725275	1.86914242	0.42168075	2.76277717	3.08283689	3.16497324	8.42555073	2.29595138	3.39168926	4.68691876	2.55501749	3.13035781	3.72066875	3.13442068	5.19619565	6.53975737	1.35231932	0.01670956	0.69873329	3.15742623	0.67734675	2.35360945	4.72721288	4.37208115	5.16617602	4.29694566	3.25556271	3.7178124
TCGA-HT-7875	10	0	0.868016824	5.496662608	2.27673318	4.437632712	2.526544142	2.614021265	1.798560024	0.856412836	3.007809234	7.991210406	3.419303128	2.130433502	4.302027265	3.408183313	4.374704989	3.73586988	2.409821097	3.637157428	0.39437956	6.241119432	1.718722602	0.484802892	2.740820122	1.597284241	3.274777995	4.907815584	3.256784492	3.998311918	4.841564405	1.34007339	4.051662066	2.97443249	3.587094433	2.92308281	4.349636339	0.958752587	-0.007908796	0.01551906	3.038504992	0.282205983	1.664094869	5.055914068	3.980841104	4.761652123	3.530791295	2.793547285	4.459599234
TCGA-VM-A8CA	411	0	1.16255643	5.71977602	1.57848028	4.11170833	2.70328633	2.66705573	0.56349823	0.70281343	2.095997	7.74204409	4.71601891	2.52824326	4.21959038	3.53675651	6.12482129	2.0854879	2.3378287	2.65090129	0.1043287	6.68994183	0.59725184	0.47485661	2.7303809	3.65916232	1.83506997	6.71114277	2.0013262	2.82702131	4.52173205	1.19061396	4.22852157	3.72930923	2.57567916	3.93381453	2.70954184	0.58599016	0.13238149	0.08477131	2.32622224	0.95691544	2.56862166	4.98716455	2.67193206	3.81014697	2.3246487	1.6952003	2.95709655
TCGA-E1-5305	2433	1	1.188622897	6.028605708	2.009958799	4.052020625	2.592065879	2.38014954	0.870372142	0.821435422	2.338366157	6.880220911	3.921959513	1.889905707	3.845706463	4.176464268	5.402497068	2.323498491	3.056920296	2.59004716	-0.000170761	5.27568026	2.369826722	0.20127941	2.391400737	2.80050082	3.401226169	7.044011338	2.001884512	3.034445496	4.593406383	2.651882449	4.250973926	3.708622967	3.623796713	2.527962946	5.129128635	1.422142986	-0.007908796	0.165692628	3.22807937	0.702098773	2.093628962	4.541419768	3.941779493	4.908590624	3.136504704	3.791953987	4.8956706
TCGA-CS-5395	639	1	1.261250474	5.478351996	1.397822109	4.290222782	2.899121589	1.874882221	0.892744455	1.524588471	2.931670501	9.173597807	4.729835095	1.926946061	3.693993311	4.820377873	4.155840261	3.802018184	3.147356029	2.514817494	0.680253658	5.42934212	0.804989934	0.448432157	2.770521316	2.433698073	3.360085713	5.675752505	3.208725736	3.061144236	3.721261487	2.72525705	3.668609536	4.166532207	4.173716174	0.854355486	3.472942795	1.13309064	-0.007908796	0.395863736	3.353283157	0.45503742	3.184095639	4.846160602	4.430546491	6.568615025	4.128814066	2.178143964	4.133929682
TCGA-DU-8158	155	1	1.65784429	7.04403713	2.76526079	3.48067135	3.00529952	2.26928007	0.65412785	3.12417794	2.15457114	6.99008144	5.34723459	2.77902537	3.87708985	4.17677453	3.2766372	3.55382994	4.10961797	2.77731334	0.02806382	4.17740333	1.08437185	1.37701037	3.74860699	3.74856865	1.23294325	5.80008117	2.2800119	3.33082294	4.57036575	2.11660568	4.38349065	4.02424203	3.65077542	1.00868315	5.85869888	1.90174326	0.55172453	0.59442491	3.46500442	1.32060172	2.90184758	3.30094858	4.18286319	5.60000302	3.71661329	1.84265279	3.26200839
TCGA-E1-A7YN	727	1	2.237968978	7.961756335	5.022258963	4.714236129	4.016145371	2.613260348	0.591731646	3.462479488	3.022412011	7.248568174	6.309277333	2.379353131	3.880171024	3.578544903	3.589526097	2.515488277	3.487011484	2.283921833	-0.000170761	5.451127628	1.004564223	7.434672762	4.16278976	5.251030815	0.348639982	5.756869366	3.57336665	3.095166851	4.29167668	2.061930212	4.462538945	4.997725082	3.373671216	1.649552009	4.79353943	1.247426146	0.35722144	0.827850828	3.588970657	3.553231667	3.174578891	2.54594298	3.446108146	4.8556021	3.60622212	2.016460542	3.295880566
TCGA-S9-A7R4	530	0	3.020706311	5.844656166	1.918962022	4.508089017	2.41193296	2.915070171	0.944408271	1.490120689	2.205151305	6.797244333	4.755926814	2.551589226	2.408227717	2.896625482	4.622953087	2.36778016	2.992446867	3.196072698	-0.000170761	5.415775278	2.061445659	0.282090743	3.256038258	3.715351395	3.256629787	6.313256497	3.539749923	2.405386377	4.913408083	2.076301285	4.454657021	3.916113447	2.983943037	3.944580104	6.270796679	1.583595878	0.025613418	0.020111668	3.220174774	1.422322011	3.495802175	4.47326296	4.049443742	4.368949246	2.489580191	3.355665564	3.37432599
TCGA-W9-A837	1371	0	1.22631	5.662945735	1.68650315	4.235668931	2.341380849	2.76427503	1.334904966	0.746804354	2.723311032	7.928305874	3.228334169	1.601048313	4.293947825	2.93606006	5.170548361	3.389827235	2.98293725	3.586273087	0.158838533	6.484504019	1.97733354	0.447277785	2.795253606	1.753869479	2.518148561	4.894275403	3.014362859	3.785894323	4.600673459	1.702606659	4.975157295	3.331510957	3.110255837	1.806744399	4.529949826	0.922793884	0.019478713	0.004904483	3.590533693	0.340796411	2.2223299	4.881704444	3.568296583	4.459882152	3.525033309	3.202414061	4.465605363
TCGA-P5-A77X	4	0	0.62169164	5.38168484	1.82262117	2.93005966	2.12875321	2.70173313	1.3299629	1.03909067	2.88356764	7.73295243	3.7148916	3.01868297	4.27886666	3.30832707	5.66702774	3.46019362	2.56451732	3.67562262	0.08360172	5.28211345	2.29108792	0.17975705	2.62481099	1.88010578	2.4577158	6.05869117	3.35917834	3.40665845	5.5463972	1.44957612	3.44746398	3.04363391	2.94026715	3.24665471	4.77304181	1.04772332	0.0769723	0.14362428	3.22058968	0.4510595	2.1141639	5.4938183	3.66942266	4.88191417	2.05154575	2.85389888	4.31106323
TCGA-DB-A75K	225	0	1.31910935	6.99408201	4.72744181	4.53025682	3.33442539	3.48448054	1.40953258	1.03630652	2.24874075	6.6549686	5.4606942	2.25702616	4.52449337	3.13700787	3.68679184	2.48653005	2.0493929	3.9740114	0.41093726	6.74653855	1.33597958	0.85031213	2.60740452	3.8759812	3.89425573	8.48979329	2.30803262	3.49114143	4.86772195	0.96783442	3.93502693	3.52882795	2.77150368	3.94161246	4.47606121	0.84254281	0.04682903	0.05438267	2.07499201	1.71924135	2.0031538	3.06090865	4.63735537	3.4324145	1.93423556	2.4334272	3.80504558
TCGA-TQ-A7RM	1116	0	0.469278335	4.249089806	1.854662519	4.968438104	3.75080631	3.409876371	2.065929101	0.752789293	2.446262993	7.661589718	1.715144189	2.232127802	3.715235087	5.41018241	4.144712433	0.351991213	1.633315286	3.710963242	-0.000170761	5.404265849	1.929740414	0.136106898	2.465669028	1.70058715	3.223360179	5.314597385	4.057372456	2.795732542	4.447164138	2.154563115	1.756911091	1.473864634	3.665029279	8.478270486	6.131730018	1.668814238	0.077768706	0.138717839	3.576094393	0.23463572	1.454976645	3.096310144	6.370814457	2.79548289	1.540586179	2.632341948	4.9205933
TCGA-DH-A66B	901	0	2.027963674	6.666165384	2.430582453	4.795630486	3.929759891	3.366504782	1.042606089	1.678569043	2.090197619	8.152467181	5.890772211	2.133811554	4.114186341	3.697271902	2.623140722	1.260613969	3.096026681	3.191839281	-0.000170761	4.947098431	1.915509317	0.234126886	2.373459333	4.335328646	3.458469009	8.317752257	3.494665722	3.027124772	4.827609459	2.043290759	3.235670976	3.487257861	2.827752491	4.174173729	5.559301634	1.099281422	0.263771506	0.075297842	3.44425933	1.345137946	1.649930259	3.210065836	4.368137531	4.22057704	1.95807029	3.371485056	3.232865969
TCGA-DB-A4XE	573	0	1.662640448	5.027783156	2.244545877	4.531666182	2.167951812	2.942129389	1.300962861	0.873747528	2.481996417	7.634128985	3.345383735	2.040826932	4.034478301	3.441960303	4.788557069	2.211095695	2.369379011	3.651790049	0.03496525	5.816749765	1.808232155	0.271810642	2.361276843	2.561733643	3.082992139	5.622438977	3.312332324	3.226766553	4.628379648	1.983890234	4.730611068	3.90752986	3.573962138	3.421165361	5.534203852	1.057468219	-0.007908796	0.084707672	3.161648576	0.689108904	1.431621742	5.178817073	4.508770892	4.808181383	4.23194504	2.815667294	3.966967247
TCGA-E1-A7YY	4445	1	1.198139683	5.797452081	1.559716033	4.285500963	2.296967842	3.131650182	0.782921401	1.060833423	1.897199053	8.782840084	3.330552486	0.856008493	4.298222433	1.534504601	6.108230441	3.016061722	3.764305145	3.582945116	0.214295026	6.60705334	1.030759293	0.158063711	2.081585374	2.246070078	1.263809787	2.720885146	2.362548877	4.3273159	5.312795416	1.692353468	4.015658241	3.835029684	2.191263522	1.407120033	3.953874548	0.661443848	-0.007908796	0.016819775	3.641700748	0.396934989	1.557349014	2.440865566	3.514489152	5.694577668	1.701880039	1.612519274	2.988376197
TCGA-TQ-A7RH	486	0	2.09710532	5.431959618	1.682679499	4.518165302	2.851257522	3.175611557	1.153460424	1.550462358	2.129712557	7.021032198	3.852459042	2.443253168	3.209439376	2.462075203	3.944486257	2.94508	2.659637691	3.701184148	-0.000170761	5.683457396	1.763707137	0.280493311	3.12424932	3.943413964	2.934985286	6.754429114	3.105250405	2.776507369	2.882624662	1.823153983	3.215452406	3.60027923	2.436059436	5.250163611	4.301738549	1.257615576	0.076059336	0.225548197	2.542836772	1.674562671	2.499225105	4.481392867	4.330431014	4.427234454	2.769116478	2.756431687	3.812407693
TCGA-DU-6406	512	1	1.3166336	5.04108386	3.37660023	5.06697314	3.49006666	2.93780811	2.3577018	2.08705796	2.70044068	8.50007177	5.93228053	1.4290506	3.57770154	4.70300303	2.34453959	3.42807065	2.23423759	2.6209213	1.43677609	5.0834261	0.51473635	1.03171935	3.52199345	3.07561552	2.02543489	5.24819833	3.19390287	3.83839523	4.39996864	1.53916278	3.89549743	3.6416714	3.83146444	0.98914602	5.51326884	1.31366675	0.06318256	0.12137253	3.70482842	0.8799202	2.96354004	3.50640374	5.78474214	5.19108475	1.22554465	1.76664428	3.83976867
TCGA-DU-7014	3571	1	1.171542728	5.576493058	1.525746939	4.547867799	2.566682831	2.45017758	0.490736712	0.932592649	1.823521667	6.856291263	3.974450854	2.451693454	3.343774307	2.882906692	5.063387898	1.383786268	2.079249383	2.513933237	-0.000170761	5.666293514	1.66706236	0.128597516	2.62989213	3.258260374	3.524505097	6.908415748	2.635566463	2.332617184	4.554656004	1.731500601	3.746262117	3.150256381	2.464456427	2.924070596	5.802544805	0.958805187	0.01288104	0.04237471	3.301946206	0.530261694	2.629515131	3.633607386	4.086455247	3.408891755	2.401551639	3.481053157	3.617444852
TCGA-P5-A735	7	0	1.466341408	5.77410115	1.272287033	4.28528399	2.884672235	3.619862908	1.231021373	0.686779468	1.995521831	7.88007118	4.791917686	2.277984426	3.957692538	3.205672679	4.619707782	1.458858075	2.092514452	3.215419003	-0.000170761	5.776838967	1.719736842	0.336043912	2.289396076	3.021901329	4.315343771	6.434268443	2.73720234	3.565848743	4.861542117	1.748317235	3.478358036	3.669067919	2.261959279	3.093051939	6.113182795	0.757902816	-0.007908796	0.098511746	2.095377645	0.741198222	1.365348743	4.140825838	4.403363927	4.500019387	3.309904585	2.691651955	3.429227088
TCGA-FG-A6IZ	128	0	0.91089047	6.06803525	1.95301709	4.2923088	3.39318553	4.27613989	0.71316516	0.27339489	1.83602221	7.48080053	4.01908445	2.34816768	4.93880558	3.39890977	5.04525753	2.51790029	1.24567135	2.38144721	1.43236349	7.11696223	1.17852609	0.3205253	2.20771014	3.09286993	3.90613896	8.01155412	2.1275091	2.25147942	6.005163	0.61189742	3.14157917	2.35975124	2.03770369	2.32260509	4.76896906	0.56978017	0.02398754	0.06225638	2.07066237	0.63407405	1.28324075	5.9271722	3.74401782	3.31863124	1.91722853	2.34093373	4.44613147
TCGA-S9-A6U1	344	0	1.747394507	5.565938459	1.74684287	4.875946192	2.835540561	3.352778742	1.340111657	0.972617158	1.835342745	7.112683982	3.153260984	2.294054886	3.92344732	3.612777717	5.1342129	2.357153922	2.815061454	3.340701017	0.029321864	5.408560597	1.954947901	0.127847208	2.956755399	3.18379538	3.925933249	6.346633662	3.616750049	3.344808892	5.559500514	2.240921891	4.226413019	3.623746	3.089844702	2.845719632	5.648647059	1.329088214	-0.007908796	0.162908336	3.070157353	1.088265126	2.32635741	5.056565114	4.591471316	5.361038442	2.30918804	3.246677502	4.013600587
TCGA-E1-5302	1525	1	1.710894815	5.804270768	2.099756632	4.663314549	3.159546826	2.175058286	1.291549101	1.335062872	3.492659263	8.30569592	5.048718214	2.173584584	3.755889624	3.444827401	4.405517639	1.446626569	2.934761642	2.95940959	0.013038591	6.281331014	1.78699785	1.314423596	2.403363131	3.748710247	2.777732601	4.833226581	3.311014203	3.730613877	4.815725911	2.120227964	4.038145915	4.675327492	3.185185163	4.093907234	4.465607548	0.974504194	-0.007908796	0.406998755	3.223579831	1.03856607	1.827663029	4.430447939	3.89695663	4.631974477	4.853015812	3.458156089	3.508777202
TCGA-TM-A84Q	575	0	1.492419248	6.003890496	2.106919764	4.532593203	3.56245626	3.091296206	1.401800437	1.263081548	1.381614677	6.642261783	5.035906948	2.161082108	3.761777356	3.438733141	5.120635679	1.80256269	3.330161682	3.181934471	-0.000170761	4.711361159	2.548414236	0.158499315	3.066852567	3.65043903	3.660709124	8.154584388	3.342658368	3.542302988	5.05382145	2.160999415	3.737292736	2.405584161	2.798945205	3.507177022	5.565746018	1.28934292	0.198023081	0.267129114	2.926610254	1.104969336	1.375433295	4.906523528	4.145714369	4.679659811	2.221269871	3.282037828	3.833070868
TCGA-DU-6395	1491	1	1.218033858	6.360437627	1.444951526	4.305199574	2.675590553	2.999059726	1.079822693	0.402547252	2.360302813	8.013333453	4.163115612	1.505472494	4.273350263	3.505934718	4.834482715	1.231628728	2.303232727	2.627358294	-0.000170761	6.222058829	1.314664036	0.293268064	2.41536488	3.750781585	3.327216999	8.905837075	2.454521608	3.595654772	4.630171261	2.029039044	3.698204214	3.863904383	2.725931065	2.885942938	6.689288079	0.795231786	0.040609502	0.123636568	2.547933627	0.67894773	1.181587089	4.695059608	3.507319806	4.438875445	2.68788251	2.799723803	3.902258294
TCGA-R8-A73M	1806	0	0.818824471	5.643063762	1.631999315	3.046021087	3.088877033	3.970131623	0.939566919	0.677213819	2.073476648	7.304805487	2.272928832	2.539224353	4.681104618	3.521109082	4.816096389	2.532685897	1.813057536	3.005689013	0.526755811	5.830256176	1.712247459	0.206343525	2.111132064	1.701085768	3.666902879	5.982057473	2.216270638	2.636597401	6.31620909	0.681936071	2.585510692	2.069788811	2.318200994	2.276380732	5.628419496	0.48475813	-0.007908796	0.022801305	2.167230776	0.229492813	1.343976707	6.366495201	4.056244502	4.089749827	0.877542717	2.409043519	4.11948412
TCGA-DH-A66D	479	0	2.071050638	6.049325298	2.183870089	4.914820366	3.471915062	3.298501289	1.639198909	1.451198899	2.400166602	7.265251864	4.493646054	1.985082284	3.05261224	3.377803941	3.48027683	1.814818856	3.019873925	3.755026372	-0.000170761	5.649823219	2.122506981	0.488073455	2.787783487	3.953982034	3.101820373	6.694287111	3.431479069	3.862158429	2.771328686	1.878897195	3.46921098	3.885862974	2.716565254	3.929071445	5.709131247	1.243056421	0.252500226	0.326648858	3.124429019	1.562416656	2.136789677	3.622222249	4.603366022	4.267505395	3.98864754	3.178011096	3.777249195
TCGA-HT-8104	372	0	1.2426664	6.16884465	2.04160023	4.97573371	3.89642213	1.83624763	0.91513297	1.91900116	2.38908541	8.97295751	5.57685615	2.02242885	3.78441982	4.9324303	3.5871066	3.13302315	3.17299893	2.38939423	0.72799197	5.58489795	0.7011782	0.38769766	3.41984886	3.10921104	2.1624453	6.10415263	3.29516162	3.53694717	5.41815453	2.30846996	4.53046863	3.82666539	4.64490291	1.21781376	4.3361913	1.41297413	0.29075993	0.18082772	4.07527139	0.97192912	3.49728329	4.36842823	5.00428806	5.73434617	2.89343801	1.94797462	3.60085211
TCGA-HT-8012	286	0	0.84096786	5.8446229	2.13759546	4.61122064	2.62782528	3.28331767	2.14739648	0.82420457	2.91216555	6.68722543	3.07950513	2.41686056	4.43512213	2.69465111	4.38904076	3.58422434	2.71258343	3.78987119	0.40711889	6.29295306	2.28105088	0.21750888	3.32538283	3.05411629	2.75417405	7.0614968	3.20446634	3.64701644	4.40913777	1.43737686	3.4584306	3.07013876	2.81492259	1.77278788	5.86239887	1.30274186	0.03902761	0.10960681	2.70592718	0.5460229	2.23003781	4.27247713	3.99469798	3.95129426	1.98339821	3.52561006	4.53990571
TCGA-TM-A84G	1045	0	0.39195424	5.51670475	2.72236846	4.56893869	3.26784491	3.59434032	2.09172643	0.60593498	2.61937356	7.06709467	2.93941581	1.90603237	4.58163148	3.05832449	4.75117907	3.76615507	2.5170015	4.13528805	0.20776176	6.50939762	2.39728356	0.12844425	2.92518704	1.99998242	2.81184535	6.59978659	3.82074094	3.54667872	6.32816872	1.22541747	2.41636828	2.36704077	3.12301475	3.54663269	6.57864526	1.50847152	0.05355527	0.04668683	2.93442901	0.2764714	2.18073287	5.10723702	4.8282958	5.14871995	1.83924986	3.74985226	3.6082192
TCGA-P5-A72X	8	0	1.128917637	6.491871594	1.426406425	4.306025606	2.812010622	2.844890627	0.76857492	0.890390676	2.611033021	7.558212621	4.882818012	2.09933914	4.003360887	2.728640692	4.699648412	1.821325651	2.701091233	3.331934722	-0.000170761	6.279476869	1.246027013	0.68999697	3.419280406	3.517247367	2.566089281	6.483770846	2.447173033	3.040666378	4.361451413	2.284268641	3.369758948	3.593980668	2.793056258	3.918255838	5.009159692	0.847499977	0.143353824	0.219529856	3.210229649	1.011316367	3.905681616	4.562815611	4.23787274	4.38970435	3.15746847	2.607119213	3.269591932
TCGA-HW-7489	142	0	1.289372401	5.928174751	1.754674107	4.227259906	2.241028672	2.992991418	0.964377298	0.597517214	2.441467983	8.105761451	3.536812857	1.850179191	4.320407212	2.622061994	5.717332776	2.392661223	2.910890003	3.180812905	0.037127817	6.41004296	1.292411682	0.202466478	2.107007101	2.497800309	2.895745919	6.864002714	2.584074675	4.254953239	4.678716609	2.080951094	4.175787389	3.891439513	2.286785705	3.020308909	5.035836255	0.766520657	-0.007908796	0.084006759	3.39305293	0.565234045	1.462227259	4.532083443	3.568912096	4.246036692	3.162036325	2.678025864	3.25330522
TCGA-KT-A7W1	144	0	0.89181108	5.47272169	4.39697762	4.77734195	3.59210937	2.79199015	1.38733406	2.68988547	1.94522211	8.35576068	5.7995809	2.20050628	3.64918506	4.85181062	2.37288603	3.16946989	2.76248835	2.83552035	2.77763093	5.23900254	0.46095852	1.11129285	3.44112085	2.94419987	2.476312	5.24828777	3.49236594	2.45248577	4.67407559	1.75993138	4.59337311	2.94069603	3.94384849	0.91604676	6.11149553	1.36908254	0.24410248	0.31651618	3.83133951	0.84784464	3.81913789	4.05537548	6.06434421	5.24965192	1.31194957	1.94428084	3.93313487
TCGA-DU-7015	2761	0	2.217046252	5.945908431	2.151802702	4.357673971	2.322596597	2.549747155	1.286263164	1.56368217	2.917369836	7.687322057	4.518807295	2.225763186	3.114691627	3.869058423	4.57671356	2.100730309	3.466871099	2.927627182	-0.000170761	5.892198328	2.185368293	0.383875115	3.007569701	3.524082376	2.903941846	5.036785181	3.006629755	2.890753836	4.304411857	2.095012094	4.521989462	3.72652975	2.692323748	2.777077841	5.900343867	1.430230758	0.075284834	0.907454374	3.043047451	1.388497096	2.508066078	4.198752592	4.125143454	4.965325001	4.357908266	3.075896701	3.425325841
TCGA-HT-7686	1300	0	2.3875445	5.853504747	2.536042804	4.831219966	3.809983285	2.453623754	1.388624486	1.95473325	2.963458246	7.521654359	5.487961143	2.248975426	2.342690647	3.844371113	4.262287019	2.210297171	3.343296085	2.489181098	-0.000170761	5.326989238	1.956334071	0.53172891	3.057655211	4.496922314	2.208920287	6.996541204	3.363520927	3.824842591	5.172521942	2.186064789	3.659190615	4.556153414	3.362425713	3.380517493	3.794160239	1.541035573	0.227317363	0.113081877	3.119258841	1.499426123	1.164029629	3.21942783	3.220295444	5.229139745	4.196210002	3.101535521	3.226128355
TCGA-VW-A8FI	245	1	1.05895426	5.00833288	2.90066514	3.6128655	2.22156161	2.76553536	1.35242591	1.6615391	1.97221485	7.41677176	4.80767828	2.37910506	3.71164096	3.1076359	3.30529752	2.36032688	2.48829843	2.61319323	2.01782962	6.78811808	0.55729128	1.79662161	3.17839129	3.04996047	2.42264849	5.60641436	3.37181973	1.93592093	3.61258176	1.51996415	4.26099865	3.01009296	1.97805894	8.29100439	4.15838333	0.836148	0.07256121	0.54713561	2.46456339	0.92192212	2.64878871	4.49211996	3.81993555	4.11977738	1.84368726	1.62649394	2.38971886
TCGA-S9-A6U6	300	0	1.85087164	5.33669023	1.60144734	4.61639435	2.7007918	3.30564194	1.0444063	0.66281518	2.3815372	7.14668876	3.73952388	1.43182785	4.40521888	2.97298952	4.94675122	2.02344377	2.72677123	3.12599178	0.01474666	5.93925376	1.77865036	0.16535273	2.06467594	3.34867305	3.41675306	4.80177858	3.3101675	3.15535719	4.7311127	1.94442005	4.40875584	3.52303936	2.54202215	2.8585637	6.17017358	0.90798814	0.02230846	0.03223568	2.6784453	0.6036175	1.92981945	4.93144995	4.03121925	4.23071275	2.67739611	2.79961496	3.89506537
TCGA-DB-5279	1354	0	1.11045447	6.72866336	2.03309223	3.88260624	2.30484331	2.43650372	0.85069136	0.52566342	1.18361589	8.8299173	4.14621814	3.14608768	3.99506729	4.18956061	5.15031798	3.76989287	3.33617234	2.77934177	0.11959094	5.88230406	1.52360259	0.33748768	2.52163443	2.48570503	3.12852864	6.37086562	3.07580434	2.60470041	5.36153465	1.56576814	3.98347443	3.67980102	3.08827025	1.07718714	4.0773669	1.19990844	0.08072375	0.2373954	3.88376379	0.17967903	1.42337906	4.23410509	3.00025002	5.6866565	5.25934019	2.83466804	4.07401767
TCGA-VM-A8CE	815	0	0.82021405	5.90274153	1.62212061	4.21162754	3.35831742	3.13777607	1.37589311	0.8640817	2.74576755	7.3573729	4.8816067	2.16965806	4.06720193	3.2455784	4.56759793	2.79036484	2.41553009	3.7046336	0.4115585	6.59593397	1.67953409	0.32130193	3.03567047	3.4503112	2.35526498	6.86479152	3.13870814	4.20453542	4.74655738	1.37741846	3.81835325	3.27848057	3.08282425	3.64656626	5.1110015	1.04572756	0.05053589	0.05772826	2.64257596	0.6871132	2.38253951	4.87325485	3.93427047	3.98306786	3.22645593	2.85662961	4.33966822
TCGA-HT-7854	292	0	2.22727858	7.0929756	1.83440925	4.0085198	2.04819009	1.80269407	0.75031776	1.70906729	4.34927416	7.86845927	5.17353755	2.45026704	3.54409363	3.5814867	6.10578105	3.18792284	3.36505448	3.3528306	0.07189282	6.4443721	1.18605483	0.71267117	3.47907343	3.94719153	2.20388556	6.4136737	3.03685782	4.09394459	3.85394883	2.43753199	5.25380965	4.96230046	3.38727059	2.11519589	2.09083946	1.2919217	0.04097993	0.23842795	2.81362819	1.28861424	1.24716107	3.85848192	2.66792941	4.55341568	3.38497717	3.26896422	3.36602091
TCGA-DU-6542	73	0	1.949633435	5.865301597	2.131898106	3.939038964	2.831914686	2.91368259	1.055398831	1.774320867	2.448317346	6.558198116	4.458610473	2.129134996	3.459000447	3.342699697	3.524334137	2.551384272	3.18650597	3.150496725	-0.000170761	4.577943806	1.948971627	0.280925516	2.857186361	3.711341212	3.430970436	6.376430755	2.338131272	3.311769517	4.286481002	2.214979489	4.501922879	3.576379039	3.113406169	2.601179141	6.589651721	1.687949094	0.146200672	0.143851666	3.145814348	1.354373825	1.590789739	2.790925264	4.603997194	4.952629879	3.813076122	2.967335746	4.162273437
TCGA-VW-A7QS	706	0	0.43712921	6.8028579	1.24468481	3.97029837	3.26107805	3.59324355	1.01058556	1.00741563	0.66709326	7.97990546	4.66671826	2.94045092	4.03663029	3.69163155	9.20205443	2.8200711	2.65659687	3.68088155	0.45953114	4.74175676	2.46180142	0.13720165	2.19708581	2.01429569	3.87097516	7.65834796	3.75756354	3.11499867	5.2238087	1.14898235	4.50271706	3.10265668	4.16323021	5.63393609	4.95710837	1.22504105	0.02209012	0.22624734	4.06251316	0.29197309	1.07791576	4.8843973	4.36539964	5.07378989	1.55491793	3.01401303	5.07513793
TCGA-DH-5140	607	1	0.76667699	4.70098748	2.41992968	3.54428638	2.49289105	2.96121042	2.6495463	1.25498775	2.17932369	6.98621406	4.33757621	2.46519791	3.15563459	4.03705087	4.39182645	3.56708191	2.90568915	3.72816812	0.01193684	4.50701935	2.05656106	0.20717471	2.73559323	2.91671116	5.12071801	6.33573692	3.55362071	3.71468508	4.7498191	2.15985902	3.08778428	2.99880334	3.51997208	5.34070536	3.95764839	1.24554559	0.31889274	0.22826787	2.91366782	0.54125797	3.20436636	3.80575186	4.91445322	4.29639206	1.52632066	2.67368728	3.88838498
TCGA-HT-7601	94	0	2.273076549	5.900278632	2.417382985	4.53678878	3.967987516	2.303770136	1.248221522	1.651971575	2.645527221	7.696888833	5.65899307	2.00264118	2.422362418	3.852723429	3.603318177	2.282016353	3.484109398	2.845197742	-0.000170761	5.849933453	1.953825763	0.338017765	3.051183537	4.794825777	1.657200532	5.094150826	3.214412331	3.588983238	4.662322123	1.833190511	3.61699706	3.789443989	3.856705415	2.594514806	5.134912884	1.641060958	0.5463326	0.307705544	4.113841171	1.930667987	1.502940193	4.056073192	4.012208195	5.377275531	3.485316449	2.752346615	3.521928983
TCGA-DU-7298	576	1	1.890612451	5.911221357	1.617942745	4.234747259	2.856084216	2.788032183	0.923101394	1.231013775	2.010631925	6.763730312	3.809730385	2.333265876	3.63412463	3.731770933	4.441552297	2.517435266	2.725642016	3.69629672	-0.000170761	5.033917705	2.474798677	0.131313188	3.358793575	3.188436674	2.989003744	6.057798012	3.154348129	3.163305048	5.374203562	2.488225796	3.909677185	3.695803445	3.91886873	3.991347667	5.228614962	1.617405096	-0.007908796	0.036987582	3.946231553	0.755491369	2.135598178	4.461686476	5.010752757	5.134150821	3.152449047	3.554359874	3.753553099
TCGA-S9-A7QX	123	0	2.119235617	5.533331225	1.607507622	3.592148278	2.733076433	3.200525317	0.925964419	0.951126641	1.811787232	6.882541729	3.564678686	2.555304502	2.76717901	3.076432984	4.196224413	1.821865829	2.072461178	2.713927922	-0.000170761	5.271711017	1.714270862	0.218338873	2.388182391	3.693072378	3.543568813	6.674063796	3.01532788	2.609903388	4.641458423	2.009023071	4.037437355	3.794434013	2.789166259	1.55128309	5.903708011	1.172453074	-0.007908796	0.004904483	3.120991772	0.957624115	2.379717	4.939703536	3.935556906	4.366890871	2.273830311	2.878381758	3.104191986
TCGA-HT-A4DV	319	0	1.18535086	6.1984317	1.49623475	4.11017014	2.62899886	3.31858774	0.92131563	0.94846189	2.37448719	7.51577899	3.93077931	2.24544814	4.46510655	2.77263352	5.53487451	2.30245504	2.55891318	3.15304214	0.11665716	7.40041694	1.15291875	0.21960155	2.55471431	2.75245651	2.39897276	4.92641905	2.82519482	4.24155975	5.10965842	1.38048417	4.54963185	3.27504217	2.14033293	3.02080637	4.46680087	0.82005601	0.05179284	0.08538985	2.5600856	0.609863	1.93437332	5.30708246	3.46895321	3.85635956	2.35159624	2.64139799	3.52783808
TCGA-FG-A60J	214	0	2.137014694	6.315293318	1.613227786	4.341340211	2.486382928	3.008588133	0.898022885	0.923903267	2.180545815	7.333335712	3.916583044	1.849487301	4.123307231	3.222712477	4.801116045	3.149722866	2.444568706	3.135720025	0.463126378	5.798599753	1.782819028	0.619040952	2.564464088	3.146213952	4.470606919	6.937533346	2.720088941	3.132627653	4.294827955	1.833605673	4.404620074	4.094506828	2.629053061	2.883427016	5.227526665	0.940592454	-0.007908796	0.603864049	2.792353738	1.071303674	1.142355781	4.503187738	4.101468474	3.902153533	3.386776411	2.990777031	3.948675174
TCGA-HT-8111	7	0	2.657544556	6.396408976	1.775679033	4.574389192	2.793327455	2.464385058	1.328724132	1.334964571	3.186301927	7.693005813	5.114978367	1.588148533	3.049848857	3.650373675	4.540882551	2.512713407	2.977754145	3.139879989	-0.000170761	6.095655636	1.210781214	0.476203908	2.95365949	3.814878764	1.476292802	4.397191778	3.266212853	3.915949835	4.627486296	1.721309684	4.739240084	4.167325604	2.830466972	3.566119647	4.919367638	1.220239592	0.134244521	0.143489335	2.758465914	1.222458462	1.63467704	4.210973121	3.670546482	4.665162255	4.323721602	2.635501162	3.566410168
TCGA-HT-7681	1359	0	1.30689227	6.06843873	2.03705217	4.72255933	2.36209766	2.79839557	0.96975818	1.14093261	2.48937362	8.89966307	3.43189108	2.07318104	4.20180111	3.44881299	5.99077169	2.99024592	2.94787346	2.80300624	0.14761388	6.35525918	1.30346423	0.39101599	2.35778739	2.79896755	2.04411264	4.50805232	2.87548311	3.66475888	5.72134452	1.39921444	3.97733929	3.32709917	3.11078255	2.73239449	4.85546853	0.62397931	0.09253833	0.2809815	3.45319045	0.52953514	1.88825291	5.63394718	3.41186103	5.28313685	2.3032695	2.32137636	4.15566023
TCGA-HT-A616	55	0	1.9538204	5.59261072	1.29903565	3.92292233	1.82016889	2.85809669	1.25018806	0.49101357	2.55627916	8.33021799	3.31766565	1.22810203	3.54949086	3.11714885	5.63048863	2.63517173	3.46376575	2.63690573	0.03390512	5.95454564	1.78239378	0.31766835	1.9559387	2.9629744	1.66538268	4.22143775	2.75493505	3.5206985	5.17940124	1.41546542	4.6331338	3.54201055	2.35238329	2.30323248	5.24855978	0.64265636	0.02666928	0.23000749	3.34159795	0.42782574	2.72646224	5.85288063	2.95672323	4.84505428	3.10874936	3.34345581	3.3689991
TCGA-DU-7019	800	0	2.034925723	6.701298404	2.028265477	4.337341685	2.256195097	2.042226453	0.865887307	1.172248982	1.743576339	8.4648098	4.901613659	2.591218839	4.127402218	3.622625828	5.518365861	1.678743351	2.903240367	2.756441483	-0.000170761	5.463022994	2.021693537	0.197835417	2.92361139	3.447117214	2.238610566	6.496493646	2.792755718	2.416941019	5.863083187	3.10521283	4.548282165	3.983156042	3.549815752	2.464144292	6.657667436	0.643277081	0.133406038	0.142676552	4.45671463	0.621907584	3.07513573	5.105444896	3.859057388	5.137276341	2.990286171	3.104227673	3.832501107
TCGA-HT-8113	900	0	0.92648457	5.76890625	1.45068167	4.28034115	1.34351519	2.88823157	0.82577965	0.58524118	2.06192804	8.78105303	2.94361593	1.29118614	4.30693918	2.02417519	6.0649541	3.21329593	3.62247392	3.5937356	0.18789321	6.39210034	0.97726859	0.20153443	2.13775776	1.9182728	1.5096164	4.17842097	2.57782607	4.39498139	5.18277095	1.72488007	4.5067854	3.26015795	2.26311634	1.79288267	4.22448904	0.68119558	0.05181248	0.09857404	3.88037661	0.25654963	1.42777541	3.50540501	3.26138187	5.45882103	2.05964988	1.99624185	3.15485844
TCGA-HT-7873	298	0	1.623989901	5.205533435	2.120791215	4.565806874	2.830774449	2.841819606	1.142791833	1.443408915	2.181664194	6.991708163	5.114810317	2.302671536	2.812187602	3.334602106	3.863359232	2.25842702	2.801552797	4.78289204	-0.000170761	5.081830166	1.830235708	0.473488916	2.84229568	3.045880501	2.794307099	7.843900601	3.698554941	3.195020831	4.157644399	2.508593359	4.104629582	3.853027495	3.393195034	2.649666394	5.845895518	1.622258923	-0.007908796	0.332405596	3.268909647	1.480830212	1.95353638	4.791685092	4.132168257	4.745571201	3.981712468	2.995090812	3.943987706
TCGA-HW-8320	272	0	2.317955312	5.845088532	1.507820823	4.863440733	2.248171559	2.746867903	1.091949025	1.143472331	2.206682379	6.984732022	4.337290861	1.924723097	3.95483071	3.165094709	5.007851515	1.96866269	2.718584412	3.366450417	-0.000170761	5.304923548	1.715314298	0.275082186	2.585916813	3.364360802	3.511893592	7.122951832	3.146021593	2.999866657	4.27548099	2.428742239	4.639921844	4.017984842	2.742493373	3.002873282	6.329704394	1.406331681	0.018126498	0.09774313	3.562520664	0.852452582	1.4774411	3.686218431	4.307535362	4.214683884	3.886287242	3.245748889	3.827370767
TCGA-HT-A74J	320	0	1.77485671	6.18840649	1.99453729	4.18504652	2.88657308	3.45521705	0.99328634	0.87587483	2.10068029	7.53354782	4.24534502	1.78900408	4.20727606	3.19603907	5.56245493	1.60590037	2.57428505	3.53041939	0.50058254	6.44634024	1.23195332	0.3612415	2.89769846	3.05269629	2.86473349	6.27581728	2.7946303	4.25073193	3.60608041	2.13022298	4.68791125	3.86991848	2.52898497	2.59725373	5.21137762	0.93857575	0.08159042	0.47580448	2.27432911	0.92923981	1.91721345	3.81296004	3.78113894	4.13533341	3.67281426	2.60131745	3.10540366
TCGA-RY-A845	596	0	1.89067402	5.25717915	2.25536806	4.35302065	2.7852251	3.21859603	1.15816527	0.65780778	2.32342707	7.50269678	3.14210653	2.34372369	4.27234854	3.6993595	4.87779829	2.98239924	2.99880274	3.61755686	0.01365935	6.1462106	1.88234785	0.27090608	2.83869399	2.9608444	2.74951724	5.23918728	3.40333264	3.0459056	4.74867787	2.22026112	4.26456286	3.71165898	2.53948229	4.09031919	6.02827943	1.08142897	0.0201119	0.05532928	3.15250464	0.81306615	2.56015668	5.39241614	3.70326867	4.80352238	3.95934082	3.30751132	3.83082417
TCGA-P5-A736	8	0	1.946978484	6.66091161	1.702685221	3.5652098	3.233175972	2.200382777	0.542747765	1.646501739	2.878500161	7.825966986	5.149366562	2.234294561	3.993585422	2.742361397	3.937653741	1.981079735	3.145660591	2.556100723	-0.000170761	6.941781313	1.108627298	0.938997146	2.891263223	4.103175994	2.481010153	5.875127314	2.084619299	3.812422887	3.525779338	1.454355667	2.771105177	4.024688894	2.473319661	3.655616432	3.523943906	0.759398879	0.123163279	0.263149291	2.146342614	1.578854197	2.050670218	3.791813881	3.355138643	4.383030356	3.48480668	2.008214621	2.521167006
TCGA-DU-6394	682	1	0.62741826	6.70845154	2.15608706	4.48432004	3.63003903	3.15869014	1.45467458	0.88553205	1.79360929	8.34937696	5.46225853	1.68878077	3.85863391	3.547093	4.21567569	4.08313732	3.46501596	3.5533677	0.10289684	5.95543426	2.13614527	0.17453861	3.20941451	2.59621211	3.66820435	7.58554278	4.03360559	2.74354205	5.47267601	1.3734381	3.260462	3.29867341	3.28183317	4.08290865	5.34711014	1.72829719	0.03426901	0.18085231	4.29444509	0.47110835	1.99035217	3.16353589	4.48284947	5.05382647	2.65890994	3.39986012	4.34050172
TCGA-HT-A74K	467	0	0.7605037	6.6492443	0.8939865	3.9097776	3.7272315	4.0681461	0.6912065	0.5252851	1.4848259	6.5252179	4.3436756	1.4253159	4.3921014	2.8805241	6.656106	1.9091903	1.2335048	1.8219285	0.6040015	7.0533101	1.1864978	0.2025543	2.2498125	3.1802039	1.8621665	6.4189941	1.7068138	3.0835271	4.6699672	0.6357462	3.3736025	2.3399773	2.437252	3.0807797	5.0941877	0.4146748	0.1043518	0.1714582	1.1675462	0.6394131	1.5423232	4.0692855	3.5493674	3.6550856	1.2327276	1.4107911	2.8972293
TCGA-TQ-A7RI	62	0	0.954367795	5.431512065	2.457441079	4.085754885	3.082660994	3.183802696	1.467789108	1.026896373	2.613215058	6.844300044	4.077415809	2.143525151	4.137034333	2.951221017	4.667395272	3.167288041	2.803935444	3.645682176	0.190496323	6.392068748	1.822423901	0.415270253	3.000474181	2.622698531	2.991465394	5.909695767	3.617949854	4.071900477	4.369491582	1.319700638	5.24745937	3.765317261	2.857200065	2.739752134	5.134744389	1.138235394	-0.007908796	0.04607225	2.789953746	0.919024689	1.902054226	5.460708294	3.602231726	4.010514306	3.234915292	2.836727803	4.510260711
TCGA-DU-6400	37	1	0.66270449	6.26900607	2.26883786	4.55244541	3.05505731	3.5487918	2.01865687	0.46612331	2.424926	7.81940926	2.78364823	2.69749085	4.5615866	2.90283657	4.51069019	3.6095258	2.91389372	3.72463109	0.36790752	6.50332564	1.90593687	0.13484158	3.01907879	2.36356185	4.67790588	6.56277718	2.69668997	3.27785878	5.21192761	1.39693235	3.42156301	2.44044917	2.90055935	2.44862849	5.43189118	1.39537304	0.09386387	0.13256899	2.94476758	0.48965454	1.75318672	3.87190653	4.44172089	4.6752394	1.38828553	3.96295799	4.5569264
TCGA-S9-A6WG	2146	0	2.109617753	6.200872799	2.11356065	4.616888139	2.136985671	3.117842418	0.565337107	1.56772516	2.370456012	7.628257531	5.023006581	1.799928966	3.848490571	3.598426902	3.679585652	2.144913336	2.921838564	2.691944384	-0.000170761	5.178595894	1.301803876	0.473406231	3.752803377	4.205497849	2.197657348	6.915487697	2.892300717	2.374853947	3.452151411	1.285979148	5.0134816	4.324985144	2.620036498	3.106191914	4.481369975	1.181265837	0.156612601	0.462841707	2.425322977	1.620179292	3.05399234	3.132773383	4.263338852	3.857409355	2.760318941	2.75183822	3.454791703
TCGA-S9-A6WQ	103	0	1.76429644	5.95167409	1.76228341	4.32402531	3.40129184	3.0107179	0.87263633	1.30867466	2.1528645	7.03225893	4.53908494	2.41231773	4.07350417	3.22760206	3.7367587	1.90478196	2.79283524	3.28550557	0.01444357	6.19262189	1.14829183	0.52125367	2.66856621	3.78642821	4.22710114	6.11174135	2.71257768	3.57275821	5.26754369	1.52813246	3.67942524	3.94257692	2.35160671	4.43419286	6.07665616	1.03688687	0.05101703	0.05816244	2.30555583	1.04518565	1.52966	4.90165352	3.69406247	4.18016651	3.02286124	2.63870446	2.87011964
TCGA-HT-7606	526	0	1.104773881	5.192868104	1.236478276	4.058133829	3.54738116	3.126927735	1.094497065	0.888321828	0.936162162	6.665170819	2.84377174	1.704413227	3.934416222	4.339427326	4.566988855	2.304623972	2.814077422	2.853071303	-0.000170761	3.814530817	2.658465008	0.15713489	2.394106014	2.495178773	5.198037715	6.496863827	3.033853683	2.58925693	5.823721697	2.516412666	3.858674798	2.140411521	3.851786129	5.234747869	4.938745798	1.548006186	0.017868415	0.016591987	3.527854899	0.60207811	1.714792005	3.890182488	4.879119623	6.038660375	3.948135922	3.094920873	4.187843028
TCGA-HT-7470	268	0	1.646623696	5.553020512	1.818678601	4.180226349	2.19375731	2.226312042	1.470029215	1.319657938	3.192372642	8.191080354	4.17341628	1.295453764	3.184828001	3.230453835	5.306088897	2.788838246	3.393472019	3.386979027	0.011184043	5.971518619	1.839597437	0.269890288	2.658575931	2.555264758	2.216982966	5.952918756	2.840801534	3.736885181	4.674222851	2.149313917	3.992977907	3.45968032	2.877264792	1.562950679	5.6245314	1.141738156	-0.007908796	0.146975694	3.533751155	0.590481381	1.931714674	4.59931852	3.803680457	5.098017549	3.435733343	2.865867522	3.265558819
TCGA-HT-7468	146	0	0.94843001	5.49302701	2.55777849	4.56144325	2.57711462	2.69392647	1.78624901	0.89306558	3.35031041	7.92782685	3.66884142	2.5207972	3.91226598	3.84810581	4.2784687	4.0669496	2.80479365	3.62352631	0.185485	6.1742741	2.57038352	0.31931109	3.06815273	2.21364575	2.00152024	4.52737378	3.59573405	3.4163837	4.80280666	1.38995764	4.42921202	3.08503022	3.56023499	1.28179823	5.7367103	1.40070166	0.04006997	0.11189849	3.30647436	0.48902126	2.29552706	5.38679475	4.2058552	5.28107197	3.10114898	3.35619876	4.4726092
TCGA-DU-A5TU	111	0	2.002372025	5.713255917	2.090014242	4.27019205	3.765555139	3.278130259	1.03800883	1.39639458	2.263216979	6.716844703	5.422713801	3.025410008	2.970386067	3.921359513	4.654825086	1.286998135	2.566682192	2.719962342	-0.000170761	5.630845023	1.221700481	0.309032366	2.604103092	4.262985561	2.968971679	7.461678699	3.271452063	2.778171313	4.482888409	1.394057355	2.13918549	3.355790779	2.309752314	4.508215294	5.426001911	1.079830038	0.057937728	0.56594375	2.643865373	1.841153004	2.122157613	4.727345886	3.779198443	4.29761754	2.432641554	2.484170263	3.785419919
TCGA-HT-A618	162	0	2.490405201	5.54632524	2.457857532	4.154862736	2.663395238	2.473808334	1.032113847	2.831105691	2.660054755	7.463432522	5.006715893	2.79164607	2.905384403	4.59690505	4.769621451	2.641450713	3.668858916	3.161438349	-0.000170761	5.533553267	1.888697325	0.389492555	3.194230855	4.553488644	2.35188897	6.290717686	3.602958761	2.110531066	5.267126466	2.107649869	2.889764315	4.62244192	3.093865314	4.328049533	4.529460496	1.631257879	0.251516277	0.320100546	3.809428398	1.723927946	2.047762605	5.156541501	3.487260816	4.16141339	4.16455914	2.616263436	2.669118324
TCGA-P5-A5F2	232	0	0.877426927	6.430547141	1.841499249	3.490040683	1.898635111	2.689014339	0.499177694	0.712070739	3.390566372	7.19974301	3.621884447	2.583361912	4.16068716	3.397369927	4.90350477	1.92790392	3.203991083	3.546030909	-0.000170761	5.838075171	1.471438404	0.225875987	2.764895041	2.434114768	2.745736894	6.282215944	1.952805274	3.734140304	4.767872667	2.59573186	5.053052842	2.807431136	1.960863442	3.305092718	4.736342063	1.050267191	-0.007908796	0.44897711	3.406165259	0.859013818	2.026955832	5.130063299	3.653385584	4.447746631	4.264186954	2.917552981	2.814795574
TCGA-FG-A70Y	868	0	2.007787969	6.162059818	1.371302427	4.673044824	2.770874998	2.714088931	1.113966976	0.912515694	2.497013028	7.049173339	5.152124159	2.112297062	4.115561124	3.364653974	5.329493582	1.462438515	2.370451766	2.946206471	0.014249685	6.518125835	1.412164379	0.190258358	2.524374691	3.804431051	1.769171722	6.723215893	2.833759843	2.997507827	5.105724231	2.16627975	4.062812784	4.137604753	2.534570104	4.082428339	5.855080842	1.007721899	-0.007908796	0.083312432	3.06960117	0.896521709	1.920194734	5.668361612	3.244083651	4.341129729	3.281277217	2.619417139	3.960349059
TCGA-QH-A6CY	67	0	0.83872099	5.54651914	2.05047276	4.21927239	2.20893831	2.40173529	1.20552211	0.52710355	2.59648725	8.10110026	3.93409069	2.28604873	4.08901193	3.03025105	5.50203844	3.12583409	2.91035282	3.10191767	0.12341523	6.5195034	1.72913665	0.12679047	2.59163054	1.85771146	2.13985969	6.04535471	2.85981539	3.57809827	5.37402686	1.5751456	4.68359567	3.1321272	2.6065578	1.99860277	4.46632077	0.82873169	0.02033159	0.04311911	3.24265101	0.32963145	1.57458764	5.57757921	3.67847468	4.68589133	3.11207089	2.90234935	4.06617537
TCGA-WY-A85A	1320	0	1.573950154	4.949923673	2.14493187	4.608515035	2.396494648	2.858537538	0.959604499	1.002746422	1.977925308	7.645764359	3.498176045	2.004736231	3.97896022	3.571232556	5.931190354	1.921519253	2.150154508	3.524667481	-0.000170761	5.873059439	1.948595888	0.583107046	2.687564366	2.730837932	3.2091876	6.404309862	3.016082148	2.886077145	5.021096291	2.165442941	2.55970927	3.347071683	2.394493238	2.723638796	5.739759381	1.157859008	0.068411035	0.073852377	2.775121004	0.904298633	1.872997149	5.850292781	3.93757208	4.516193575	2.593691568	2.878321136	4.719659162
TCGA-VM-A8CD	240	1	1.29527112	8.87120923	4.94166239	3.91574965	3.84673695	2.42876269	0.43074739	2.69628361	2.67098432	6.98399882	6.41551531	1.85240991	4.3688234	4.20948666	3.2335234	2.71897681	3.48152994	2.67131266	0.05957994	4.72511891	0.67496536	2.62982228	4.26627095	2.88184533	2.00482503	6.60929701	1.62642686	3.1637037	4.78056612	1.84667418	4.2655861	4.84223885	4.01730273	1.28824385	3.4954312	0.93074225	0.11208193	0.76637129	3.92651299	1.46223804	2.07439858	4.67924783	4.47587646	4.62568873	3.14234999	1.37988373	3.42160871
TCGA-E1-5303	2052	1	2.243198655	6.341580126	1.682592887	4.16601158	2.385128334	2.574698665	0.786199338	1.423168021	2.53383519	7.648972836	5.202815449	1.508982335	3.408636075	3.442525295	5.577581003	1.70425971	2.644627176	2.198270363	-0.000170761	6.246819209	1.297658058	0.318793462	2.296270043	4.038853274	2.566980667	6.380702744	2.609093106	3.145871451	4.329423264	1.76914407	4.4832884	4.645271489	2.551464624	3.511096714	5.149696651	1.105278011	-0.007908796	0.044147698	2.776678675	1.352350496	1.368049304	3.983884099	3.325489208	4.458990696	4.879270945	2.88291047	3.649249471
TCGA-HT-7482	1644	0	1.996618976	6.15310154	1.909470624	4.068488842	2.37263356	2.010913322	1.141001619	1.090286459	3.117330628	7.833754533	4.425717809	2.82434709	3.46749094	3.899252018	4.79244882	3.010290038	2.792101253	2.855974097	-0.000170761	5.729477256	1.99532837	0.167020523	2.907131943	3.743654282	2.544839601	6.374610905	3.020905402	3.823058894	4.152595978	2.2227469	4.506749005	3.620182435	2.468658761	2.540483948	5.489918334	1.36065962	-0.007908796	0.180297419	3.486386175	1.043808429	1.347051994	4.604844243	3.310689183	4.584889954	3.659729848	3.459422254	3.652819809
TCGA-FG-A4MX	113	0	1.578562127	5.709505622	1.319881326	3.953789026	0.795029166	2.7345914	0.796381455	0.629138648	0.806188445	4.815050623	3.428124055	3.374056797	4.501356951	1.46385178	3.842192817	2.53543141	1.860805654	4.024439486	0.029860729	5.210708298	1.680131969	0.257733743	2.335642309	2.640663947	2.496804688	7.356035479	3.271235765	1.809801528	3.874326587	2.025776134	3.704435686	2.16253355	0.867259875	4.399097174	4.557088021	1.148238631	-0.007908796	0.26718292	1.758141128	1.104429824	2.159705072	3.693496611	3.850208932	2.636244024	0.343120707	2.51757003	1.913902043
TCGA-TM-A7C4	1093	0	1.043731052	5.105658949	1.812220957	4.000980957	2.276581339	2.762629745	0.99991277	0.595204411	2.839535863	8.570421686	3.357932212	1.475969286	3.591606536	3.117275256	5.33028389	2.67281391	3.300553622	3.195616444	0.033977153	5.842419362	1.59355343	0.16292189	2.461519285	1.803323677	1.857955386	5.947973485	2.95506217	3.354671228	5.291111991	2.168973111	2.902236893	2.7977821	2.678267223	1.276520942	4.810727146	0.785503766	-0.007908796	0.036242403	3.181726607	0.441462701	2.128251025	5.586661181	3.894474099	5.260887311	1.951796513	2.534753509	3.597640051
TCGA-DB-5274	1726	0	0.59764086	4.35293885	1.58097637	3.57849718	2.04258639	3.51614976	0.67519984	0.48415783	1.59779368	7.34233548	3.2254886	3.26569554	3.5556532	3.90263814	4.94743129	2.78790937	1.68510116	1.9552875	0.13531662	6.13064952	1.46830302	0.31924879	2.05660238	3.22587044	3.62690767	8.75827395	2.49244395	2.28629619	5.02407822	0.73550358	2.85414046	2.95574679	2.1704719	3.52583344	4.67616832	0.53550931	0.02694011	0.14355592	2.17284984	0.74370581	2.99155551	4.90737292	2.81224381	2.60491074	0.90610987	2.00612042	1.3270211
TCGA-RY-A843	63	0	1.331982945	5.419983617	1.621339348	4.867457117	2.283926929	2.43526736	1.063443285	0.802838605	2.643606253	7.581774692	3.547845501	1.818115796	4.13509133	3.259534681	4.981171631	3.015461654	2.714433734	3.083386406	0.306025398	5.716880062	1.682405441	0.334071757	2.70320133	2.95543445	1.558471479	4.833771914	3.285019658	2.905551279	5.612684421	2.153138592	5.017453602	4.112391888	2.737521557	1.364155086	4.752143728	0.776694959	-0.007908796	0.039879254	3.859733459	0.8147908	2.711347481	4.991948222	3.67665223	4.259762087	2.332516013	2.725119233	3.976441704
TCGA-S9-A7IX	597	0	2.4369075	6.01245686	2.10090196	3.65162501	3.18854388	2.85582745	0.83376666	2.22915024	2.15600303	7.09041234	5.19050044	2.10121907	4.34398923	3.4093267	4.39795273	2.85909543	2.99205487	2.67074764	0.06040587	5.22240177	1.05760429	0.37419727	3.35402144	3.48024648	1.42650268	3.52936435	2.97352142	3.16328141	5.04303251	1.71922479	4.58925554	3.99963119	2.869384	1.40110369	4.63938548	1.09069791	0.13747665	0.51822137	3.33621495	1.3579294	3.72058264	3.44849799	4.17518794	5.05524065	2.77345654	2.0102978	3.32000212
TCGA-HT-7882	52	0	2.4307973	7.7074277	2.7534643	4.4258338	3.3076482	2.3936839	0.8359147	2.6261884	2.0075778	8.4849659	6.5129662	1.6585333	1.9597687	3.9272048	2.9121167	2.75096	3.490433	2.2233163	0.1605336	3.5438189	2.029975	0.7949251	4.8257938	5.8003651	0.3382541	7.1119458	3.4257832	2.2663604	4.0034233	1.3363798	4.5259925	4.0475071	4.6072963	2.0644785	5.6969361	1.8492973	1.6633302	1.096324	3.4084311	2.7491211	3.177456	1.4716449	4.1124429	5.3579823	3.8223202	2.7618229	3.0412943
TCGA-QH-A6CZ	96	0	1.363262516	5.205872779	1.813214348	3.732899705	2.203368825	2.79802646	1.053123877	0.760566462	2.044364578	7.411699982	2.55017167	2.652655592	4.519056416	3.254802149	5.6975508	4.00143659	2.471218218	3.125864653	0.23211112	5.398851748	1.956815169	0.16549611	2.240205523	1.799509705	2.809852367	5.182006721	3.285563176	2.916685208	5.934143954	1.603288359	4.164226734	2.934407816	2.805099637	2.179832218	5.072569473	0.96987473	0.022385986	0.004904483	3.681357854	0.271074176	2.020304779	5.989194248	3.99993045	5.918975284	1.694289692	3.180068098	4.322117589
TCGA-FG-A87N	226	0	1.147924394	4.915079348	1.770027513	4.926417132	3.739512888	3.578476167	1.86207329	1.048382826	1.845625909	7.304422268	4.899831654	1.431304573	3.647979539	3.574538243	2.120017526	2.315965358	2.615654703	4.484347877	0.074054722	4.707768239	3.022763836	0.171723659	2.833918943	3.254093425	2.711820572	4.189661806	3.693513541	2.331534675	5.150404112	1.77770937	2.714712599	3.322613942	4.061794949	0.96115238	5.428834024	1.836335869	-0.007908796	0.016367457	3.711935405	0.938667609	1.722741259	3.324843601	5.423131053	5.799513599	1.447589382	3.838828292	4.369241073
TCGA-HT-7877	4	0	0.921661743	5.194409852	2.177541832	4.29723339	2.069591219	2.777682528	1.491269863	1.296796368	2.813969318	7.383777823	3.279025459	2.444532293	3.919993092	3.181383737	4.757025109	3.57392925	2.957508904	3.679022628	0.484112723	6.31127613	1.833013127	0.301640988	3.186929816	2.558293887	2.606723163	5.400981252	3.545939365	3.426231855	4.544532164	1.743570123	4.99458596	3.49757513	3.196968735	1.308201548	4.697071022	1.041928058	-0.007908796	0.106191022	3.275666109	0.488577954	3.187492301	5.0459757	3.788314305	4.32251976	3.613655923	3.482074081	4.120884886
TCGA-S9-A6WD	1897	0	1.04703412	5.91295548	1.8509417	3.36285093	3.67620543	3.17990507	1.37616806	0.66973937	1.44182135	6.67908204	3.36231279	2.43060146	4.1716267	3.0415126	5.47895511	3.44106311	2.80132211	3.14633535	0.22493499	5.67417294	1.78009873	0.34647819	2.59285054	1.975981	3.82879284	6.03408158	3.16625375	3.05892722	5.19283343	1.32157276	4.44790537	2.6313776	3.17395386	4.33898093	6.02354193	1.32417155	0.02142572	0.07069164	4.13250281	0.44130215	1.58411582	5.71713405	4.10171781	4.44127869	2.30796479	3.38586892	4.56920487
TCGA-QH-A6CS	127	0	1.547111265	6.314154783	1.845746543	4.179732559	1.655524988	2.024130052	0.396935407	2.070499986	2.530321586	6.324784819	4.997579167	1.685716686	4.769902459	3.472711229	3.539706832	2.190248352	3.01502152	2.24697655	-0.000170761	5.824125139	0.394328017	0.339306546	2.820379443	2.846329166	1.004942532	2.798443051	2.100553228	4.155138652	5.876292037	2.111373348	4.728336613	3.91617034	2.777984642	2.563500347	3.665603785	0.811292939	-0.007908796	0.123253836	3.703442436	0.736591252	2.467293442	4.424089157	3.193615168	4.285711931	2.811292875	1.37954205	3.015381386
TCGA-P5-A77W	5	0	0.4986634	4.86063823	1.87168849	3.69449326	2.84228513	3.11234084	1.25154129	0.70622364	2.09386741	7.45083324	2.68724286	3.02354946	3.64665311	2.68771223	4.71062117	3.78362278	2.25910455	3.02210569	1.45667839	5.57285701	2.1787294	0.13420146	2.78601398	2.33482609	4.32056229	8.05242932	3.50601858	2.49095502	3.56896212	1.13845022	1.81831282	1.97499903	2.99634134	3.33550822	5.71483125	1.02942168	0.01887882	0.14672593	3.410942	0.47327517	2.64735205	4.86389985	4.67294433	5.10654603	1.61175822	3.4246833	4.6966846
TCGA-DB-A4XG	2219	0	0.646785628	5.225095862	2.117644006	4.757347579	2.463329906	2.975053668	1.352016289	0.313095898	2.02547525	7.990180018	2.85099563	2.601761928	4.029281415	3.295803385	5.246260939	3.828004263	2.498148422	3.57721157	0.995092138	5.953144736	2.4744826	0.118086505	2.568710031	1.705014027	4.115279281	5.789250273	3.76009995	2.952945323	5.455996827	1.716733826	4.693709234	2.672093268	3.220094352	3.052222524	5.65090444	1.203362331	-0.007908796	0.017845222	3.704116651	0.288754381	2.407322176	4.877814502	4.493776938	5.132474188	1.340199626	4.032847846	4.542450977
TCGA-DB-A64L	335	0	0.958066	6.0796905	2.1823345	4.0076496	2.7475114	3.6426108	0.7580688	0.8951449	2.4970301	8.0671385	3.3772884	2.9425266	4.4208613	3.3207665	5.318235	3.3674756	3.205522	3.2891273	0.4936998	6.3990911	1.8074984	0.5222927	2.6488786	2.9102767	3.7091599	6.480428	3.8884329	3.4981013	5.2146739	1.8101802	3.8766382	2.8312724	3.0368286	4.30455	4.1882071	1.2871121	0.132019	0.4872267	4.2683045	0.6283586	2.2193308	4.0995999	3.7761112	5.1216574	2.8953466	3.2827377	4.6269473
TCGA-VM-A8CF	294	0	1.391018755	5.433927301	1.428790115	3.102956178	2.768192959	3.440185799	0.158277816	1.227063147	3.058535328	6.602307345	4.48344802	3.194816524	3.969737431	2.743085354	5.41105593	0.90719038	1.689537369	2.359157149	-0.000170761	6.811200115	0.607203069	0.80165729	2.575671453	4.229544785	1.768111478	4.488725882	1.892323267	3.015351107	3.410919771	1.104185128	3.939551219	4.107866316	1.514216348	4.556641078	2.370450002	0.533507733	0.042291633	0.094819933	2.871989856	1.879076416	1.776829975	5.561240054	2.308527426	3.84543217	2.733552032	1.873921158	1.487628331
TCGA-TM-A7C3	1504	0	0.72303336	5.29174744	2.19313102	4.39983755	2.85822841	2.64373686	0.53554673	2.46156826	2.08152647	9.70504559	5.09645792	3.98692814	4.09162678	3.27421492	3.74754275	2.9819354	2.41427344	3.33827143	0.42670892	4.30205126	0.74386134	0.20621731	3.56479687	2.75287118	2.93489454	5.50339843	4.05123478	3.4136987	4.68266552	2.19355326	3.6050179	3.22777348	2.65299643	6.28067105	4.89611061	1.40015588	0.17666337	0.75047693	2.92731666	0.90026676	4.42855149	4.03040005	4.46889743	5.7865582	1.39184087	1.87913875	3.46284798
TCGA-CS-6667	230	0	1.16223267	6.76282426	1.60976355	5.06567523	1.79232734	2.33822304	1.28695225	0.86980284	2.91304338	6.94948179	4.08628749	2.41504459	3.99920545	3.07017593	6.27705357	1.30685554	2.47743052	3.25931545	0.02419933	5.95465003	1.55026099	0.19298609	3.11795984	3.78385017	2.59645269	7.17220703	3.19248862	2.85286129	4.9316899	2.79985249	5.70046023	3.12996941	2.62841561	2.82623696	5.71522594	0.4188436	0.01682768	0.07141457	3.78524069	0.73694372	2.99935996	4.5861996	3.46503368	3.55286524	3.39816394	3.17839136	3.55094451
TCGA-CS-6666	258	0	1.256107328	6.294946733	2.836247379	5.414829397	3.545741282	2.837082917	1.22108448	1.072900194	2.283540478	8.280896209	4.62595658	2.235682218	2.094361009	3.828185508	4.219786039	2.129542927	1.952352859	2.722509172	-0.000170761	4.363911009	1.794972138	0.276200445	3.10737341	3.542759814	2.281259256	6.81598352	2.736984194	2.913172962	4.901637432	2.245558726	2.134853856	2.979851797	2.959190436	2.561531924	5.558436074	1.17127191	0.024442394	0.188964958	3.949582959	0.910001689	3.340866666	3.384931174	4.467691699	4.938091112	2.775010938	3.505706875	4.369343083
TCGA-DU-A5TR	383	0	2.391545492	6.381656181	1.709985086	4.100502025	3.562909811	3.658800615	0.791739919	1.972618052	2.166063882	5.823435324	5.483745234	2.050143224	2.79012372	2.644684686	3.873530471	1.672451454	2.646733971	2.608598198	-0.000170761	5.280973498	0.888958613	0.828809853	3.052684848	4.657633033	0.83259946	7.843522966	2.653504381	3.285696332	3.27272015	1.18032185	3.009761368	3.704228767	1.999043638	4.930655786	4.965510072	0.874711784	1.127107803	0.876824612	1.809821446	2.652452719	1.445249035	2.809786929	3.262787548	3.183602683	3.677648043	1.592598177	2.720755113
TCGA-VM-A8C9	915	0	1.97008231	6.32483918	1.75333788	4.09911362	2.96101997	2.58015803	0.5299779	1.00528536	2.64673794	6.26682693	6.42426067	1.73472849	3.58435957	2.72673695	3.2863619	1.30960341	1.9290184	1.53390786	0.01928898	7.08462459	0.41701349	0.44564505	2.56117869	4.82544173	1.37309533	5.31668431	0.92917003	1.91766639	4.15138603	0.76781741	3.42412111	4.29773758	1.70320356	4.8599598	5.58536884	0.68582982	0.22111461	0.32348025	1.39057385	1.16997865	2.45181031	3.42723282	2.34063891	4.55666267	1.69370366	1.59455598	1.48492159
TCGA-RY-A83Z	301	0	1.33971956	5.400129213	0.856163282	3.994497723	3.502961286	4.189717436	1.713422809	0.760205922	1.860405392	6.671959261	5.214974817	3.210590459	3.589858697	4.338228392	4.157353616	1.342294735	1.743321957	2.914816753	0.018617508	4.784863557	1.81490913	0.304665197	2.163861632	3.588567932	2.3006067	7.313367761	3.420821325	2.486760493	5.23472527	1.830460825	2.767038986	2.767229578	2.680868128	3.606660303	3.78678105	0.897525471	-0.007908796	0.373245114	2.658106164	0.931183841	1.113539036	4.837241973	3.672927833	3.113381501	1.870404999	2.185134741	3.907518011
TCGA-F6-A8O3	7	0	0.544291724	5.575810647	2.024305529	4.946970404	2.85895964	3.094527814	1.126718946	0.302298129	2.272469546	7.721966182	2.098259584	2.378002297	4.172586976	3.514495794	5.434361593	3.649850076	2.226436318	3.205498654	0.641775593	6.685369646	2.373256605	0.186411384	2.163109519	1.860547414	2.318411448	7.699713828	3.496778784	3.017218317	5.563694852	1.477241443	2.844044017	2.447112876	3.703969018	3.624463311	5.658238619	1.041910602	-0.007908796	0.033189924	3.386663084	0.183698225	2.264797056	5.816704411	4.775800103	4.789898932	1.222590397	3.494549738	5.400265085
TCGA-QH-A6X5	119	0	1.226482588	5.379253037	1.532467873	4.095058285	2.50771655	2.682650597	1.337437354	0.660921521	2.941318663	7.447503538	3.920304955	1.819119715	4.053497281	3.030080597	4.668733003	2.675979822	2.367401268	3.034527663	0.094024646	6.73448936	1.444121196	0.913772186	2.563795057	2.266956403	2.283958686	5.668874342	2.89478167	4.222281003	5.250965136	1.261335422	4.691834013	2.891979159	2.507413938	3.840722549	4.876365456	0.815844784	-0.007908796	0.048371066	2.56291838	0.457969468	2.157806041	5.780264507	3.390228928	3.909473888	3.660003799	2.464797516	4.399338897
TCGA-CS-6186	538	1	1.01749043	6.14435627	3.71458749	4.84237366	2.74277767	2.30287131	0.81871627	1.58222023	2.49719771	8.06755887	4.78042488	2.20820623	4.43997014	4.23384455	3.95561035	2.71938546	2.40425083	3.03141157	0.20123636	6.98400911	0.4714005	0.6575981	3.16413903	2.55531128	1.85896853	7.64536802	2.74987517	3.5893425	5.45570232	2.56249689	5.22335549	5.01173211	4.02083071	1.78826123	1.71170219	0.8968788	0.0676206	1.19274441	3.66404107	1.00860857	2.44416718	5.2118804	4.97562513	4.52872385	3.01842384	2.12113345	4.30982418
TCGA-DB-A64V	448	0	1.0489102	6.8191699	1.620145	4.0061804	3.3888563	3.2128071	0.7917733	1.4735612	1.9168169	7.5636246	4.8980869	2.9267662	3.9940034	3.3685208	4.4915547	2.3105765	2.7136578	2.7667814	0.173054	6.8531807	1.2424283	0.7110841	2.8263716	3.2890341	2.0809765	5.6779202	3.1874602	3.8552931	5.3524122	0.9205657	4.1521373	3.7199519	2.2943116	3.7692704	5.4292218	0.8991865	0.2785136	0.2865715	2.0625092	1.6407961	2.302643	5.017199	3.6696599	3.9747649	2.3280054	2.6730769	3.7127194
TCGA-QH-A65R	175	0	1.29035367	5.91540326	1.30322312	4.68435609	2.51160754	3.26398977	0.51795741	0.34648393	0.59013496	8.32628218	3.24907423	1.69342632	4.136663	2.7583325	5.41594537	3.04241888	1.87424172	2.9703611	0.32845672	5.96067943	1.30901019	0.14519463	2.52169857	2.89251352	4.29028502	7.50253775	3.01788833	2.47010057	5.31251563	1.282833	4.09091649	2.40827054	2.78063382	1.58835435	5.69299605	0.86710893	0.10632584	0.09535845	3.03877682	0.48862849	3.49670533	4.23816304	4.10182983	3.62301268	1.13122727	3.63359511	4.63009966
TCGA-F6-A8O4	6	0	1.055372248	5.548796243	1.888579041	4.194909	2.326660738	2.995978846	0.603623223	0.393013016	2.283092442	7.631509022	2.331766594	2.147430358	4.265284641	3.355958832	5.864118845	1.891773066	2.785006547	3.003513684	0.024182762	5.852111729	1.872441556	0.192929762	2.108657086	1.912220613	3.860966594	5.534989287	3.075257126	3.328377444	4.522723572	2.193414445	4.257697751	3.450231961	2.23685885	3.20987507	4.433844953	0.959147899	-0.007908796	0.038369057	2.214608276	0.326846959	1.403392871	5.252942969	3.8056342	4.938791697	1.617889503	2.929824729	3.690167783
TCGA-CS-6188	725	0	1.376099412	6.544705883	2.322300858	4.571566085	3.558223656	2.246493011	1.22290148	1.968987643	2.422737121	7.678676179	6.160238512	2.075880766	3.507851868	4.282039386	3.686216387	3.299882921	2.751026805	2.077803737	0.436890963	5.632914797	0.857603486	0.419162271	3.636396326	3.293915094	1.325565844	7.037541864	3.6590649	4.334483781	4.227841266	2.184073312	4.314660816	4.589316804	3.545356451	1.236770657	5.147930909	1.582290197	-0.007908796	0.511739899	3.83986288	1.258997508	2.683122421	3.939055269	4.566927871	5.253694927	2.992344315	1.955786548	3.732942172
TCGA-HW-8319	262	0	1.77862912	4.858942102	1.765939076	4.253932896	2.28705587	2.856328932	1.719247178	1.447957005	2.716516392	7.655149301	3.567066348	2.041421919	2.879963011	3.654020272	4.915815257	2.664900304	3.043797186	4.253428203	-0.000170761	5.714446326	2.340451838	0.383723905	2.915763757	2.610154195	3.821529651	6.377773593	3.427454454	3.503227088	4.471765683	2.284677316	4.203286357	3.560464543	3.878691007	2.309640938	5.244340459	1.334285335	0.039272208	0.507457707	3.790180171	0.93776084	2.126970608	5.116956041	4.201487589	5.018972899	3.63109646	2.959231735	3.401647161
TCGA-HT-7688	964	0	1.257779075	5.905973774	1.632792069	4.190224085	2.347030042	2.911843995	1.131660993	0.905542122	2.130624589	8.578297217	2.955992974	1.969126171	4.165918588	2.623149845	5.692108328	3.165595875	3.696495687	3.545254006	0.020924491	5.882205177	1.760603486	0.194846718	2.320597125	2.066714285	3.775430286	5.338233074	2.737840141	3.940699428	5.248361162	2.164357034	4.081034115	2.681999874	2.69891687	2.28125962	4.798769722	0.854847166	0.055889405	0.004904483	4.097947926	0.232031279	1.486976902	3.825432586	3.739351481	5.29519429	1.908726013	3.129754894	2.916981879
TCGA-HW-7487	409	0	0.97208978	6.21255482	1.93737936	4.41438284	1.84260682	2.82707686	1.52443831	1.11303035	2.64930759	8.34950796	2.9609262	2.50567446	4.23575963	3.0825847	6.07333173	3.4652666	3.26223285	3.6934589	0.24645452	6.63077403	1.63676463	0.13109758	2.51941162	2.23359553	2.77282653	5.88603151	3.11133447	3.73768406	4.8362951	1.99706253	4.11684956	3.29875099	2.82941639	1.25254177	4.09112123	1.00279034	0.01555674	0.01554217	3.70961589	0.35537524	1.45215287	4.5248286	3.55715712	4.83194054	2.25950459	3.41087259	4.02134088
TCGA-QH-A870	2	0	1.021897307	6.274530202	2.140489822	3.840418647	1.798802031	1.826509477	0.949891238	0.839484318	3.283745734	6.7771019	3.341459939	2.538664251	4.338063499	3.620279672	5.118752393	1.674325636	3.077949536	3.427137865	-0.000170761	5.611519346	1.432081061	0.229319489	2.916947315	2.456871163	3.173359851	4.67171583	2.942736899	2.911850946	5.120501356	2.225666004	5.317664582	3.341887188	2.686082713	4.720626314	5.036147857	1.082099269	-0.007908796	0.034461923	3.531268898	0.500725893	1.408444674	5.261957272	3.774554991	3.203366556	4.754545015	2.916202771	4.137445283
TCGA-CS-5394	3	0	0.358251577	6.083886849	2.064492555	5.220444126	2.132879448	2.46552175	1.79481549	0.519326689	3.053862303	8.434136679	2.310632911	2.316129479	4.368933936	3.619509749	5.413481034	4.293261817	2.178949532	3.633804031	-0.000170761	6.136255901	2.712518044	0.133540115	2.707582828	2.410839527	2.906157676	5.455745691	3.847650595	2.802024331	5.215383213	2.195517497	3.603043143	3.392987358	4.059905318	1.76910077	4.107097157	1.16359609	0.044029871	0.198352936	4.455069329	0.284050233	2.467318847	5.91320622	4.264569879	5.671406305	1.591676516	3.569169465	4.745641768
TCGA-DU-A7T8	3787	0	1.77811033	5.46783491	2.10233925	4.52822289	2.83953831	3.62594987	0.94716773	1.25049139	1.99504301	6.67099535	4.42853405	2.29553751	4.21944531	3.04203163	4.36223382	1.63966618	2.60382697	3.17497766	0.0130922	6.00801642	1.5626959	0.4561386	2.54113983	3.70764557	4.48900554	6.92982414	2.89639189	2.87991771	4.27032458	1.59453494	3.97377508	2.97124959	2.33575284	2.7877119	6.01114364	0.95763485	0.20074284	0.08892503	2.39964735	0.82626695	1.867657	4.51163967	4.44769775	4.26459244	3.18000269	2.76163137	3.47853756
TCGA-TM-A84J	532	0	0.411684746	4.395317816	1.867184106	5.256652809	3.448693071	2.829915826	1.854259077	0.974179812	1.097929323	8.031346677	4.919133706	2.491057551	2.608604034	3.626486931	7.102431649	3.67887994	2.37677054	3.104865663	1.377080657	4.667935727	2.662529586	0.172521544	2.302501216	2.567736274	4.637127263	6.122482808	4.03616604	2.197221609	4.017243304	1.582440766	1.461680366	1.708288213	3.124011384	3.846340489	5.403862037	1.654092164	0.026187384	0.004904483	3.492958435	0.358055407	1.989559533	4.075329217	5.186543856	5.375900389	0.616460285	2.89559417	4.464926128
TCGA-HT-7603	705	0	1.030512876	6.073727909	1.644426071	3.624477198	2.090433511	3.069751149	0.804349755	0.416374216	2.44025612	9.793614035	2.97432169	1.947966346	3.880725427	3.212498557	6.93818595	2.97690822	3.709738171	2.435036588	0.011802322	5.898897969	1.816745933	0.161792568	1.753328655	1.857352416	1.868096052	5.24468285	2.873858105	3.793708243	5.585076402	1.867673564	4.730345626	3.105954395	2.154923268	2.128480244	4.665910858	0.716664135	-0.007908796	0.048609331	3.940331721	0.10505137	1.098276799	4.823474335	2.425008813	5.743677186	3.007476841	3.109560999	3.195032827
TCGA-HW-7491	854	0	0.48112666	5.36098125	1.56218802	4.7141085	2.15119316	2.76763048	1.65708352	0.53860677	2.33335112	8.31263491	1.8126447	2.11175246	3.52580522	3.42073381	5.74915433	4.63338717	2.00613583	3.28844509	0.31742343	6.87617894	2.61674026	0.14394013	2.73544164	2.31076095	3.28217558	4.83558804	3.51790755	2.51526026	5.76281913	1.71665209	4.57394658	2.71713072	4.02841195	2.88435619	6.06724694	1.47129104	0.01447283	0.0352124	3.62795355	0.29590404	2.83246119	5.6157669	4.79103858	5.36927845	1.14515261	4.07382118	4.82475399
TCGA-HW-7486	609	0	1.39910417	5.98682993	2.12888651	4.3895829	2.52575995	2.36208931	1.1843407	0.70824467	2.26762438	7.95793492	4.40705863	1.84807057	3.84993271	3.39407956	4.25180564	3.1109792	3.16618975	2.83229126	0.15541963	6.61435729	1.72652552	0.20047905	2.82740208	2.8998785	3.1794238	4.93164879	3.08684661	3.99848052	5.42431473	1.578956	4.12803239	3.23894207	3.18950817	1.94557556	5.07139347	1.22950038	0.01682758	0.02728147	2.89757786	0.8691576	1.95721885	4.69474925	3.84354308	4.78130104	3.18828343	2.92683223	4.24888212
TCGA-DB-A4XF	559	0	1.124835796	6.292120057	1.823939539	4.722936292	2.414205647	2.537825137	1.755246639	0.942263944	4.052641369	7.443583369	3.979396483	2.294880502	3.790564893	3.460082205	3.470630595	1.379623375	3.563364273	3.093945228	-0.000170761	5.076159231	1.984489074	0.192636723	3.07918373	2.948600451	2.780194251	5.718209045	3.616689042	3.381667776	4.196056089	2.112918527	5.091750693	3.418364695	2.542595711	4.394734337	7.082501661	1.234418214	0.025909512	0.110277582	3.467263134	0.904351446	3.219163561	2.959924188	3.937953915	4.311275695	2.648239908	3.223435992	3.207443172
TCGA-VM-A8CB	3	0	0.39857502	6.70006706	1.92709978	3.76461315	3.19250111	3.6905379	1.33369497	0.48031972	1.66179555	5.33650345	2.00803371	4.5510842	5.45810041	3.30828685	6.47404939	2.57470352	1.86770678	4.13940281	1.75808498	6.04782421	1.81823112	0.15879171	2.32411865	2.41506817	4.76440709	7.80325273	3.25320911	2.68593902	5.67570011	1.14861519	2.97085266	2.53061717	2.88507744	3.60783964	4.63818985	0.97907594	0.03201209	0.05884962	3.06751593	0.40268745	1.80886453	5.46571598	3.86551365	3.92791684	0.49437301	3.1473021	5.56514752
TCGA-HT-7856	1189	0	1.04652658	6.01399457	1.84596695	4.13061258	2.27422375	3.14535027	1.13501332	0.53819575	2.40856528	7.69122854	3.47299901	1.48002566	4.26677514	2.33812346	5.66981157	3.28957374	3.31354123	3.42792748	0.30703303	6.8549483	1.41638763	0.14391266	2.70992371	2.38595617	2.23460737	4.87933027	2.76364797	4.49418145	4.51019946	1.87400218	4.05000412	3.74240701	2.71824193	2.05150389	4.10568341	0.90869195	0.10230776	0.05516588	3.39000018	0.49631019	1.72646184	4.46841628	3.93834057	4.6446696	2.13262618	2.67279036	3.32024594
TCGA-HW-A5KL	294	0	1.486349797	4.867503301	1.654516149	4.210826127	2.085635589	2.867477215	0.987700906	0.912054508	1.916753025	6.722966423	3.903203341	1.620632489	3.681708349	2.868257101	4.425249169	2.018982607	2.573225195	3.343009126	-0.000170761	5.430032961	1.689244898	0.305859212	2.641735002	3.243945084	4.08627592	6.023681726	2.825875145	2.625862125	4.045339721	1.866861404	3.912155003	3.545407578	2.545623947	3.435942116	5.577806155	1.186981972	-0.007908796	0.031689828	2.670796438	0.924712632	1.994522419	5.000166801	3.957585298	4.074087521	3.717604735	3.080328969	3.417729854
TCGA-S9-A6WH	697	0	0.665145784	6.289173062	1.784490555	4.360775729	3.548622961	3.806960303	1.565217914	0.52192236	2.18577404	6.964394069	3.379286954	2.876547011	4.96739795	3.06742949	4.855071813	3.331464538	2.321742201	4.289394588	0.428061685	6.05517486	2.069715715	0.170957582	2.522788839	2.373507913	4.572221489	7.679341447	3.269895459	2.741309279	5.054567547	1.453335927	3.704249449	2.224093738	3.158608237	4.179570097	5.092408111	1.252505733	-0.007908796	0.058762557	3.065275103	0.416914616	1.402095941	3.632253957	4.592062739	4.97127889	1.512679312	3.870789673	5.007926004
TCGA-WY-A85B	1003	0	1.783589061	5.16810833	1.741426243	4.490595091	3.142961995	3.468732633	0.9771507	1.245583856	1.885217229	6.355606535	4.008351817	2.81931199	4.071486901	3.601585115	4.518415772	2.115956279	2.592671919	3.26974997	-0.000170761	4.907135442	1.961748007	0.200525321	2.843071115	4.08231192	4.815202315	7.449015525	3.15453115	3.153261506	5.030974704	1.926475997	3.596669316	3.279669111	2.88722546	2.919368966	6.137173814	1.452771789	0.089906154	0.192282935	3.185326596	1.355202755	2.069691012	4.650942496	4.481823211	4.400562334	2.364457885	3.344942423	3.321778578
TCGA-TM-A84R	287	0	0.87422389	5.98351886	1.3648063	4.41519753	2.23046255	3.05888065	0.90866732	0.98112494	1.84630081	8.90320784	2.59092433	2.00815498	4.46321364	2.22569565	6.45032708	3.26473965	3.58358693	3.55054401	0.07164335	6.37004151	1.30147637	0.17268537	2.28587309	1.73980299	2.03152756	5.03578519	2.9121391	4.12795617	5.16696794	2.03689079	3.83002951	3.17689467	2.14130827	1.89192681	4.26841448	0.80535814	0.05046164	0.04458123	3.90231992	0.35338945	1.59421053	4.24510986	3.35477126	5.7064464	1.86518087	2.24166304	3.4911768
TCGA-DU-A76L	814	1	1.23113273	6.3804718	2.57069542	4.07900996	3.4864646	3.09647442	1.0443683	1.97672512	1.97864695	9.0757285	5.68839954	2.87697145	3.12920975	4.50056326	6.52197603	3.12792434	3.62478559	3.14910113	0.59529835	4.25469093	1.184986	0.44963825	3.8558575	3.73475198	2.38332756	4.90515848	3.777572	2.92351589	5.15764174	1.79275897	3.94328989	3.71332646	4.20967595	1.34503108	5.17049664	1.97322986	0.08034424	0.35595394	3.88300015	1.84061512	3.07724181	3.00590577	4.5709257	5.55305515	2.36459637	2.3262068	4.04612425
TCGA-CS-4942	1335	1	2.661244829	5.722568495	3.60112669	3.551903624	2.765017027	2.540021779	1.244495476	1.143130232	2.489779472	7.075562624	4.099310792	1.539625127	3.855908526	3.741812482	4.505712934	1.804139774	2.799639581	2.50441264	-0.000170761	5.263411318	1.664663219	0.803300972	2.592583804	4.156108381	2.032117988	5.175931031	2.847392143	3.026308557	4.880923441	1.983455612	4.864077178	5.089068186	3.494864551	1.432150171	5.572295423	1.228477483	0.065120765	0.207865195	3.084131677	1.256856201	1.15520301	3.752419768	3.819468195	5.255113449	5.07321614	3.194717869	3.672617146
TCGA-S9-A6TY	684	0	0.69307087	5.41682141	1.7081079	4.59112939	2.75953296	3.18184125	0.62080709	0.45142414	1.18336053	7.18442209	3.62531988	2.28160086	5.04040133	2.9100455	5.38877972	3.61600089	2.42949205	3.42369406	1.0950672	6.07506502	1.96339567	0.14443929	2.81821056	1.33624513	4.10043471	6.56218837	3.16465092	2.6383811	5.56735171	1.57685944	3.03747547	2.22384031	2.86146913	2.03316082	4.87579188	1.09183253	0.04853728	0.03055114	4.24033974	0.34182945	1.71584886	4.4695597	4.44457441	4.85619207	1.23045871	2.97211934	4.41836245
TCGA-QH-A86X	106	0	0.8008183	5.48502275	1.78048953	4.51445859	2.36229366	2.91887546	1.29340907	0.86261329	2.96550348	7.01143414	3.45683916	2.09635839	4.39313253	3.00457357	4.41766745	3.16823687	2.12799605	3.74028216	0.28819899	6.6602508	1.90395155	0.425515	2.81946991	1.79794305	2.84605574	5.53018439	3.34624115	3.21124271	4.98188697	1.28388258	4.71899262	3.3696261	2.839935	2.35355522	5.17596813	1.00068065	0.09201192	0.05043883	2.87883931	0.46649959	1.66600914	5.24751992	4.2938953	3.83363935	2.80136943	2.9568854	4.9172643
TCGA-DU-7290	315	1	2.55217432	6.25667672	2.66060395	3.52636472	3.0445398	2.85855838	0.89027212	3.94933397	3.232355	9.85573062	5.62302701	3.20362892	3.69800885	5.13808574	2.58570481	3.5554446	4.29967965	2.32546638	0.01254404	3.95120048	1.16771726	0.56125346	4.10109605	5.09998094	1.37394537	4.43494404	3.79053876	4.20378538	4.74426264	2.2203195	2.86648995	3.76359496	3.52011831	3.41926555	4.30338081	1.71596537	0.47014886	0.2495463	4.69078365	1.81526297	3.65911374	3.35858831	4.50018382	6.38179089	2.95024719	2.1849887	3.32835696
TCGA-QH-A6XC	153	0	1.64069941	5.88675951	2.22018473	4.18519261	3.51114469	3.08117011	0.8408864	1.09370589	1.85119387	8.22478794	5.77130566	1.59655393	4.48248823	3.57794544	4.39416748	1.980428	2.18486663	2.27487585	0.63662382	6.40917632	0.28795796	0.58872411	2.66367019	2.71039662	1.76315257	4.85554303	2.37464121	3.95165688	4.6259082	1.43992362	4.84671532	2.63765341	2.80317451	1.09082973	5.09569724	0.42722614	0.02199842	0.20067105	2.59407894	0.89656396	2.8849786	4.02721482	4.51144133	4.60617646	1.24896795	1.1415415	2.72101885
TCGA-TM-A84T	365	0	1.664913055	5.244420626	1.590593632	4.553014619	2.67079748	3.142476659	1.48903277	0.984812236	1.645017573	6.841781751	3.748518496	2.200810562	3.861644272	2.896510568	5.076397144	1.890625775	2.264897436	3.978737796	-0.000170761	5.567173709	2.073695244	0.25443592	2.487573604	3.279903223	3.4004508	6.19393521	3.385028681	3.149791804	4.662508647	2.30618268	3.246355029	3.834875556	2.5774041	2.565005612	5.462775522	1.3540067	0.093028989	0.081086435	2.549814992	0.949498621	1.849906459	4.976792152	4.240545585	4.509454511	3.067013496	3.206147803	3.699689513
TCGA-HW-8321	17	0	1.60206626	6.37823333	1.68126559	4.98306847	2.72535263	2.9858749	1.39502094	1.01971979	2.65455634	7.10028022	4.55189733	1.88681061	4.01596364	3.0013962	4.91973877	1.22319491	2.90255477	3.28455492	0.0231204	5.6472439	1.80129369	0.20364018	3.24984644	3.90408889	3.26088455	6.78781994	3.47172153	3.71783649	5.06975453	2.31420049	4.7971033	3.24711189	2.90056787	4.23451584	6.55442573	0.55389846	0.08558069	0.12022838	3.72184476	0.89392604	2.62622517	4.27271748	4.09877756	4.32852354	2.15965199	3.06571502	3.98790411
TCGA-R8-A6MK	2702	0	0.91287253	5.781592038	1.976139766	3.326197182	2.377131256	2.581760271	1.053280951	0.898402423	3.17224295	8.352994075	4.218132212	2.066089647	4.020830646	3.223225758	5.239135093	3.069756577	2.440268004	3.515370067	0.832384476	5.829337344	1.560673769	0.251233317	2.61375813	2.117998097	2.01443615	5.19699657	3.085114385	2.998145987	4.748817759	1.304015319	5.016506358	3.625736217	3.105261306	2.223016021	4.13819731	0.844123827	-0.007908796	0.016645159	3.381237169	0.523412827	1.793526203	5.081589546	3.545422613	3.863276484	2.782845131	2.66000057	4.36657887
TCGA-HT-7902	955	0	1.20043579	5.6540829	2.382186544	3.89455093	2.589303256	2.851552368	1.393260078	0.999842095	2.454990002	7.784718209	3.93850284	2.200424887	3.208201035	3.256412857	4.595953717	2.922738948	3.305336661	3.543262308	-0.000170761	6.104339898	1.138615295	0.540124582	3.386694653	2.538489755	1.763860163	5.876062704	3.140549447	4.374122207	4.693672895	1.942407818	4.227454452	3.271871681	2.519269915	2.410906807	5.140371684	1.292319686	0.033439503	0.151059002	2.920944698	0.856850898	1.960116299	5.264211431	3.885184786	4.022673687	3.22096487	2.59749415	3.000938312
TCGA-DU-A7TG	1351	1	1.72207516	5.76662888	1.79287271	4.04086004	2.05407977	2.87448757	0.6451317	0.81484505	2.21760853	8.46342943	4.15289164	1.65528902	4.32530358	2.23842235	5.58608008	3.1500822	3.61258521	3.56995388	0.15141235	6.40203992	1.26359406	0.21719345	2.39967544	2.7072441	1.4829805	4.42166596	2.53743942	4.60818211	4.34507902	1.82183844	4.40454515	3.78746618	2.25106018	1.31677956	3.81847094	0.70900181	0.03113923	0.0402149	3.73533444	0.36464037	1.88696487	3.70975409	3.41397738	5.20304024	2.10115294	2.27495396	2.96079378
TCGA-TQ-A7RJ	1229	0	1.799641236	5.773433247	1.766766033	4.538493662	2.628246457	3.534784702	1.045030746	1.030924673	2.984425867	7.02040849	4.423382028	2.206812758	3.762685818	2.966232587	4.685833912	2.134996375	2.949796355	3.626834502	-0.000170761	6.078189597	1.607709634	0.412796896	3.05388444	3.61813304	3.058368746	6.201507773	3.150212592	3.193314343	4.623056349	2.05316252	5.010146446	4.26678474	2.483868088	3.304822543	5.072549854	1.057234313	-0.007908796	0.09874491	3.265327541	1.450185326	1.799862234	4.699262238	3.80395509	4.304157057	4.845508755	3.103569101	3.656949956
TCGA-FN-7833	4	0	2.293199187	5.798091431	4.856475525	4.582552926	2.182229013	2.608078883	1.118274671	1.628981073	3.078880488	6.559877629	4.767997081	2.22763536	3.937566478	3.803754839	4.559478131	2.007899567	3.129882209	3.504329565	-0.000170761	5.565286603	1.903624047	1.903520404	3.073690095	4.242796087	2.753569835	7.489612464	3.185541213	3.526438793	4.516791615	2.297918372	4.420447072	4.194014582	3.698145377	3.301724814	4.821643591	1.596330338	-0.007908796	0.066632481	2.767189583	2.052352138	1.556877749	4.541125748	4.277885927	4.125763804	4.413776186	2.979852737	3.375871063
TCGA-RY-A83Y	166	0	0.54235198	6.04729088	1.94596702	4.56343073	3.28752979	3.60125116	1.14731887	0.46323696	2.68765513	7.07366804	3.6172862	2.68220337	4.96456376	3.04745173	4.81762095	2.46265888	1.86658724	3.46303221	0.61147067	6.92117284	1.38788482	0.17041972	2.65955689	2.97757693	2.30230792	6.75225275	2.89309751	2.90566473	5.52116982	0.86521689	4.35394628	3.40889668	2.68957945	2.73963491	5.06997972	0.78195003	0.07060169	0.0758274	2.64146359	0.92643387	2.59972766	5.44173929	3.69080181	3.78989291	1.76011016	2.63792052	4.46797149
TCGA-KT-A74X	159	0	0.37630861	5.19152706	2.04890391	4.27983112	2.81325153	3.41464807	1.3662372	0.74053483	2.61305089	7.65304942	3.41634928	2.00487771	4.088195	3.587964	4.74981145	3.23000269	2.34592357	2.91392402	0.2838167	7.18066239	2.08974029	0.18161359	2.74107666	2.38840273	2.72220131	6.57405652	3.00066955	2.53203364	5.7739983	1.24856661	3.59949713	2.55224992	3.47772584	3.58036749	5.31599614	0.93893394	0.09736558	0.09993934	3.15996393	0.6172283	2.6000973	5.46148068	4.49400219	4.43719014	1.2546557	3.0238296	4.77821768
TCGA-TM-A84M	502	0	0.55012174	5.52165582	2.00836547	4.50826903	2.69874882	3.18621448	1.01996358	0.56024028	1.24305988	7.47782863	3.68412607	2.73028878	4.20956103	3.10125245	4.33544184	3.9884641	2.73264638	3.68825083	0.85701674	5.5522087	2.62782328	0.11933418	2.58588037	1.71968432	4.3442897	8.3848482	3.90926031	3.28066826	4.28071103	1.20888237	3.19021184	2.77177067	3.41408461	2.96219825	5.54262287	1.4784141	0.02460577	0.01965354	2.79877935	0.16031756	1.26691874	3.94743953	4.85598186	4.38678705	1.22230942	3.36980969	4.94000997
TCGA-CS-6669	225	0	0.7588568	5.42111108	1.29448085	3.77276403	1.27510291	2.74075	0.7711313	0.38121989	1.80434163	9.13474806	2.49037185	0.48647108	4.07886168	1.35697048	6.16954186	3.1995167	3.81233879	3.21801668	0.02818013	6.3973249	0.91194848	0.13605697	2.03973959	1.57906092	0.90578846	2.52410036	2.36243241	3.9772416	4.53378003	2.22501213	3.68885915	3.13474531	2.04102723	0.75874249	4.25491636	0.58726861	0.07761135	0.01795327	3.65003455	0.27989665	1.32516932	2.65480999	2.89051278	5.39793303	2.08698877	1.70520838	2.43800923
TCGA-TQ-A7RQ	795	0	0.757963124	5.162051823	1.910483704	4.736639634	2.749652187	3.379971102	1.51081238	0.473140331	2.98393109	7.15209292	2.531475275	2.366850654	4.21102908	2.327988062	4.443525264	3.742040825	2.642131607	4.347237157	1.074157525	6.42097005	2.065375681	0.169258079	3.307179059	1.975940542	2.317101938	7.446897542	3.038257282	3.040992549	3.750688116	1.414152468	4.53507534	2.731261885	2.469814403	4.105118812	4.736926027	1.142121017	-0.007908796	0.048631332	2.723653503	0.46647132	2.366568594	4.478438658	4.228077525	3.80806691	1.739446434	3.682102067	4.376118016
TCGA-EZ-7264	160	0	0.595786933	5.908279862	1.574555665	3.630678572	2.109975095	2.922074227	1.279709995	0.694887953	2.474914486	7.065919596	3.060639555	2.411589014	3.731837834	3.202650447	4.208684367	4.22078756	2.944340625	3.600301136	0.169009625	5.537489547	2.074545733	0.249332124	3.03501747	1.720399373	4.359825775	4.979676675	3.718263911	3.153830335	5.452082276	1.293985277	3.297829432	2.122691968	2.918721672	1.506147446	6.041188966	1.814736279	-0.007908796	0.073553755	3.626562196	0.29809995	1.593800243	4.849182482	4.950940758	4.494241187	2.86022773	4.613344126	4.571896935
TCGA-S9-A7R2	316	1	2.3772749	6.0267204	1.833525	3.6283361	2.815306	2.5583561	0.9792475	2.5371286	2.9658523	6.9074509	4.9659835	2.9236343	4.6456729	3.4035599	3.730326	2.3989484	3.3465498	2.5120164	0.3166779	6.234472	0.7451625	0.9632433	3.2130395	3.8223287	2.1678706	3.9905354	3.24924	3.8603605	4.2360557	1.5606642	4.5327495	3.9669695	2.5494146	3.8465406	3.5777587	1.0957112	0.4205446	0.3334679	3.1512277	1.815419	3.1742715	3.9561621	3.2169854	4.594401	2.8856871	2.4934771	2.9548847
TCGA-TQ-A7RO	949	0	1.1680653	5.26444021	2.07797411	4.82781598	2.62363142	2.96601865	1.5273838	0.56574262	3.14359944	7.36758098	3.88524456	1.95471857	4.38951595	3.19971823	4.54951054	3.76515457	2.48378963	3.92420907	0.52258671	6.14616253	2.25069095	0.17306328	3.16290008	2.68114606	1.75795358	5.58330164	4.22506417	3.06890301	5.27157114	1.5145424	4.88135233	3.50761724	3.85307948	4.42709539	4.74445986	1.08377152	0.02648069	0.08190965	3.69310029	0.45089066	3.63802497	5.57675315	4.1276838	5.02015283	1.93810399	3.11542477	4.65501739
TCGA-TM-A84I	589	0	1.1748772	4.58538902	1.93869458	4.44519988	3.42711499	3.31090536	1.5563615	0.97440345	1.34924893	6.59962482	3.5840439	3.53032127	2.17191879	3.79181721	4.08437629	2.4085448	2.87707803	3.55810399	0.01463724	4.140157	2.0151727	0.21959985	2.94244046	3.11740335	3.407884	6.8822745	3.88684299	2.50485273	4.86012601	2.75684176	1.7903975	2.15894413	3.32344622	8.39740217	4.26431865	1.71655072	0.08121014	0.13757205	3.42438517	0.73947422	1.27846205	5.10390712	5.17074166	4.38256619	1.50437549	2.89487911	2.35991711
TCGA-QH-A6X4	192	0	0.775386768	6.066622723	1.814368946	3.160065998	3.098046409	3.968425003	1.55871463	0.667435002	1.953422422	6.069154627	2.758869329	2.244891917	4.878265049	3.234799491	4.487494758	2.859743638	2.143190468	4.222384559	1.228472228	6.22528092	1.746757013	0.152792357	2.849104056	2.362108476	3.159850068	6.580999279	2.824163251	3.267942867	5.164123449	1.320968178	3.98792273	2.982171993	2.819574975	1.128800142	4.630006269	0.95054856	-0.007908796	0.017646738	2.322218078	0.584139362	1.667793851	5.24998176	4.382601493	3.676554295	1.968330905	3.439733999	3.820436599
TCGA-DU-7301	788	1	1.61514528	6.59132749	1.69376276	4.59821706	2.42571792	2.48240039	1.55559022	0.72315435	2.88273997	7.77778508	4.59697643	2.58342393	3.68674634	4.21630487	4.25747978	1.59244759	3.63153024	2.64805641	0.17455719	5.28047769	2.44744846	0.14133986	2.48576474	4.41507009	3.73503533	7.14020873	3.18948449	3.08020554	5.10999956	2.37526425	3.99600481	2.83821847	3.06157974	1.6168363	6.05194153	1.37538635	0.16865893	0.06295597	3.42132348	0.86335623	2.19551101	4.63282055	3.95019432	5.62623267	2.48420955	3.55555715	3.69464128
TCGA-FG-7643	27	0	1.730437884	5.712601211	1.677529128	3.871986944	1.804681516	2.285925935	0.84517097	0.95119728	2.324274118	8.345622985	4.050363161	1.090386798	3.891012119	2.78571645	4.891078446	3.168705421	3.5099491	2.735321014	-0.000170761	6.315489844	0.903018343	0.231178282	2.851780181	2.396783154	1.106267631	3.695776893	2.570671613	3.838217172	5.291980801	1.841792138	5.201597788	3.849077059	3.314118743	1.432099281	4.090409158	0.900741379	0.066278582	0.476189371	3.77267024	0.442000587	3.175019669	4.30007074	3.547997892	4.812944494	2.549557376	2.331789507	2.707511275
TCGA-DB-A75P	116	0	1.1942419	6.5195759	1.26100813	3.8615878	2.8706393	2.56101785	0.81097618	1.28122562	2.27901794	8.17404473	5.30241828	1.15529851	4.16359044	2.36546719	4.6290308	2.38128813	2.82425973	2.20737567	0.04299739	6.89444844	0.81777012	0.3121302	2.82763821	3.35429539	1.10969648	4.60284973	1.92811961	3.66060217	4.16829836	1.33737484	1.98822052	3.9711806	2.04243274	2.06503269	3.36835774	0.44687267	0.40408292	0.48535882	2.44844481	0.56587626	2.52308938	2.91513269	3.1659785	3.886437	1.7954127	1.77411865	2.70233615
TCGA-DU-7299	1339	1	1.870072949	5.717875032	2.137335549	4.680135987	2.282570862	2.656596998	1.516076484	1.405999769	3.050170853	8.143721588	5.126597494	2.084811383	3.821070908	3.959290636	4.706380038	2.251852116	3.232144066	3.433060694	-0.000170761	5.771412505	1.9733794	0.217203172	2.896181112	3.059392742	3.018720443	4.408553108	2.932589395	2.606800826	5.056354251	2.133332795	3.953406666	3.866835919	2.98591785	2.673115933	5.407763982	1.538347407	-0.007908796	0.297006088	3.352828911	0.925619563	1.655369489	5.131608075	4.661090575	4.808328875	3.606591402	3.663225315	3.976727829
TCGA-DU-7006	349	1	2.2104472	7.3085606	1.93531002	4.83025598	3.05379223	2.44788519	1.1498854	3.45518742	2.26823658	9.36119499	6.41831126	2.25727036	3.01295079	4.34933864	2.49379934	3.5544711	4.14259594	2.00050892	0.13298959	4.49621862	1.03358622	0.42615325	4.20145364	4.25035424	1.34125585	3.9272146	3.9969607	3.18272561	3.99034457	2.05992706	2.82793659	4.33917941	4.1237666	0.86879902	6.23248468	2.24649767	0.53727367	0.78621924	3.04147726	1.62183845	3.06376949	3.15391721	4.42334462	6.27796982	3.61410448	2.00462141	4.47385322
TCGA-HT-A4DS	7	0	2.10678043	5.3761147	2.13372545	2.72401375	2.93760522	4.13858984	0.37119263	2.24022118	1.42128694	4.83801832	5.79314763	2.85225721	4.50634486	3.95558658	4.13784816	1.42610098	1.4590578	1.91907957	1.86114305	5.52291048	0.37157273	1.01550019	3.13737778	3.60559477	1.48232689	5.56094295	1.02203938	2.57982319	5.178395	1.39009386	3.87945422	4.34476836	2.43263226	1.32415049	3.00394538	0.5144804	0.14068874	0.51941417	1.46775097	1.54916451	1.46673031	3.5115001	3.40819084	3.71036241	1.15812263	0.96998088	1.88360269
TCGA-DU-6405	605	1	1.35469046	6.0894069	2.81822045	4.81966691	3.84316065	2.64044621	0.88447535	1.93038467	3.23538408	8.17241214	6.02687232	2.19166094	4.14444365	4.41234969	2.7989421	3.49331357	2.64431422	2.95110661	0.82855898	5.10456335	0.71416149	0.30093874	3.36109364	2.72888392	2.78282131	6.39283922	2.18361339	3.79910661	4.47738349	2.40285043	2.3234335	3.91215474	3.65806419	0.9834293	5.23426765	1.4046571	0.0165202	0.09209636	3.26788312	1.04021418	3.43550699	4.17219039	4.85527601	5.99359952	2.32796321	1.90657418	3.31103771
TCGA-S9-A7J0	285	0	0.861199569	5.285592287	1.082427729	4.108278579	3.514313506	4.429107743	1.982599329	0.730674589	1.739672841	6.6259007	3.851789098	2.191815989	2.24216052	4.824577971	3.361130971	2.110149367	2.699539367	3.851849712	-0.000170761	4.138986831	2.302203939	0.192941202	3.021279738	2.19162161	5.088586758	5.292480929	3.943904911	3.020275184	2.858491881	1.732711056	3.346657974	2.535271013	3.617626664	2.623357853	5.176864853	1.562002106	-0.007908796	0.217574358	3.363172843	0.774669692	1.380980497	5.10961019	6.479166491	5.348664331	1.629937322	3.056027959	4.121439719
TCGA-HT-7479	13	0	2.285426012	6.077868222	1.99965361	4.122187663	2.107480553	2.256587264	0.804797296	1.097975329	3.099482157	8.829843004	4.609374906	2.291093518	3.265879736	3.47584263	5.19839222	2.298945058	2.971556359	2.855927482	-0.000170761	6.108576961	1.244843944	0.307235397	2.798174605	3.51905473	2.369408842	6.814681675	2.759834102	3.639182038	4.307361882	1.874701469	3.074856815	4.052788816	2.30064773	3.292514537	4.727773017	1.282430492	0.04239843	0.181828247	2.979562103	1.104294459	2.093393965	4.747749993	3.334535207	4.653243632	4.07042941	2.85926803	3.472484158
TCGA-DB-5278	1526	0	1.027445774	5.581812703	1.875351311	4.319632281	2.444096455	2.695400124	1.209209302	1.19403237	2.89996028	8.034914911	4.254662198	1.829922505	4.09184094	3.198938732	4.835999807	3.264838294	2.529914898	3.152033581	-0.000170761	6.673277878	1.649105612	0.274455748	2.49014624	2.534407764	2.542952298	3.470537855	3.18729193	4.192681391	5.309445345	1.543665982	4.054965111	3.159408897	3.33505801	0.938020906	6.272186192	0.97122498	0.015779159	0.015643169	3.293299437	0.506929785	1.85489983	4.786236375	3.925760487	5.543982243	3.812425865	2.70576853	4.494802517
TCGA-FG-7634	467	0	1.6548261	5.7773842	2.3000813	4.7626257	2.8679716	2.6014486	1.5403283	1.6490929	2.3279519	7.6325942	4.8051135	1.5122189	4.0088514	3.4777176	4.9508036	4.1281447	2.799738	2.9558161	0.8357833	5.5640876	2.3738799	0.1694347	3.2598411	3.545701	1.886057	4.9010765	3.4697064	3.6140432	4.5709769	1.6052656	4.5046811	3.4818975	3.7635811	1.0254978	5.6112514	1.8065729	0.1816705	0.1130651	4.0451427	1.0990207	2.8311859	4.0821967	4.6282238	5.1145214	2.8755981	3.0664714	4.363337
TCGA-S9-A7J3	247	0	1.01454651	5.55114555	2.18597653	4.10607704	2.86279097	2.91611387	1.59920261	0.94693346	3.21396729	7.16137424	3.45695645	1.97525628	4.12063884	2.62408256	4.6617286	3.44669505	2.97030293	3.91736526	0.11021964	6.63073282	2.3255505	0.43685351	3.42789036	2.91040308	2.39945062	5.07320827	3.23463154	3.21067231	4.90578023	1.46075175	4.11062023	3.63159308	2.95687773	3.32966442	5.28332644	1.38631706	0.01271842	0.06959068	3.18764075	0.98232284	2.51960634	4.97637212	4.24643091	4.52945697	3.20291923	3.5967592	4.43136246
TCGA-S9-A7QZ	396	0	0.870767054	5.186190223	1.922362396	4.029358941	2.891995493	3.59826566	1.649974914	0.638267336	2.111782003	6.335833634	2.830466475	2.14619387	4.337908059	2.523006318	4.650628796	3.242645204	2.361379317	4.113129354	0.50824907	6.200894116	1.769625019	0.163125353	2.956809329	1.981125966	2.95448206	6.554133822	2.976144723	3.050757191	4.894812123	1.459240301	4.068878355	3.166032265	2.647330376	4.153634655	5.303406282	1.042427289	-0.007908796	0.031147379	2.820838896	0.404430295	3.017422977	5.012840029	4.4287662	4.216275925	1.342440403	3.28256689	4.448766306
TCGA-RY-A83X	938	0	0.722800365	5.729897453	1.871287589	4.830084251	3.134819877	3.490053268	1.935319727	0.926558951	3.264868946	7.528569889	3.775976042	2.691934414	4.825911041	3.196211445	3.962767956	2.94615331	2.346930184	3.659256796	0.698867377	6.154198523	2.065397261	0.189205284	2.697086764	2.975918239	3.205392316	6.364883093	3.794256496	4.45022244	5.177339662	1.52607092	4.714207161	3.074100577	2.930861591	3.492288767	5.987542703	0.965801169	-0.007908796	0.086100057	3.211340226	0.684557022	2.286297387	5.092150958	4.093302984	4.31585661	2.541462277	3.239043309	4.710946045
TCGA-FG-A4MU	18	0	1.94355719	6.26112165	1.64863928	4.77784254	3.31161173	2.67455143	1.50333605	2.09592847	2.01132165	7.60958149	6.5059927	2.1281524	3.45364812	4.44804191	5.64515136	2.60164782	2.48159411	2.56730226	1.58584656	4.47090749	0.94446891	0.36187598	3.6632115	4.35136634	1.54607478	7.22515659	3.50480953	3.3785857	3.91688108	1.6084156	4.81320537	2.89743674	3.55466121	1.64200796	5.1069853	1.57322956	0.08509615	0.51583988	3.49873308	1.31058144	3.32253816	3.22057358	5.23400102	4.64747194	1.22269677	1.85676937	3.50938677
TCGA-HT-7691	3	0	3.178172036	6.816297786	1.95627009	4.387743382	2.468048812	1.796937768	0.570564579	1.477058877	2.520595902	7.622487746	5.785019206	2.32358135	3.477226682	3.640276584	5.364468892	2.593592127	3.253492713	2.561125169	-0.000170761	6.545992936	1.227290861	0.463220009	3.156093163	3.93949683	1.932536605	4.599408783	2.434010302	3.798726862	5.308647709	1.695731845	5.180436255	3.346192429	2.698461144	5.189635669	4.956523249	0.819956631	0.062654904	0.047598407	3.296386164	1.028173817	2.229059709	5.756047465	2.654814523	4.021836455	3.438893312	2.232522951	3.247174689
TCGA-TM-A84O	1011	1	0.90774073	5.08227753	2.06944041	4.10639502	2.84872518	3.32887799	1.29509707	1.17525958	2.50086978	7.61968791	4.39767378	2.43621023	3.55410398	2.55422073	4.79785393	3.17583577	2.67936349	3.53160452	0.19251556	6.77579557	1.76085229	0.29079935	3.31370466	2.8066764	2.34925616	7.35399327	2.95088411	2.32459842	5.43023687	1.34526291	2.33211496	3.44606637	2.45245706	3.91776123	5.49051153	1.27662475	0.05835025	0.94454712	3.15041404	1.04894857	2.96733048	4.78354818	3.97586641	4.437214	2.44467231	2.70198794	4.13368834
TCGA-S9-A7R8	961	1	1.88471159	5.355456327	1.867906594	3.435846065	2.461731353	3.27990196	0.527253585	1.087103639	2.014998279	6.202342602	3.98162399	2.227858238	3.8140381	2.638027348	3.783485863	2.366482559	2.875872995	3.582669669	0.018464995	4.908280891	2.766337513	0.258718838	3.174894542	4.126644412	3.842404857	7.725666255	2.645762034	2.676937016	3.835782366	2.111342211	4.240944916	3.687716378	2.140944827	4.116429026	5.247762306	1.667090786	-0.007908796	0.089286226	2.389376739	1.07770517	2.492744265	3.932892501	4.69470411	3.875054122	2.295639011	3.733190953	4.254301073
TCGA-FG-A87Q	174	0	2.20195055	6.16104939	2.43893724	4.54853095	3.2486967	2.70401391	0.93336066	2.31397333	2.42033848	7.29832597	5.46523719	2.3950883	4.03225896	3.2713459	3.82892761	2.34739549	3.0566638	2.55864473	0.230043	6.74403889	0.86632037	1.27654302	3.64369153	3.98101056	1.62200456	6.34151075	2.7766702	3.82656799	4.84869159	2.12210916	4.73868993	4.79951228	3.22882129	1.54558195	4.22974241	1.15735396	0.06545726	0.98321459	3.25315768	1.99918591	3.09301965	3.92292146	4.18303905	3.95540234	2.79177713	2.2126115	3.18855397
TCGA-DH-A66G	117	0	2.260211145	5.535709445	2.224326826	4.433475471	2.598161259	2.457009021	1.59700344	1.243981194	2.715138083	7.799057619	5.012776967	1.1696092	3.089341047	3.169323536	4.810934168	2.623408771	3.516230771	3.710994318	-0.000170761	5.524664362	2.142654691	0.249761951	3.378296052	4.82933762	1.127380617	5.752437131	3.576881025	3.854624985	4.671825035	2.075411283	4.639312825	3.857182746	3.00795881	2.086928502	4.966085958	1.40082734	0.121620306	0.233152822	3.550129048	0.853170847	1.912133697	2.93462907	4.228484655	4.616477014	3.92753642	2.758589266	3.54726221
TCGA-FG-A60L	214	0	2.07591031	5.50111117	1.18901415	4.31972985	3.92853026	3.60714756	0.85534439	1.12069437	2.62091033	6.86967849	5.36766562	2.24326588	3.91642142	2.98115031	4.66635834	0.95253761	1.86755514	2.15260822	0.01719781	6.3490993	1.13400234	0.41133557	2.5515324	4.32501342	2.25044556	7.34472011	2.4245043	2.69152016	4.84024401	0.93142217	4.35831751	3.56347987	1.60594507	4.05041895	4.8051414	0.42890071	0.0272568	0.64651597	2.04999954	1.49145972	2.47833195	5.35341406	2.91877821	3.23687535	1.82307672	1.5243699	3.09405571
TCGA-HT-7857	7	0	3.155090211	6.554275278	2.158519752	4.452961101	3.14748101	2.838527182	0.225646564	2.976184497	2.416949136	6.385415458	6.352238328	2.0771909	2.796406961	3.23416938	2.509698903	2.38851477	3.955633157	2.661684707	-0.000170761	5.743726698	1.413753652	0.521634056	4.334943579	5.047583586	1.254036704	5.571334112	3.457656635	1.966896131	4.42807487	1.314428088	2.674231575	5.211638253	3.382109958	2.362135083	7.712370923	2.267410669	1.056454408	0.71206115	3.568359692	3.116268222	5.899491208	1.718566272	4.17480129	4.680132651	3.84849707	2.654962086	2.799469246
TCGA-S9-A7R1	5000	0	0.708635209	5.839596027	1.251848967	4.220049673	2.370930814	3.305932435	1.077711682	0.398317506	1.785855875	8.30754358	3.847797632	1.839579898	3.837825642	2.744738197	5.112493457	3.342460681	3.110771024	2.636682546	0.227147045	5.956162184	1.842737901	0.109168787	2.642769887	2.257035626	4.28597972	6.520765351	3.253928254	3.352257248	4.178959685	1.617671109	3.448821157	2.778468512	2.265820884	2.071872566	4.682956622	0.970080473	-0.007908796	0.037847421	2.983437501	0.1963301	1.389129181	4.42361079	3.699517769	4.703549111	2.597899173	3.638473775	4.483586431
TCGA-HT-7616	7	1	0.9523525	7.379762	3.78788186	4.30884888	2.74520963	3.10765078	1.55003692	1.93860349	2.4271639	8.38715331	5.19276291	2.25595441	3.65557711	4.16383141	4.75417029	3.75907522	3.80666045	3.85171552	0.05928387	5.66422099	2.26860327	1.58573269	3.55227622	3.90846216	4.18166572	7.63455947	4.09447028	3.32409625	4.59337448	1.85130842	4.99570446	3.85344747	3.50700021	2.64596256	4.49483001	1.58882675	0.98769251	0.393864	4.40793684	1.69436696	2.93758493	3.08072704	4.25992884	5.43926104	3.24269931	3.97854601	4.76177422
TCGA-HT-7474	114	0	0.97263575	5.8905658	2.70487503	4.35990212	2.08518852	2.40271503	0.59987462	0.84556381	2.85930302	8.87325227	3.84502086	1.80241744	3.7509449	3.18284697	5.43904739	2.59429083	3.19803689	3.25316662	0.04628129	6.43083135	1.07410378	0.42321815	2.35825673	2.17649114	1.58275831	5.04030066	2.29844342	3.80063977	5.22987319	2.03896659	4.20226205	3.94033017	2.79403444	3.18111493	4.69708141	0.76569105	0.03921043	0.09970469	3.57876443	0.55627621	1.81249111	4.71347324	3.3714094	5.38809881	3.85194303	2.16431672	3.17360085
TCGA-WY-A859	1213	0	1.200668754	5.413758483	1.266394907	4.664021756	2.6175987	3.475716247	1.31469279	0.421178608	1.919956538	8.075901692	2.741083109	1.757120922	4.04977535	2.904661785	6.28827108	1.7701802	2.83470337	3.672561618	0.048918433	6.538223385	1.249276643	0.155688783	1.971498408	2.034253552	2.674169847	5.893257491	2.632037299	4.089545218	5.473171769	1.990626229	4.241318461	3.275043201	2.374455486	1.764145547	4.973136233	0.786614758	-0.007908796	0.038742844	3.124048096	0.368638927	1.697445407	4.656171865	3.924059695	4.350491107	1.676113602	2.363311381	3.822257845
TCGA-P5-A737	14	0	1.03057417	5.61635368	1.69322116	3.50080308	2.65307862	3.18188045	1.13970113	0.75583693	1.36817018	7.19811042	3.17855418	1.80654747	4.27527254	2.83331757	4.22961724	3.53377759	2.14527629	3.05792375	0.60127742	6.65621014	2.12282687	0.20822716	2.915446	2.26238186	4.59206287	7.55585997	2.50957399	2.6271605	4.1329815	1.14409382	2.2286342	2.68908976	2.47056827	2.82846841	5.47299029	1.08449883	0.02430027	0.13327674	2.42808243	0.57354512	1.81972394	5.18936448	4.58862863	3.81486671	1.30298646	3.1974858	3.66661848
TCGA-QH-A6X8	144	0	0.9953308	6.2375518	1.8433475	4.3390903	3.1194775	3.2900282	1.6164986	0.5609867	2.7008579	8.4055087	3.3451322	1.9941873	4.5727524	3.0714457	4.7727322	3.38451	2.6549902	3.3614683	0.2581093	7.3352211	2.0407102	0.196879	2.9675707	3.0768434	2.8989129	6.8574103	2.7960815	3.362794	5.544824	1.1219761	2.8745057	2.846951	2.9257947	1.8460375	5.4442144	0.8272364	0.0205681	0.262396	2.5427509	1.0039309	2.1596073	5.2847369	4.9655854	4.9726952	1.4822116	3.3559494	4.1385226
TCGA-DU-8166	68	0	1.539723801	5.431388674	2.267855553	4.423512721	2.123200958	2.534948682	2.26104566	0.981176826	3.092711457	7.945955432	3.066524685	1.898859581	3.815970741	3.436281647	4.881041728	2.447505717	3.577915036	3.832196883	-0.000170761	6.085540249	2.647987488	0.253333047	3.044290621	3.031962689	3.467131306	4.206108777	3.592336141	2.985943731	4.244785506	2.459555004	3.941985154	3.704288763	3.490657958	3.023126455	4.323432949	1.617430697	0.016998925	0.115490484	3.36162948	0.75747131	1.66604344	4.557700584	3.991907095	5.093738124	3.54216377	3.724304372	3.487628859
TCGA-S9-A7IY	383	0	1.77689925	6.53864416	2.11976394	4.24169959	2.82385782	2.89250958	1.03007837	1.12067155	2.96208222	7.247921	4.96876707	1.9997961	4.21525533	3.07037703	5.12390714	2.94728064	2.59785341	3.27683109	0.21288806	7.46376549	1.56533877	0.62282442	2.71647118	3.30395926	2.02597592	6.32070111	2.81445943	3.661806	4.48977507	1.36119214	4.55911928	3.93393127	3.13629753	1.46104153	3.96610664	1.06210327	0.02375761	0.10367555	2.9582966	1.01507182	1.80257931	4.75274134	3.50728969	3.7943285	3.62032808	2.64762136	4.16907574
TCGA-P5-A72U	5	0	1.12881282	6.17185039	1.71024109	4.18582995	3.2645236	2.60189892	0.39852512	2.04986151	1.57632558	7.63702854	6.92594034	1.77551513	3.97083933	2.95980125	2.04127637	2.26415291	2.04482925	2.03671827	0.01511848	5.81246326	0.38416035	0.55540778	3.05591923	3.74954465	0.23264274	4.70018748	2.44839687	2.58409492	4.34932244	1.38130411	4.52213289	4.25669711	3.21066323	4.61834264	5.46556609	0.67243181	0.37207104	2.96543323	2.78738386	1.33827803	3.37740554	3.40407052	4.31658979	3.8860661	3.13445158	1.04177206	2.45226073
TCGA-HT-7481	1800	0	0.7193828	5.539197	1.5983122	4.2172193	2.1148088	2.4262235	0.9760355	0.9183293	2.3088813	7.9070157	3.076187	1.8852757	3.8073507	3.3487557	4.9465719	3.7322507	3.2654947	3.0931839	0.5536446	6.2719243	1.9076721	0.1354371	2.8400539	2.1511678	3.4944139	5.8833955	3.2487279	3.8177141	5.1043425	1.8778035	4.0164107	3.35673	3.1700255	1.2203698	4.6679016	1.1312334	0.1301236	0.0176518	3.6602658	0.4339963	1.5079056	5.0095381	4.0057543	4.9775798	2.8986391	2.8991102	4.0867365
TCGA-DU-A7TJ	17	0	1.41857358	5.91580389	2.51832197	4.83763541	4.3052304	2.72639583	1.75307021	2.06412997	3.06297236	7.47396321	6.02140449	1.99785221	4.19298247	4.35310015	2.62573398	3.32153466	2.61804864	2.90323101	1.52779961	5.49880111	0.6077536	0.28943636	3.30585703	3.5270316	2.45221241	6.6962051	3.36345622	3.21737851	4.83265297	1.6619883	2.9389953	2.84193927	3.9343336	1.0523254	5.55814178	1.4466693	0.09438851	0.27186981	3.94771948	1.13402689	4.29554438	4.64074744	5.38838406	6.60991267	1.46703287	1.83365461	3.6917253
TCGA-DH-A7UT	200	0	1.573587274	5.608551296	1.736633586	4.314135172	3.231306259	2.992637007	1.165095916	1.034944846	2.652368603	6.61539934	4.660592902	2.835365006	3.222651799	3.35927601	4.4263627	2.430591104	2.671254104	3.346520729	0.037866324	5.955125237	1.229064195	0.49232094	2.719632677	3.473346741	3.776928182	8.011229902	2.830249165	3.708973149	4.574007878	1.56386229	3.579143701	4.091080841	2.060711474	3.22374552	4.06686823	1.023105076	-0.007908796	0.495607696	2.686256897	1.202886718	2.031255644	4.825415805	3.5062538	4.076243501	2.693623437	2.477146419	3.084506611
[truncated: 38 more columns]
